# Supplementary material for: Identification of mRNAs and lncRNAs Involved in the Regulation of Follicle Development in Goat
Source: Front Genet. 2020 Dec 17;11:589076. doi: 10.3389/fgene.2020.589076 (PMC7773919; doi:10.3389/fgene.2020.589076)
Supplement: Supplementary File 1 — Novel lncRNAs identified in the goat follicles. [file Data_Sheet_1.ZIP]

Archive with 9 entries (9 files):
- Supplemental File S1.gtf
- Supplemental File S2.xlsx
- Supplemental File S3.xlsx
- Supplemental File S4.xlsx
- Supplemental File S5.xlsx
- Supplemental File S6.cys
- Supplemental File S7.xlsx
- ~$Supplemental File S2.xlsx
- ~$Supplemental File S4.xlsx
