# Supplementary material for: Identification of mRNAs and lncRNAs Involved in the Regulation of Follicle Development in Goat
Source: Front Genet. 2020 Dec 17;11:589076. doi: 10.3389/fgene.2020.589076 (PMC7773919; doi:10.3389/fgene.2020.589076)
Supplement: Supplementary File 1 — Novel lncRNAs identified in the goat follicles. [file Data_Sheet_1.ZIP › Supplemental File S1.gtf]

23	StringTie	transcript	24017770	24036092	1000	-	.	gene_id "MSTRG.10069"; transcript_id "MSTRG.10069.1";
23	StringTie	exon	24017770	24017869	1000	-	.	gene_id "MSTRG.10069"; transcript_id "MSTRG.10069.1"; exon_number "1";
23	StringTie	exon	24035959	24036092	1000	-	.	gene_id "MSTRG.10069"; transcript_id "MSTRG.10069.1"; exon_number "2";
23	StringTie	transcript	32142094	32148054	1000	+	.	gene_id "MSTRG.10134"; transcript_id "MSTRG.10134.1";
23	StringTie	exon	32142094	32142239	1000	+	.	gene_id "MSTRG.10134"; transcript_id "MSTRG.10134.1"; exon_number "1";
23	StringTie	exon	32144180	32144345	1000	+	.	gene_id "MSTRG.10134"; transcript_id "MSTRG.10134.1"; exon_number "2";
23	StringTie	exon	32144760	32144960	1000	+	.	gene_id "MSTRG.10134"; transcript_id "MSTRG.10134.1"; exon_number "3";
23	StringTie	exon	32147990	32148054	1000	+	.	gene_id "MSTRG.10134"; transcript_id "MSTRG.10134.1"; exon_number "4";
24	StringTie	transcript	2249723	2253331	1000	-	.	gene_id "MSTRG.10297"; transcript_id "MSTRG.10297.1";
24	StringTie	exon	2249723	2250849	1000	-	.	gene_id "MSTRG.10297"; transcript_id "MSTRG.10297.1"; exon_number "1";
24	StringTie	exon	2253115	2253331	1000	-	.	gene_id "MSTRG.10297"; transcript_id "MSTRG.10297.1"; exon_number "2";
24	StringTie	transcript	41712049	41758823	1000	+	.	gene_id "MSTRG.10428"; transcript_id "MSTRG.10428.2";
24	StringTie	exon	41712049	41712165	1000	+	.	gene_id "MSTRG.10428"; transcript_id "MSTRG.10428.2"; exon_number "1";
24	StringTie	exon	41755760	41755894	1000	+	.	gene_id "MSTRG.10428"; transcript_id "MSTRG.10428.2"; exon_number "2";
24	StringTie	exon	41758494	41758823	1000	+	.	gene_id "MSTRG.10428"; transcript_id "MSTRG.10428.2"; exon_number "3";
24	StringTie	transcript	48245616	48259999	1000	-	.	gene_id "MSTRG.10469"; transcript_id "MSTRG.10469.1";
24	StringTie	exon	48245616	48250227	1000	-	.	gene_id "MSTRG.10469"; transcript_id "MSTRG.10469.1"; exon_number "1";
24	StringTie	exon	48250416	48259999	1000	-	.	gene_id "MSTRG.10469"; transcript_id "MSTRG.10469.1"; exon_number "2";
24	StringTie	transcript	51167445	51457681	1000	+	.	gene_id "MSTRG.10496"; transcript_id "MSTRG.10496.1";
24	StringTie	exon	51167445	51168145	1000	+	.	gene_id "MSTRG.10496"; transcript_id "MSTRG.10496.1"; exon_number "1";
24	StringTie	exon	51176626	51176784	1000	+	.	gene_id "MSTRG.10496"; transcript_id "MSTRG.10496.1"; exon_number "2";
24	StringTie	exon	51457533	51457681	1000	+	.	gene_id "MSTRG.10496"; transcript_id "MSTRG.10496.1"; exon_number "3";
25	StringTie	transcript	484766	488498	1000	+	.	gene_id "MSTRG.10558"; transcript_id "MSTRG.10558.1";
25	StringTie	exon	484766	484923	1000	+	.	gene_id "MSTRG.10558"; transcript_id "MSTRG.10558.1"; exon_number "1";
25	StringTie	exon	487991	488498	1000	+	.	gene_id "MSTRG.10558"; transcript_id "MSTRG.10558.1"; exon_number "2";
25	StringTie	transcript	1590243	1600241	1000	-	.	gene_id "MSTRG.10617"; transcript_id "MSTRG.10617.1";
25	StringTie	exon	1590243	1599736	1000	-	.	gene_id "MSTRG.10617"; transcript_id "MSTRG.10617.1"; exon_number "1";
25	StringTie	exon	1599940	1600241	1000	-	.	gene_id "MSTRG.10617"; transcript_id "MSTRG.10617.1"; exon_number "2";
25	StringTie	transcript	2200850	2203370	1000	+	.	gene_id "MSTRG.10636"; transcript_id "MSTRG.10636.1";
25	StringTie	exon	2200850	2201275	1000	+	.	gene_id "MSTRG.10636"; transcript_id "MSTRG.10636.1"; exon_number "1";
25	StringTie	exon	2201630	2201690	1000	+	.	gene_id "MSTRG.10636"; transcript_id "MSTRG.10636.1"; exon_number "2";
25	StringTie	exon	2202365	2202510	1000	+	.	gene_id "MSTRG.10636"; transcript_id "MSTRG.10636.1"; exon_number "3";
25	StringTie	exon	2202701	2203370	1000	+	.	gene_id "MSTRG.10636"; transcript_id "MSTRG.10636.1"; exon_number "4";
25	StringTie	transcript	2201173	2202874	1000	+	.	gene_id "MSTRG.10636"; transcript_id "MSTRG.10636.2";
25	StringTie	exon	2201173	2201275	1000	+	.	gene_id "MSTRG.10636"; transcript_id "MSTRG.10636.2"; exon_number "1";
25	StringTie	exon	2201630	2201690	1000	+	.	gene_id "MSTRG.10636"; transcript_id "MSTRG.10636.2"; exon_number "2";
25	StringTie	exon	2202402	2202510	1000	+	.	gene_id "MSTRG.10636"; transcript_id "MSTRG.10636.2"; exon_number "3";
25	StringTie	exon	2202701	2202874	1000	+	.	gene_id "MSTRG.10636"; transcript_id "MSTRG.10636.2"; exon_number "4";
25	StringTie	transcript	10559099	10562799	1000	-	.	gene_id "MSTRG.10730"; transcript_id "MSTRG.10730.1";
25	StringTie	exon	10559099	10561340	1000	-	.	gene_id "MSTRG.10730"; transcript_id "MSTRG.10730.1"; exon_number "1";
25	StringTie	exon	10562458	10562799	1000	-	.	gene_id "MSTRG.10730"; transcript_id "MSTRG.10730.1"; exon_number "2";
25	StringTie	transcript	32878957	32882662	1000	+	.	gene_id "MSTRG.10955"; transcript_id "MSTRG.10955.1";
25	StringTie	exon	32878957	32879166	1000	+	.	gene_id "MSTRG.10955"; transcript_id "MSTRG.10955.1"; exon_number "1";
25	StringTie	exon	32881894	32882662	1000	+	.	gene_id "MSTRG.10955"; transcript_id "MSTRG.10955.1"; exon_number "2";
1	StringTie	transcript	652314	655017	1000	+	.	gene_id "MSTRG.11"; transcript_id "MSTRG.11.1";
1	StringTie	exon	652314	652548	1000	+	.	gene_id "MSTRG.11"; transcript_id "MSTRG.11.1"; exon_number "1";
1	StringTie	exon	652675	655017	1000	+	.	gene_id "MSTRG.11"; transcript_id "MSTRG.11.1"; exon_number "2";
25	StringTie	transcript	41822280	41824609	1000	-	.	gene_id "MSTRG.11128"; transcript_id "MSTRG.11128.1";
25	StringTie	exon	41822280	41822544	1000	-	.	gene_id "MSTRG.11128"; transcript_id "MSTRG.11128.1"; exon_number "1";
25	StringTie	exon	41823976	41824609	1000	-	.	gene_id "MSTRG.11128"; transcript_id "MSTRG.11128.1"; exon_number "2";
26	StringTie	transcript	397593	410729	1000	-	.	gene_id "MSTRG.11148"; transcript_id "MSTRG.11148.1";
26	StringTie	exon	397593	401203	1000	-	.	gene_id "MSTRG.11148"; transcript_id "MSTRG.11148.1"; exon_number "1";
26	StringTie	exon	401761	402638	1000	-	.	gene_id "MSTRG.11148"; transcript_id "MSTRG.11148.1"; exon_number "2";
26	StringTie	exon	402948	410729	1000	-	.	gene_id "MSTRG.11148"; transcript_id "MSTRG.11148.1"; exon_number "3";
26	StringTie	transcript	1250037	1265025	1000	-	.	gene_id "MSTRG.11156"; transcript_id "MSTRG.11156.2";
26	StringTie	exon	1250037	1251938	1000	-	.	gene_id "MSTRG.11156"; transcript_id "MSTRG.11156.2"; exon_number "1";
26	StringTie	exon	1264933	1265025	1000	-	.	gene_id "MSTRG.11156"; transcript_id "MSTRG.11156.2"; exon_number "2";
10	StringTie	transcript	52125745	52186506	1000	-	.	gene_id "MSTRG.1122"; transcript_id "MSTRG.1122.1";
10	StringTie	exon	52125745	52126131	1000	-	.	gene_id "MSTRG.1122"; transcript_id "MSTRG.1122.1"; exon_number "1";
10	StringTie	exon	52182080	52186506	1000	-	.	gene_id "MSTRG.1122"; transcript_id "MSTRG.1122.1"; exon_number "2";
26	StringTie	transcript	30400876	30402760	1000	+	.	gene_id "MSTRG.11349"; transcript_id "MSTRG.11349.1";
26	StringTie	exon	30400876	30402118	1000	+	.	gene_id "MSTRG.11349"; transcript_id "MSTRG.11349.1"; exon_number "1";
26	StringTie	exon	30402215	30402760	1000	+	.	gene_id "MSTRG.11349"; transcript_id "MSTRG.11349.1"; exon_number "2";
27	StringTie	transcript	6679169	6686602	1000	-	.	gene_id "MSTRG.11498"; transcript_id "MSTRG.11498.4";
27	StringTie	exon	6679169	6680083	1000	-	.	gene_id "MSTRG.11498"; transcript_id "MSTRG.11498.4"; exon_number "1";
27	StringTie	exon	6681441	6686602	1000	-	.	gene_id "MSTRG.11498"; transcript_id "MSTRG.11498.4"; exon_number "2";
27	StringTie	transcript	20559961	20568619	1000	+	.	gene_id "MSTRG.11607"; transcript_id "MSTRG.11607.1";
27	StringTie	exon	20559961	20560111	1000	+	.	gene_id "MSTRG.11607"; transcript_id "MSTRG.11607.1"; exon_number "1";
27	StringTie	exon	20562130	20562232	1000	+	.	gene_id "MSTRG.11607"; transcript_id "MSTRG.11607.1"; exon_number "2";
27	StringTie	exon	20568327	20568619	1000	+	.	gene_id "MSTRG.11607"; transcript_id "MSTRG.11607.1"; exon_number "3";
28	StringTie	transcript	13057275	13074745	1000	+	.	gene_id "MSTRG.11771"; transcript_id "MSTRG.11771.1";
28	StringTie	exon	13057275	13057395	1000	+	.	gene_id "MSTRG.11771"; transcript_id "MSTRG.11771.1"; exon_number "1";
28	StringTie	exon	13073486	13074745	1000	+	.	gene_id "MSTRG.11771"; transcript_id "MSTRG.11771.1"; exon_number "2";
29	StringTie	transcript	7689592	7693645	1000	-	.	gene_id "MSTRG.12009"; transcript_id "MSTRG.12009.3";
29	StringTie	exon	7689592	7689788	1000	-	.	gene_id "MSTRG.12009"; transcript_id "MSTRG.12009.3"; exon_number "1";
29	StringTie	exon	7693119	7693645	1000	-	.	gene_id "MSTRG.12009"; transcript_id "MSTRG.12009.3"; exon_number "2";
29	StringTie	transcript	44089515	44097786	1000	+	.	gene_id "MSTRG.12273"; transcript_id "MSTRG.12273.1";
29	StringTie	exon	44089515	44090370	1000	+	.	gene_id "MSTRG.12273"; transcript_id "MSTRG.12273.1"; exon_number "1";
29	StringTie	exon	44090843	44097786	1000	+	.	gene_id "MSTRG.12273"; transcript_id "MSTRG.12273.1"; exon_number "2";
10	StringTie	transcript	66292279	66308734	1000	-	.	gene_id "MSTRG.1230"; transcript_id "MSTRG.1230.4";
10	StringTie	exon	66292279	66300775	1000	-	.	gene_id "MSTRG.1230"; transcript_id "MSTRG.1230.4"; exon_number "1";
10	StringTie	exon	66301694	66302028	1000	-	.	gene_id "MSTRG.1230"; transcript_id "MSTRG.1230.4"; exon_number "2";
10	StringTie	exon	66303723	66307098	1000	-	.	gene_id "MSTRG.1230"; transcript_id "MSTRG.1230.4"; exon_number "3";
10	StringTie	exon	66308587	66308734	1000	-	.	gene_id "MSTRG.1230"; transcript_id "MSTRG.1230.4"; exon_number "4";
10	StringTie	transcript	66293697	66308872	1000	-	.	gene_id "MSTRG.1230"; transcript_id "MSTRG.1230.5";
10	StringTie	exon	66293697	66300775	1000	-	.	gene_id "MSTRG.1230"; transcript_id "MSTRG.1230.5"; exon_number "1";
10	StringTie	exon	66301694	66302028	1000	-	.	gene_id "MSTRG.1230"; transcript_id "MSTRG.1230.5"; exon_number "2";
10	StringTie	exon	66308587	66308872	1000	-	.	gene_id "MSTRG.1230"; transcript_id "MSTRG.1230.5"; exon_number "3";
10	StringTie	transcript	66297652	66308726	1000	-	.	gene_id "MSTRG.1230"; transcript_id "MSTRG.1230.6";
10	StringTie	exon	66297652	66302028	1000	-	.	gene_id "MSTRG.1230"; transcript_id "MSTRG.1230.6"; exon_number "1";
10	StringTie	exon	66303723	66303861	1000	-	.	gene_id "MSTRG.1230"; transcript_id "MSTRG.1230.6"; exon_number "2";
10	StringTie	exon	66307019	66307098	1000	-	.	gene_id "MSTRG.1230"; transcript_id "MSTRG.1230.6"; exon_number "3";
10	StringTie	exon	66308587	66308726	1000	-	.	gene_id "MSTRG.1230"; transcript_id "MSTRG.1230.6"; exon_number "4";
3	StringTie	transcript	1110173	1114626	1000	+	.	gene_id "MSTRG.12451"; transcript_id "MSTRG.12451.2";
3	StringTie	exon	1110173	1113988	1000	+	.	gene_id "MSTRG.12451"; transcript_id "MSTRG.12451.2"; exon_number "1";
3	StringTie	exon	1114317	1114626	1000	+	.	gene_id "MSTRG.12451"; transcript_id "MSTRG.12451.2"; exon_number "2";
3	StringTie	transcript	3322738	3334922	1000	+	.	gene_id "MSTRG.12476"; transcript_id "MSTRG.12476.1";
3	StringTie	exon	3322738	3322897	1000	+	.	gene_id "MSTRG.12476"; transcript_id "MSTRG.12476.1"; exon_number "1";
3	StringTie	exon	3334637	3334922	1000	+	.	gene_id "MSTRG.12476"; transcript_id "MSTRG.12476.1"; exon_number "2";
3	StringTie	transcript	13823765	13827871	1000	-	.	gene_id "MSTRG.12563"; transcript_id "MSTRG.12563.1";
3	StringTie	exon	13823765	13824115	1000	-	.	gene_id "MSTRG.12563"; transcript_id "MSTRG.12563.1"; exon_number "1";
3	StringTie	exon	13827635	13827871	1000	-	.	gene_id "MSTRG.12563"; transcript_id "MSTRG.12563.1"; exon_number "2";
3	StringTie	transcript	54741901	54748809	1000	-	.	gene_id "MSTRG.12875"; transcript_id "MSTRG.12875.1";
3	StringTie	exon	54741901	54743193	1000	-	.	gene_id "MSTRG.12875"; transcript_id "MSTRG.12875.1"; exon_number "1";
3	StringTie	exon	54748264	54748375	1000	-	.	gene_id "MSTRG.12875"; transcript_id "MSTRG.12875.1"; exon_number "2";
3	StringTie	exon	54748499	54748809	1000	-	.	gene_id "MSTRG.12875"; transcript_id "MSTRG.12875.1"; exon_number "3";
3	StringTie	transcript	72209501	72210337	1000	-	.	gene_id "MSTRG.12964"; transcript_id "MSTRG.12964.1";
3	StringTie	exon	72209501	72209641	1000	-	.	gene_id "MSTRG.12964"; transcript_id "MSTRG.12964.1"; exon_number "1";
3	StringTie	exon	72210202	72210337	1000	-	.	gene_id "MSTRG.12964"; transcript_id "MSTRG.12964.1"; exon_number "2";
3	StringTie	transcript	87600761	87606671	1000	+	.	gene_id "MSTRG.13065"; transcript_id "MSTRG.13065.1";
3	StringTie	exon	87600761	87600836	1000	+	.	gene_id "MSTRG.13065"; transcript_id "MSTRG.13065.1"; exon_number "1";
3	StringTie	exon	87606240	87606671	1000	+	.	gene_id "MSTRG.13065"; transcript_id "MSTRG.13065.1"; exon_number "2";
3	StringTie	transcript	94696014	94699559	1000	-	.	gene_id "MSTRG.13142"; transcript_id "MSTRG.13142.1";
3	StringTie	exon	94696014	94698166	1000	-	.	gene_id "MSTRG.13142"; transcript_id "MSTRG.13142.1"; exon_number "1";
3	StringTie	exon	94698996	94699559	1000	-	.	gene_id "MSTRG.13142"; transcript_id "MSTRG.13142.1"; exon_number "2";
3	StringTie	transcript	96746064	96802302	1000	-	.	gene_id "MSTRG.13150"; transcript_id "MSTRG.13150.1";
3	StringTie	exon	96746064	96746290	1000	-	.	gene_id "MSTRG.13150"; transcript_id "MSTRG.13150.1"; exon_number "1";
3	StringTie	exon	96784708	96784738	1000	-	.	gene_id "MSTRG.13150"; transcript_id "MSTRG.13150.1"; exon_number "2";
3	StringTie	exon	96796469	96796568	1000	-	.	gene_id "MSTRG.13150"; transcript_id "MSTRG.13150.1"; exon_number "3";
3	StringTie	exon	96802150	96802302	1000	-	.	gene_id "MSTRG.13150"; transcript_id "MSTRG.13150.1"; exon_number "4";
10	StringTie	transcript	78993456	78996969	1000	+	.	gene_id "MSTRG.1331"; transcript_id "MSTRG.1331.1";
10	StringTie	exon	78993456	78993809	1000	+	.	gene_id "MSTRG.1331"; transcript_id "MSTRG.1331.1"; exon_number "1";
10	StringTie	exon	78995414	78996969	1000	+	.	gene_id "MSTRG.1331"; transcript_id "MSTRG.1331.1"; exon_number "2";
3	StringTie	transcript	105172599	105227922	1000	+	.	gene_id "MSTRG.13341"; transcript_id "MSTRG.13341.1";
3	StringTie	exon	105172599	105173764	1000	+	.	gene_id "MSTRG.13341"; transcript_id "MSTRG.13341.1"; exon_number "1";
3	StringTie	exon	105226628	105227922	1000	+	.	gene_id "MSTRG.13341"; transcript_id "MSTRG.13341.1"; exon_number "2";
4	StringTie	transcript	24887567	24916353	1000	+	.	gene_id "MSTRG.13679"; transcript_id "MSTRG.13679.2";
4	StringTie	exon	24887567	24888031	1000	+	.	gene_id "MSTRG.13679"; transcript_id "MSTRG.13679.2"; exon_number "1";
4	StringTie	exon	24916166	24916353	1000	+	.	gene_id "MSTRG.13679"; transcript_id "MSTRG.13679.2"; exon_number "2";
10	StringTie	transcript	80622496	80624523	1000	-	.	gene_id "MSTRG.1393"; transcript_id "MSTRG.1393.1";
10	StringTie	exon	80622496	80623725	1000	-	.	gene_id "MSTRG.1393"; transcript_id "MSTRG.1393.1"; exon_number "1";
10	StringTie	exon	80623809	80624523	1000	-	.	gene_id "MSTRG.1393"; transcript_id "MSTRG.1393.1"; exon_number "2";
4	StringTie	transcript	64886554	64893773	1000	-	.	gene_id "MSTRG.13931"; transcript_id "MSTRG.13931.1";
4	StringTie	exon	64886554	64892671	1000	-	.	gene_id "MSTRG.13931"; transcript_id "MSTRG.13931.1"; exon_number "1";
4	StringTie	exon	64893126	64893773	1000	-	.	gene_id "MSTRG.13931"; transcript_id "MSTRG.13931.1"; exon_number "2";
4	StringTie	transcript	70561646	70562374	1000	-	.	gene_id "MSTRG.13958"; transcript_id "MSTRG.13958.1";
4	StringTie	exon	70561646	70561923	1000	-	.	gene_id "MSTRG.13958"; transcript_id "MSTRG.13958.1"; exon_number "1";
4	StringTie	exon	70562056	70562374	1000	-	.	gene_id "MSTRG.13958"; transcript_id "MSTRG.13958.1"; exon_number "2";
1	StringTie	transcript	1211871	1234003	1000	-	.	gene_id "MSTRG.14"; transcript_id "MSTRG.14.1";
1	StringTie	exon	1211871	1212684	1000	-	.	gene_id "MSTRG.14"; transcript_id "MSTRG.14.1"; exon_number "1";
1	StringTie	exon	1233798	1234003	1000	-	.	gene_id "MSTRG.14"; transcript_id "MSTRG.14.1"; exon_number "2";
4	StringTie	transcript	89030374	89033292	1000	-	.	gene_id "MSTRG.14073"; transcript_id "MSTRG.14073.2";
4	StringTie	exon	89030374	89030982	1000	-	.	gene_id "MSTRG.14073"; transcript_id "MSTRG.14073.2"; exon_number "1";
4	StringTie	exon	89031489	89033292	1000	-	.	gene_id "MSTRG.14073"; transcript_id "MSTRG.14073.2"; exon_number "2";
4	StringTie	transcript	89030434	89032974	1000	-	.	gene_id "MSTRG.14073"; transcript_id "MSTRG.14073.3";
4	StringTie	exon	89030434	89030982	1000	-	.	gene_id "MSTRG.14073"; transcript_id "MSTRG.14073.3"; exon_number "1";
4	StringTie	exon	89031489	89031514	1000	-	.	gene_id "MSTRG.14073"; transcript_id "MSTRG.14073.3"; exon_number "2";
4	StringTie	exon	89032692	89032974	1000	-	.	gene_id "MSTRG.14073"; transcript_id "MSTRG.14073.3"; exon_number "3";
5	StringTie	transcript	24532218	24535906	1000	-	.	gene_id "MSTRG.14260"; transcript_id "MSTRG.14260.4";
5	StringTie	exon	24532218	24535358	1000	-	.	gene_id "MSTRG.14260"; transcript_id "MSTRG.14260.4"; exon_number "1";
5	StringTie	exon	24535729	24535906	1000	-	.	gene_id "MSTRG.14260"; transcript_id "MSTRG.14260.4"; exon_number "2";
5	StringTie	transcript	25770564	25772274	1000	+	.	gene_id "MSTRG.14285"; transcript_id "MSTRG.14285.1";
5	StringTie	exon	25770564	25771158	1000	+	.	gene_id "MSTRG.14285"; transcript_id "MSTRG.14285.1"; exon_number "1";
5	StringTie	exon	25771586	25772274	1000	+	.	gene_id "MSTRG.14285"; transcript_id "MSTRG.14285.1"; exon_number "2";
5	StringTie	transcript	84069513	84253836	1000	+	.	gene_id "MSTRG.14760"; transcript_id "MSTRG.14760.4";
5	StringTie	exon	84069513	84081666	1000	+	.	gene_id "MSTRG.14760"; transcript_id "MSTRG.14760.4"; exon_number "1";
5	StringTie	exon	84208297	84208377	1000	+	.	gene_id "MSTRG.14760"; transcript_id "MSTRG.14760.4"; exon_number "2";
5	StringTie	exon	84253147	84253836	1000	+	.	gene_id "MSTRG.14760"; transcript_id "MSTRG.14760.4"; exon_number "3";
5	StringTie	transcript	95669714	95670834	1000	+	.	gene_id "MSTRG.14815"; transcript_id "MSTRG.14815.1";
5	StringTie	exon	95669714	95669787	1000	+	.	gene_id "MSTRG.14815"; transcript_id "MSTRG.14815.1"; exon_number "1";
5	StringTie	exon	95670566	95670834	1000	+	.	gene_id "MSTRG.14815"; transcript_id "MSTRG.14815.1"; exon_number "2";
5	StringTie	transcript	98157701	98169486	1000	+	.	gene_id "MSTRG.14835"; transcript_id "MSTRG.14835.1";
5	StringTie	exon	98157701	98157819	1000	+	.	gene_id "MSTRG.14835"; transcript_id "MSTRG.14835.1"; exon_number "1";
5	StringTie	exon	98158654	98158749	1000	+	.	gene_id "MSTRG.14835"; transcript_id "MSTRG.14835.1"; exon_number "2";
5	StringTie	exon	98159538	98159621	1000	+	.	gene_id "MSTRG.14835"; transcript_id "MSTRG.14835.1"; exon_number "3";
5	StringTie	exon	98168096	98168182	1000	+	.	gene_id "MSTRG.14835"; transcript_id "MSTRG.14835.1"; exon_number "4";
5	StringTie	exon	98168432	98169486	1000	+	.	gene_id "MSTRG.14835"; transcript_id "MSTRG.14835.1"; exon_number "5";
6	StringTie	transcript	7291265	7296586	1000	-	.	gene_id "MSTRG.15153"; transcript_id "MSTRG.15153.1";
6	StringTie	exon	7291265	7295054	1000	-	.	gene_id "MSTRG.15153"; transcript_id "MSTRG.15153.1"; exon_number "1";
6	StringTie	exon	7295235	7295279	1000	-	.	gene_id "MSTRG.15153"; transcript_id "MSTRG.15153.1"; exon_number "2";
6	StringTie	exon	7295517	7296586	1000	-	.	gene_id "MSTRG.15153"; transcript_id "MSTRG.15153.1"; exon_number "3";
6	StringTie	transcript	72784581	72922911	1000	-	.	gene_id "MSTRG.15444"; transcript_id "MSTRG.15444.1";
6	StringTie	exon	72784581	72784797	1000	-	.	gene_id "MSTRG.15444"; transcript_id "MSTRG.15444.1"; exon_number "1";
6	StringTie	exon	72922742	72922911	1000	-	.	gene_id "MSTRG.15444"; transcript_id "MSTRG.15444.1"; exon_number "2";
6	StringTie	transcript	72844510	72869124	1000	-	.	gene_id "MSTRG.15445"; transcript_id "MSTRG.15445.3";
6	StringTie	exon	72844510	72844834	1000	-	.	gene_id "MSTRG.15445"; transcript_id "MSTRG.15445.3"; exon_number "1";
6	StringTie	exon	72867533	72867576	1000	-	.	gene_id "MSTRG.15445"; transcript_id "MSTRG.15445.3"; exon_number "2";
6	StringTie	exon	72868959	72869124	1000	-	.	gene_id "MSTRG.15445"; transcript_id "MSTRG.15445.3"; exon_number "3";
6	StringTie	transcript	98175078	98184340	1000	-	.	gene_id "MSTRG.15564"; transcript_id "MSTRG.15564.1";
6	StringTie	exon	98175078	98176288	1000	-	.	gene_id "MSTRG.15564"; transcript_id "MSTRG.15564.1"; exon_number "1";
6	StringTie	exon	98177275	98177349	1000	-	.	gene_id "MSTRG.15564"; transcript_id "MSTRG.15564.1"; exon_number "2";
6	StringTie	exon	98181002	98181073	1000	-	.	gene_id "MSTRG.15564"; transcript_id "MSTRG.15564.1"; exon_number "3";
6	StringTie	exon	98182592	98182681	1000	-	.	gene_id "MSTRG.15564"; transcript_id "MSTRG.15564.1"; exon_number "4";
6	StringTie	exon	98183041	98183196	1000	-	.	gene_id "MSTRG.15564"; transcript_id "MSTRG.15564.1"; exon_number "5";
6	StringTie	exon	98183326	98184340	1000	-	.	gene_id "MSTRG.15564"; transcript_id "MSTRG.15564.1"; exon_number "6";
11	StringTie	transcript	718120	782193	1000	+	.	gene_id "MSTRG.1596"; transcript_id "MSTRG.1596.1";
11	StringTie	exon	718120	718719	1000	+	.	gene_id "MSTRG.1596"; transcript_id "MSTRG.1596.1"; exon_number "1";
11	StringTie	exon	781312	782193	1000	+	.	gene_id "MSTRG.1596"; transcript_id "MSTRG.1596.1"; exon_number "2";
11	StringTie	transcript	718353	875917	1000	+	.	gene_id "MSTRG.1596"; transcript_id "MSTRG.1596.2";
11	StringTie	exon	718353	718719	1000	+	.	gene_id "MSTRG.1596"; transcript_id "MSTRG.1596.2"; exon_number "1";
11	StringTie	exon	808614	808675	1000	+	.	gene_id "MSTRG.1596"; transcript_id "MSTRG.1596.2"; exon_number "2";
11	StringTie	exon	848233	848340	1000	+	.	gene_id "MSTRG.1596"; transcript_id "MSTRG.1596.2"; exon_number "3";
11	StringTie	exon	873638	875917	1000	+	.	gene_id "MSTRG.1596"; transcript_id "MSTRG.1596.2"; exon_number "4";
7	StringTie	transcript	59063253	59139312	1000	-	.	gene_id "MSTRG.15985"; transcript_id "MSTRG.15985.1";
7	StringTie	exon	59063253	59064501	1000	-	.	gene_id "MSTRG.15985"; transcript_id "MSTRG.15985.1"; exon_number "1";
7	StringTie	exon	59107241	59107465	1000	-	.	gene_id "MSTRG.15985"; transcript_id "MSTRG.15985.1"; exon_number "2";
7	StringTie	exon	59134014	59134095	1000	-	.	gene_id "MSTRG.15985"; transcript_id "MSTRG.15985.1"; exon_number "3";
7	StringTie	exon	59139176	59139312	1000	-	.	gene_id "MSTRG.15985"; transcript_id "MSTRG.15985.1"; exon_number "4";
7	StringTie	transcript	91861598	91873224	1000	-	.	gene_id "MSTRG.16351"; transcript_id "MSTRG.16351.1";
7	StringTie	exon	91861598	91861818	1000	-	.	gene_id "MSTRG.16351"; transcript_id "MSTRG.16351.1"; exon_number "1";
7	StringTie	exon	91865884	91866106	1000	-	.	gene_id "MSTRG.16351"; transcript_id "MSTRG.16351.1"; exon_number "2";
7	StringTie	exon	91872909	91873224	1000	-	.	gene_id "MSTRG.16351"; transcript_id "MSTRG.16351.1"; exon_number "3";
7	StringTie	transcript	92095694	92118811	1000	+	.	gene_id "MSTRG.16359"; transcript_id "MSTRG.16359.1";
7	StringTie	exon	92095694	92095888	1000	+	.	gene_id "MSTRG.16359"; transcript_id "MSTRG.16359.1"; exon_number "1";
7	StringTie	exon	92098540	92098783	1000	+	.	gene_id "MSTRG.16359"; transcript_id "MSTRG.16359.1"; exon_number "2";
7	StringTie	exon	92114870	92115070	1000	+	.	gene_id "MSTRG.16359"; transcript_id "MSTRG.16359.1"; exon_number "3";
7	StringTie	exon	92116125	92118811	1000	+	.	gene_id "MSTRG.16359"; transcript_id "MSTRG.16359.1"; exon_number "4";
7	StringTie	transcript	92095694	92117348	1000	+	.	gene_id "MSTRG.16359"; transcript_id "MSTRG.16359.2";
7	StringTie	exon	92095694	92095888	1000	+	.	gene_id "MSTRG.16359"; transcript_id "MSTRG.16359.2"; exon_number "1";
7	StringTie	exon	92114870	92115070	1000	+	.	gene_id "MSTRG.16359"; transcript_id "MSTRG.16359.2"; exon_number "2";
7	StringTie	exon	92116125	92117348	1000	+	.	gene_id "MSTRG.16359"; transcript_id "MSTRG.16359.2"; exon_number "3";
7	StringTie	transcript	93655374	93679609	1000	-	.	gene_id "MSTRG.16395"; transcript_id "MSTRG.16395.1";
7	StringTie	exon	93655374	93656610	1000	-	.	gene_id "MSTRG.16395"; transcript_id "MSTRG.16395.1"; exon_number "1";
7	StringTie	exon	93678262	93678404	1000	-	.	gene_id "MSTRG.16395"; transcript_id "MSTRG.16395.1"; exon_number "2";
7	StringTie	exon	93679395	93679609	1000	-	.	gene_id "MSTRG.16395"; transcript_id "MSTRG.16395.1"; exon_number "3";
7	StringTie	transcript	93655932	93679592	1000	-	.	gene_id "MSTRG.16395"; transcript_id "MSTRG.16395.2";
7	StringTie	exon	93655932	93656610	1000	-	.	gene_id "MSTRG.16395"; transcript_id "MSTRG.16395.2"; exon_number "1";
7	StringTie	exon	93678277	93678404	1000	-	.	gene_id "MSTRG.16395"; transcript_id "MSTRG.16395.2"; exon_number "2";
7	StringTie	exon	93679395	93679592	1000	-	.	gene_id "MSTRG.16395"; transcript_id "MSTRG.16395.2"; exon_number "3";
7	StringTie	transcript	97773578	97793001	1000	-	.	gene_id "MSTRG.16520"; transcript_id "MSTRG.16520.2";
7	StringTie	exon	97773578	97773825	1000	-	.	gene_id "MSTRG.16520"; transcript_id "MSTRG.16520.2"; exon_number "1";
7	StringTie	exon	97790492	97793001	1000	-	.	gene_id "MSTRG.16520"; transcript_id "MSTRG.16520.2"; exon_number "2";
7	StringTie	transcript	103050676	103052912	1000	-	.	gene_id "MSTRG.16612"; transcript_id "MSTRG.16612.1";
7	StringTie	exon	103050676	103051240	1000	-	.	gene_id "MSTRG.16612"; transcript_id "MSTRG.16612.1"; exon_number "1";
7	StringTie	exon	103052465	103052557	1000	-	.	gene_id "MSTRG.16612"; transcript_id "MSTRG.16612.1"; exon_number "2";
7	StringTie	exon	103052788	103052912	1000	-	.	gene_id "MSTRG.16612"; transcript_id "MSTRG.16612.1"; exon_number "3";
7	StringTie	transcript	103495204	103504165	1000	-	.	gene_id "MSTRG.16623"; transcript_id "MSTRG.16623.20";
7	StringTie	exon	103495204	103495514	1000	-	.	gene_id "MSTRG.16623"; transcript_id "MSTRG.16623.20"; exon_number "1";
7	StringTie	exon	103497105	103497364	1000	-	.	gene_id "MSTRG.16623"; transcript_id "MSTRG.16623.20"; exon_number "2";
7	StringTie	exon	103502846	103504165	1000	-	.	gene_id "MSTRG.16623"; transcript_id "MSTRG.16623.20"; exon_number "3";
11	StringTie	transcript	9122636	9124483	1000	-	.	gene_id "MSTRG.1669"; transcript_id "MSTRG.1669.1";
11	StringTie	exon	9122636	9123024	1000	-	.	gene_id "MSTRG.1669"; transcript_id "MSTRG.1669.1"; exon_number "1";
11	StringTie	exon	9123422	9123472	1000	-	.	gene_id "MSTRG.1669"; transcript_id "MSTRG.1669.1"; exon_number "2";
11	StringTie	exon	9124204	9124483	1000	-	.	gene_id "MSTRG.1669"; transcript_id "MSTRG.1669.1"; exon_number "3";
7	StringTie	transcript	107107659	107111208	1000	+	.	gene_id "MSTRG.16699"; transcript_id "MSTRG.16699.1";
7	StringTie	exon	107107659	107107818	1000	+	.	gene_id "MSTRG.16699"; transcript_id "MSTRG.16699.1"; exon_number "1";
7	StringTie	exon	107110385	107111208	1000	+	.	gene_id "MSTRG.16699"; transcript_id "MSTRG.16699.1"; exon_number "2";
8	StringTie	transcript	873785	910951	1000	+	.	gene_id "MSTRG.16722"; transcript_id "MSTRG.16722.3";
8	StringTie	exon	873785	873969	1000	+	.	gene_id "MSTRG.16722"; transcript_id "MSTRG.16722.3"; exon_number "1";
8	StringTie	exon	908291	910951	1000	+	.	gene_id "MSTRG.16722"; transcript_id "MSTRG.16722.3"; exon_number "2";
8	StringTie	transcript	22637685	22674792	1000	+	.	gene_id "MSTRG.16809"; transcript_id "MSTRG.16809.1";
8	StringTie	exon	22637685	22638369	1000	+	.	gene_id "MSTRG.16809"; transcript_id "MSTRG.16809.1"; exon_number "1";
8	StringTie	exon	22673983	22674792	1000	+	.	gene_id "MSTRG.16809"; transcript_id "MSTRG.16809.1"; exon_number "2";
8	StringTie	transcript	22753504	22765527	1000	+	.	gene_id "MSTRG.16818"; transcript_id "MSTRG.16818.1";
8	StringTie	exon	22753504	22753821	1000	+	.	gene_id "MSTRG.16818"; transcript_id "MSTRG.16818.1"; exon_number "1";
8	StringTie	exon	22765336	22765527	1000	+	.	gene_id "MSTRG.16818"; transcript_id "MSTRG.16818.1"; exon_number "2";
8	StringTie	transcript	83203296	83204322	1000	+	.	gene_id "MSTRG.17238"; transcript_id "MSTRG.17238.1";
8	StringTie	exon	83203296	83203415	1000	+	.	gene_id "MSTRG.17238"; transcript_id "MSTRG.17238.1"; exon_number "1";
8	StringTie	exon	83204056	83204322	1000	+	.	gene_id "MSTRG.17238"; transcript_id "MSTRG.17238.1"; exon_number "2";
8	StringTie	transcript	85669842	85674476	1000	+	.	gene_id "MSTRG.17269"; transcript_id "MSTRG.17269.5";
8	StringTie	exon	85669842	85671261	1000	+	.	gene_id "MSTRG.17269"; transcript_id "MSTRG.17269.5"; exon_number "1";
8	StringTie	exon	85674290	85674476	1000	+	.	gene_id "MSTRG.17269"; transcript_id "MSTRG.17269.5"; exon_number "2";
8	StringTie	transcript	102798673	102819400	1000	+	.	gene_id "MSTRG.17366"; transcript_id "MSTRG.17366.7";
8	StringTie	exon	102798673	102805499	1000	+	.	gene_id "MSTRG.17366"; transcript_id "MSTRG.17366.7"; exon_number "1";
8	StringTie	exon	102818576	102819400	1000	+	.	gene_id "MSTRG.17366"; transcript_id "MSTRG.17366.7"; exon_number "2";
9	StringTie	transcript	26204439	26259310	1000	-	.	gene_id "MSTRG.17520"; transcript_id "MSTRG.17520.4";
9	StringTie	exon	26204439	26205906	1000	-	.	gene_id "MSTRG.17520"; transcript_id "MSTRG.17520.4"; exon_number "1";
9	StringTie	exon	26258955	26259310	1000	-	.	gene_id "MSTRG.17520"; transcript_id "MSTRG.17520.4"; exon_number "2";
9	StringTie	transcript	26231808	26259306	1000	-	.	gene_id "MSTRG.17520"; transcript_id "MSTRG.17520.5";
9	StringTie	exon	26231808	26231907	1000	-	.	gene_id "MSTRG.17520"; transcript_id "MSTRG.17520.5"; exon_number "1";
9	StringTie	exon	26258955	26259306	1000	-	.	gene_id "MSTRG.17520"; transcript_id "MSTRG.17520.5"; exon_number "2";
9	StringTie	transcript	90955529	90956721	1000	+	.	gene_id "MSTRG.17862"; transcript_id "MSTRG.17862.2";
9	StringTie	exon	90955529	90956253	1000	+	.	gene_id "MSTRG.17862"; transcript_id "MSTRG.17862.2"; exon_number "1";
9	StringTie	exon	90956327	90956721	1000	+	.	gene_id "MSTRG.17862"; transcript_id "MSTRG.17862.2"; exon_number "2";
LWLT01000021.1	StringTie	transcript	8842830	8844047	1000	-	.	gene_id "MSTRG.17917"; transcript_id "MSTRG.17917.1";
LWLT01000021.1	StringTie	exon	8842830	8842945	1000	-	.	gene_id "MSTRG.17917"; transcript_id "MSTRG.17917.1"; exon_number "1";
LWLT01000021.1	StringTie	exon	8843941	8844047	1000	-	.	gene_id "MSTRG.17917"; transcript_id "MSTRG.17917.1"; exon_number "2";
LWLT01000021.1	StringTie	transcript	20498138	20908131	1000	+	.	gene_id "MSTRG.18000"; transcript_id "MSTRG.18000.1";
LWLT01000021.1	StringTie	exon	20498138	20499177	1000	+	.	gene_id "MSTRG.18000"; transcript_id "MSTRG.18000.1"; exon_number "1";
LWLT01000021.1	StringTie	exon	20892886	20894242	1000	+	.	gene_id "MSTRG.18000"; transcript_id "MSTRG.18000.1"; exon_number "2";
LWLT01000021.1	StringTie	exon	20904460	20908131	1000	+	.	gene_id "MSTRG.18000"; transcript_id "MSTRG.18000.1"; exon_number "3";
LWLT01000021.1	StringTie	transcript	20602054	20602826	1000	-	.	gene_id "MSTRG.18003"; transcript_id "MSTRG.18003.1";
LWLT01000021.1	StringTie	exon	20602054	20602257	1000	-	.	gene_id "MSTRG.18003"; transcript_id "MSTRG.18003.1"; exon_number "1";
LWLT01000021.1	StringTie	exon	20602657	20602826	1000	-	.	gene_id "MSTRG.18003"; transcript_id "MSTRG.18003.1"; exon_number "2";
LWLT01000021.1	StringTie	transcript	20604193	20699871	1000	-	.	gene_id "MSTRG.18004"; transcript_id "MSTRG.18004.1";
LWLT01000021.1	StringTie	exon	20604193	20604393	1000	-	.	gene_id "MSTRG.18004"; transcript_id "MSTRG.18004.1"; exon_number "1";
LWLT01000021.1	StringTie	exon	20698093	20699871	1000	-	.	gene_id "MSTRG.18004"; transcript_id "MSTRG.18004.1"; exon_number "2";
LWLT01000021.1	StringTie	transcript	30089500	30092634	1000	+	.	gene_id "MSTRG.18062"; transcript_id "MSTRG.18062.2";
LWLT01000021.1	StringTie	exon	30089500	30089574	1000	+	.	gene_id "MSTRG.18062"; transcript_id "MSTRG.18062.2"; exon_number "1";
LWLT01000021.1	StringTie	exon	30092383	30092634	1000	+	.	gene_id "MSTRG.18062"; transcript_id "MSTRG.18062.2"; exon_number "2";
LWLT01000021.1	StringTie	transcript	39582622	39582953	1000	-	.	gene_id "MSTRG.18097"; transcript_id "MSTRG.18097.2";
LWLT01000021.1	StringTie	exon	39582622	39582819	1000	-	.	gene_id "MSTRG.18097"; transcript_id "MSTRG.18097.2"; exon_number "1";
LWLT01000021.1	StringTie	exon	39582879	39582953	1000	-	.	gene_id "MSTRG.18097"; transcript_id "MSTRG.18097.2"; exon_number "2";
LWLT01000021.1	StringTie	transcript	51190727	51191556	1000	+	.	gene_id "MSTRG.18137"; transcript_id "MSTRG.18137.1";
LWLT01000021.1	StringTie	exon	51190727	51190923	1000	+	.	gene_id "MSTRG.18137"; transcript_id "MSTRG.18137.1"; exon_number "1";
LWLT01000021.1	StringTie	exon	51191344	51191556	1000	+	.	gene_id "MSTRG.18137"; transcript_id "MSTRG.18137.1"; exon_number "2";
LWLT01000021.1	StringTie	transcript	56578503	56593007	1000	-	.	gene_id "MSTRG.18172"; transcript_id "MSTRG.18172.4";
LWLT01000021.1	StringTie	exon	56578503	56578602	1000	-	.	gene_id "MSTRG.18172"; transcript_id "MSTRG.18172.4"; exon_number "1";
LWLT01000021.1	StringTie	exon	56592365	56592501	1000	-	.	gene_id "MSTRG.18172"; transcript_id "MSTRG.18172.4"; exon_number "2";
LWLT01000021.1	StringTie	exon	56592819	56593007	1000	-	.	gene_id "MSTRG.18172"; transcript_id "MSTRG.18172.4"; exon_number "3";
LWLT01000027.1	StringTie	transcript	16821625	16827283	1000	-	.	gene_id "MSTRG.18279"; transcript_id "MSTRG.18279.1";
LWLT01000027.1	StringTie	exon	16821625	16823880	1000	-	.	gene_id "MSTRG.18279"; transcript_id "MSTRG.18279.1"; exon_number "1";
LWLT01000027.1	StringTie	exon	16825295	16825366	1000	-	.	gene_id "MSTRG.18279"; transcript_id "MSTRG.18279.1"; exon_number "2";
LWLT01000027.1	StringTie	exon	16826857	16827283	1000	-	.	gene_id "MSTRG.18279"; transcript_id "MSTRG.18279.1"; exon_number "3";
LWLT01000027.1	StringTie	transcript	20016689	20023486	1000	-	.	gene_id "MSTRG.18290"; transcript_id "MSTRG.18290.25";
LWLT01000027.1	StringTie	exon	20016689	20018135	1000	-	.	gene_id "MSTRG.18290"; transcript_id "MSTRG.18290.25"; exon_number "1";
LWLT01000027.1	StringTie	exon	20022021	20023486	1000	-	.	gene_id "MSTRG.18290"; transcript_id "MSTRG.18290.25"; exon_number "2";
LWLT01000027.1	StringTie	transcript	20112425	20145427	1000	-	.	gene_id "MSTRG.18292"; transcript_id "MSTRG.18292.1";
LWLT01000027.1	StringTie	exon	20112425	20112586	1000	-	.	gene_id "MSTRG.18292"; transcript_id "MSTRG.18292.1"; exon_number "1";
LWLT01000027.1	StringTie	exon	20145268	20145427	1000	-	.	gene_id "MSTRG.18292"; transcript_id "MSTRG.18292.1"; exon_number "2";
LWLT01000035.1	StringTie	transcript	16200	19059	1000	+	.	gene_id "MSTRG.18462"; transcript_id "MSTRG.18462.1";
LWLT01000035.1	StringTie	exon	16200	17722	1000	+	.	gene_id "MSTRG.18462"; transcript_id "MSTRG.18462.1"; exon_number "1";
LWLT01000035.1	StringTie	exon	18583	19059	1000	+	.	gene_id "MSTRG.18462"; transcript_id "MSTRG.18462.1"; exon_number "2";
LWLT01000085.1	StringTie	transcript	6776	15351	1000	+	.	gene_id "MSTRG.18613"; transcript_id "MSTRG.18613.1";
LWLT01000085.1	StringTie	exon	6776	7423	1000	+	.	gene_id "MSTRG.18613"; transcript_id "MSTRG.18613.1"; exon_number "1";
LWLT01000085.1	StringTie	exon	11896	15351	1000	+	.	gene_id "MSTRG.18613"; transcript_id "MSTRG.18613.1"; exon_number "2";
11	StringTie	transcript	39077297	39079666	1000	+	.	gene_id "MSTRG.1862"; transcript_id "MSTRG.1862.1";
11	StringTie	exon	39077297	39077417	1000	+	.	gene_id "MSTRG.1862"; transcript_id "MSTRG.1862.1"; exon_number "1";
11	StringTie	exon	39079156	39079666	1000	+	.	gene_id "MSTRG.1862"; transcript_id "MSTRG.1862.1"; exon_number "2";
LWLT01000193.1	StringTie	transcript	7454	54742	1000	-	.	gene_id "MSTRG.18746"; transcript_id "MSTRG.18746.3";
LWLT01000193.1	StringTie	exon	7454	7569	1000	-	.	gene_id "MSTRG.18746"; transcript_id "MSTRG.18746.3"; exon_number "1";
LWLT01000193.1	StringTie	exon	53681	54742	1000	-	.	gene_id "MSTRG.18746"; transcript_id "MSTRG.18746.3"; exon_number "2";
LWLT01000207.1	StringTie	transcript	10046	11814	1000	-	.	gene_id "MSTRG.18759"; transcript_id "MSTRG.18759.1";
LWLT01000207.1	StringTie	exon	10046	10267	1000	-	.	gene_id "MSTRG.18759"; transcript_id "MSTRG.18759.1"; exon_number "1";
LWLT01000207.1	StringTie	exon	11697	11814	1000	-	.	gene_id "MSTRG.18759"; transcript_id "MSTRG.18759.1"; exon_number "2";
LWLT01000260.1	StringTie	transcript	8176	18403	1000	+	.	gene_id "MSTRG.18802"; transcript_id "MSTRG.18802.1";
LWLT01000260.1	StringTie	exon	8176	8379	1000	+	.	gene_id "MSTRG.18802"; transcript_id "MSTRG.18802.1"; exon_number "1";
LWLT01000260.1	StringTie	exon	17279	18403	1000	+	.	gene_id "MSTRG.18802"; transcript_id "MSTRG.18802.1"; exon_number "2";
LWLT01000327.1	StringTie	transcript	25987	26963	1000	+	.	gene_id "MSTRG.18827"; transcript_id "MSTRG.18827.3";
LWLT01000327.1	StringTie	exon	25987	26296	1000	+	.	gene_id "MSTRG.18827"; transcript_id "MSTRG.18827.3"; exon_number "1";
LWLT01000327.1	StringTie	exon	26411	26963	1000	+	.	gene_id "MSTRG.18827"; transcript_id "MSTRG.18827.3"; exon_number "2";
LWLT01000327.1	StringTie	transcript	26193	29929	1000	+	.	gene_id "MSTRG.18827"; transcript_id "MSTRG.18827.4";
LWLT01000327.1	StringTie	exon	26193	26681	1000	+	.	gene_id "MSTRG.18827"; transcript_id "MSTRG.18827.4"; exon_number "1";
LWLT01000327.1	StringTie	exon	27398	29929	1000	+	.	gene_id "MSTRG.18827"; transcript_id "MSTRG.18827.4"; exon_number "2";
LWLT01000556.1	StringTie	transcript	6706	7683	1000	+	.	gene_id "MSTRG.18859"; transcript_id "MSTRG.18859.4";
LWLT01000556.1	StringTie	exon	6706	7015	1000	+	.	gene_id "MSTRG.18859"; transcript_id "MSTRG.18859.4"; exon_number "1";
LWLT01000556.1	StringTie	exon	7130	7683	1000	+	.	gene_id "MSTRG.18859"; transcript_id "MSTRG.18859.4"; exon_number "2";
LWLT01000632.1	StringTie	transcript	724	2774	1000	-	.	gene_id "MSTRG.18872"; transcript_id "MSTRG.18872.2";
LWLT01000632.1	StringTie	exon	724	1816	1000	-	.	gene_id "MSTRG.18872"; transcript_id "MSTRG.18872.2"; exon_number "1";
LWLT01000632.1	StringTie	exon	1870	2774	1000	-	.	gene_id "MSTRG.18872"; transcript_id "MSTRG.18872.2"; exon_number "2";
LWLT01000632.1	StringTie	transcript	1099	5283	1000	+	.	gene_id "MSTRG.18873"; transcript_id "MSTRG.18873.1";
LWLT01000632.1	StringTie	exon	1099	1248	1000	+	.	gene_id "MSTRG.18873"; transcript_id "MSTRG.18873.1"; exon_number "1";
LWLT01000632.1	StringTie	exon	1321	5283	1000	+	.	gene_id "MSTRG.18873"; transcript_id "MSTRG.18873.1"; exon_number "2";
LWLT01000698.1	StringTie	transcript	22487	35735	1000	+	.	gene_id "MSTRG.18898"; transcript_id "MSTRG.18898.1";
LWLT01000698.1	StringTie	exon	22487	22848	1000	+	.	gene_id "MSTRG.18898"; transcript_id "MSTRG.18898.1"; exon_number "1";
LWLT01000698.1	StringTie	exon	33070	33185	1000	+	.	gene_id "MSTRG.18898"; transcript_id "MSTRG.18898.1"; exon_number "2";
LWLT01000698.1	StringTie	exon	34609	35735	1000	+	.	gene_id "MSTRG.18898"; transcript_id "MSTRG.18898.1"; exon_number "3";
LWLT01000735.1	StringTie	transcript	3648	33137	1000	+	.	gene_id "MSTRG.18912"; transcript_id "MSTRG.18912.1";
LWLT01000735.1	StringTie	exon	3648	4002	1000	+	.	gene_id "MSTRG.18912"; transcript_id "MSTRG.18912.1"; exon_number "1";
LWLT01000735.1	StringTie	exon	32760	33137	1000	+	.	gene_id "MSTRG.18912"; transcript_id "MSTRG.18912.1"; exon_number "2";
LWLT01001146.1	StringTie	transcript	15494	24015	1000	-	.	gene_id "MSTRG.18967"; transcript_id "MSTRG.18967.1";
LWLT01001146.1	StringTie	exon	15494	19049	1000	-	.	gene_id "MSTRG.18967"; transcript_id "MSTRG.18967.1"; exon_number "1";
LWLT01001146.1	StringTie	exon	23882	24015	1000	-	.	gene_id "MSTRG.18967"; transcript_id "MSTRG.18967.1"; exon_number "2";
LWLT01002739.1	StringTie	transcript	3723	4592	1000	-	.	gene_id "MSTRG.19078"; transcript_id "MSTRG.19078.1";
LWLT01002739.1	StringTie	exon	3723	4205	1000	-	.	gene_id "MSTRG.19078"; transcript_id "MSTRG.19078.1"; exon_number "1";
LWLT01002739.1	StringTie	exon	4432	4592	1000	-	.	gene_id "MSTRG.19078"; transcript_id "MSTRG.19078.1"; exon_number "2";
LWLT01002833.1	StringTie	transcript	5878	10272	1000	-	.	gene_id "MSTRG.19081"; transcript_id "MSTRG.19081.10";
LWLT01002833.1	StringTie	exon	5878	7451	1000	-	.	gene_id "MSTRG.19081"; transcript_id "MSTRG.19081.10"; exon_number "1";
LWLT01002833.1	StringTie	exon	8692	10272	1000	-	.	gene_id "MSTRG.19081"; transcript_id "MSTRG.19081.10"; exon_number "2";
LWLT01002833.1	StringTie	transcript	14082	17247	1000	-	.	gene_id "MSTRG.19081"; transcript_id "MSTRG.19081.11";
LWLT01002833.1	StringTie	exon	14082	14094	1000	-	.	gene_id "MSTRG.19081"; transcript_id "MSTRG.19081.11"; exon_number "1";
LWLT01002833.1	StringTie	exon	16691	17247	1000	-	.	gene_id "MSTRG.19081"; transcript_id "MSTRG.19081.11"; exon_number "2";
LWLT01002833.1	StringTie	transcript	318	17245	1000	-	.	gene_id "MSTRG.19081"; transcript_id "MSTRG.19081.2";
LWLT01002833.1	StringTie	exon	318	352	1000	-	.	gene_id "MSTRG.19081"; transcript_id "MSTRG.19081.2"; exon_number "1";
LWLT01002833.1	StringTie	exon	15779	15914	1000	-	.	gene_id "MSTRG.19081"; transcript_id "MSTRG.19081.2"; exon_number "2";
LWLT01002833.1	StringTie	exon	16449	17245	1000	-	.	gene_id "MSTRG.19081"; transcript_id "MSTRG.19081.2"; exon_number "3";
LWLT01002833.1	StringTie	transcript	319	17246	1000	-	.	gene_id "MSTRG.19081"; transcript_id "MSTRG.19081.4";
LWLT01002833.1	StringTie	exon	319	352	1000	-	.	gene_id "MSTRG.19081"; transcript_id "MSTRG.19081.4"; exon_number "1";
LWLT01002833.1	StringTie	exon	15598	15914	1000	-	.	gene_id "MSTRG.19081"; transcript_id "MSTRG.19081.4"; exon_number "2";
LWLT01002833.1	StringTie	exon	16449	17246	1000	-	.	gene_id "MSTRG.19081"; transcript_id "MSTRG.19081.4"; exon_number "3";
LWLT01002833.1	StringTie	transcript	5872	13586	1000	-	.	gene_id "MSTRG.19081"; transcript_id "MSTRG.19081.9";
LWLT01002833.1	StringTie	exon	5872	7518	1000	-	.	gene_id "MSTRG.19081"; transcript_id "MSTRG.19081.9"; exon_number "1";
LWLT01002833.1	StringTie	exon	8712	10551	1000	-	.	gene_id "MSTRG.19081"; transcript_id "MSTRG.19081.9"; exon_number "2";
LWLT01002833.1	StringTie	exon	12070	13586	1000	-	.	gene_id "MSTRG.19081"; transcript_id "MSTRG.19081.9"; exon_number "3";
LWLT01002833.1	StringTie	transcript	3651	15941	1000	+	.	gene_id "MSTRG.19082"; transcript_id "MSTRG.19082.1";
LWLT01002833.1	StringTie	exon	3651	3679	1000	+	.	gene_id "MSTRG.19082"; transcript_id "MSTRG.19082.1"; exon_number "1";
LWLT01002833.1	StringTie	exon	12184	15941	1000	+	.	gene_id "MSTRG.19082"; transcript_id "MSTRG.19082.1"; exon_number "2";
LWLT01002833.1	StringTie	transcript	5852	10313	1000	+	.	gene_id "MSTRG.19082"; transcript_id "MSTRG.19082.4";
LWLT01002833.1	StringTie	exon	5852	7625	1000	+	.	gene_id "MSTRG.19082"; transcript_id "MSTRG.19082.4"; exon_number "1";
LWLT01002833.1	StringTie	exon	8572	10313	1000	+	.	gene_id "MSTRG.19082"; transcript_id "MSTRG.19082.4"; exon_number "2";
LWLT01002833.1	StringTie	transcript	7723	10307	1000	+	.	gene_id "MSTRG.19082"; transcript_id "MSTRG.19082.7";
LWLT01002833.1	StringTie	exon	7723	7890	1000	+	.	gene_id "MSTRG.19082"; transcript_id "MSTRG.19082.7"; exon_number "1";
LWLT01002833.1	StringTie	exon	8139	10307	1000	+	.	gene_id "MSTRG.19082"; transcript_id "MSTRG.19082.7"; exon_number "2";
LWLT01003402.1	StringTie	transcript	13571	16352	1000	+	.	gene_id "MSTRG.19121"; transcript_id "MSTRG.19121.2";
LWLT01003402.1	StringTie	exon	13571	13918	1000	+	.	gene_id "MSTRG.19121"; transcript_id "MSTRG.19121.2"; exon_number "1";
LWLT01003402.1	StringTie	exon	14303	16352	1000	+	.	gene_id "MSTRG.19121"; transcript_id "MSTRG.19121.2"; exon_number "2";
LWLT01003402.1	StringTie	transcript	13578	16352	1000	+	.	gene_id "MSTRG.19121"; transcript_id "MSTRG.19121.3";
LWLT01003402.1	StringTie	exon	13578	13756	1000	+	.	gene_id "MSTRG.19121"; transcript_id "MSTRG.19121.3"; exon_number "1";
LWLT01003402.1	StringTie	exon	13914	16352	1000	+	.	gene_id "MSTRG.19121"; transcript_id "MSTRG.19121.3"; exon_number "2";
LWLT01004625.1	StringTie	transcript	5508	9177	1000	+	.	gene_id "MSTRG.19164"; transcript_id "MSTRG.19164.1";
LWLT01004625.1	StringTie	exon	5508	6815	1000	+	.	gene_id "MSTRG.19164"; transcript_id "MSTRG.19164.1"; exon_number "1";
LWLT01004625.1	StringTie	exon	6877	9177	1000	+	.	gene_id "MSTRG.19164"; transcript_id "MSTRG.19164.1"; exon_number "2";
LWLT01005040.1	StringTie	transcript	14327	15002	1000	+	.	gene_id "MSTRG.19181"; transcript_id "MSTRG.19181.2";
LWLT01005040.1	StringTie	exon	14327	14520	1000	+	.	gene_id "MSTRG.19181"; transcript_id "MSTRG.19181.2"; exon_number "1";
LWLT01005040.1	StringTie	exon	14659	15002	1000	+	.	gene_id "MSTRG.19181"; transcript_id "MSTRG.19181.2"; exon_number "2";
LWLT01005283.1	StringTie	transcript	9981	10597	1000	+	.	gene_id "MSTRG.19185"; transcript_id "MSTRG.19185.1";
LWLT01005283.1	StringTie	exon	9981	10306	1000	+	.	gene_id "MSTRG.19185"; transcript_id "MSTRG.19185.1"; exon_number "1";
LWLT01005283.1	StringTie	exon	10566	10597	1000	+	.	gene_id "MSTRG.19185"; transcript_id "MSTRG.19185.1"; exon_number "2";
LWLT01005283.1	StringTie	transcript	11062	11490	1000	-	.	gene_id "MSTRG.19187"; transcript_id "MSTRG.19187.1";
LWLT01005283.1	StringTie	exon	11062	11200	1000	-	.	gene_id "MSTRG.19187"; transcript_id "MSTRG.19187.1"; exon_number "1";
LWLT01005283.1	StringTie	exon	11414	11490	1000	-	.	gene_id "MSTRG.19187"; transcript_id "MSTRG.19187.1"; exon_number "2";
LWLT01005345.1	StringTie	transcript	526	4553	1000	-	.	gene_id "MSTRG.19191"; transcript_id "MSTRG.19191.2";
LWLT01005345.1	StringTie	exon	526	679	1000	-	.	gene_id "MSTRG.19191"; transcript_id "MSTRG.19191.2"; exon_number "1";
LWLT01005345.1	StringTie	exon	4500	4553	1000	-	.	gene_id "MSTRG.19191"; transcript_id "MSTRG.19191.2"; exon_number "2";
LWLT01005345.1	StringTie	transcript	526	4553	1000	-	.	gene_id "MSTRG.19191"; transcript_id "MSTRG.19191.3";
LWLT01005345.1	StringTie	exon	526	679	1000	-	.	gene_id "MSTRG.19191"; transcript_id "MSTRG.19191.3"; exon_number "1";
LWLT01005345.1	StringTie	exon	3986	4152	1000	-	.	gene_id "MSTRG.19191"; transcript_id "MSTRG.19191.3"; exon_number "2";
LWLT01005345.1	StringTie	exon	4500	4553	1000	-	.	gene_id "MSTRG.19191"; transcript_id "MSTRG.19191.3"; exon_number "3";
LWLT01006199.1	StringTie	transcript	4490	14530	1000	-	.	gene_id "MSTRG.19210"; transcript_id "MSTRG.19210.1";
LWLT01006199.1	StringTie	exon	4490	7728	1000	-	.	gene_id "MSTRG.19210"; transcript_id "MSTRG.19210.1"; exon_number "1";
LWLT01006199.1	StringTie	exon	14050	14159	1000	-	.	gene_id "MSTRG.19210"; transcript_id "MSTRG.19210.1"; exon_number "2";
LWLT01006199.1	StringTie	exon	14465	14530	1000	-	.	gene_id "MSTRG.19210"; transcript_id "MSTRG.19210.1"; exon_number "3";
LWLT01010558.1	StringTie	transcript	5779	7961	1000	+	.	gene_id "MSTRG.19307"; transcript_id "MSTRG.19307.1";
LWLT01010558.1	StringTie	exon	5779	7053	1000	+	.	gene_id "MSTRG.19307"; transcript_id "MSTRG.19307.1"; exon_number "1";
LWLT01010558.1	StringTie	exon	7548	7961	1000	+	.	gene_id "MSTRG.19307"; transcript_id "MSTRG.19307.1"; exon_number "2";
LWLT01012182.1	StringTie	transcript	5529	9378	1000	-	.	gene_id "MSTRG.19329"; transcript_id "MSTRG.19329.1";
LWLT01012182.1	StringTie	exon	5529	8311	1000	-	.	gene_id "MSTRG.19329"; transcript_id "MSTRG.19329.1"; exon_number "1";
LWLT01012182.1	StringTie	exon	8788	9378	1000	-	.	gene_id "MSTRG.19329"; transcript_id "MSTRG.19329.1"; exon_number "2";
11	StringTie	transcript	93956565	93990169	1000	-	.	gene_id "MSTRG.2192"; transcript_id "MSTRG.2192.1";
11	StringTie	exon	93956565	93956951	1000	-	.	gene_id "MSTRG.2192"; transcript_id "MSTRG.2192.1"; exon_number "1";
11	StringTie	exon	93960534	93960621	1000	-	.	gene_id "MSTRG.2192"; transcript_id "MSTRG.2192.1"; exon_number "2";
11	StringTie	exon	93969896	93969962	1000	-	.	gene_id "MSTRG.2192"; transcript_id "MSTRG.2192.1"; exon_number "3";
11	StringTie	exon	93989321	93990169	1000	-	.	gene_id "MSTRG.2192"; transcript_id "MSTRG.2192.1"; exon_number "4";
11	StringTie	transcript	93956608	93990071	1000	-	.	gene_id "MSTRG.2192"; transcript_id "MSTRG.2192.2";
11	StringTie	exon	93956608	93956951	1000	-	.	gene_id "MSTRG.2192"; transcript_id "MSTRG.2192.2"; exon_number "1";
11	StringTie	exon	93960534	93960630	1000	-	.	gene_id "MSTRG.2192"; transcript_id "MSTRG.2192.2"; exon_number "2";
11	StringTie	exon	93969896	93969962	1000	-	.	gene_id "MSTRG.2192"; transcript_id "MSTRG.2192.2"; exon_number "3";
11	StringTie	exon	93989321	93990071	1000	-	.	gene_id "MSTRG.2192"; transcript_id "MSTRG.2192.2"; exon_number "4";
1	StringTie	transcript	63980517	63984389	1000	-	.	gene_id "MSTRG.225"; transcript_id "MSTRG.225.1";
1	StringTie	exon	63980517	63981120	1000	-	.	gene_id "MSTRG.225"; transcript_id "MSTRG.225.1"; exon_number "1";
1	StringTie	exon	63983824	63984389	1000	-	.	gene_id "MSTRG.225"; transcript_id "MSTRG.225.1"; exon_number "2";
1	StringTie	transcript	63980744	63984379	1000	-	.	gene_id "MSTRG.225"; transcript_id "MSTRG.225.2";
1	StringTie	exon	63980744	63981120	1000	-	.	gene_id "MSTRG.225"; transcript_id "MSTRG.225.2"; exon_number "1";
1	StringTie	exon	63984179	63984379	1000	-	.	gene_id "MSTRG.225"; transcript_id "MSTRG.225.2"; exon_number "2";
11	StringTie	transcript	99348229	99378269	1000	+	.	gene_id "MSTRG.2288"; transcript_id "MSTRG.2288.1";
11	StringTie	exon	99348229	99348998	1000	+	.	gene_id "MSTRG.2288"; transcript_id "MSTRG.2288.1"; exon_number "1";
11	StringTie	exon	99373280	99373572	1000	+	.	gene_id "MSTRG.2288"; transcript_id "MSTRG.2288.1"; exon_number "2";
11	StringTie	exon	99377296	99378269	1000	+	.	gene_id "MSTRG.2288"; transcript_id "MSTRG.2288.1"; exon_number "3";
11	StringTie	transcript	103569011	103574348	1000	-	.	gene_id "MSTRG.2356"; transcript_id "MSTRG.2356.3";
11	StringTie	exon	103569011	103569430	1000	-	.	gene_id "MSTRG.2356"; transcript_id "MSTRG.2356.3"; exon_number "1";
11	StringTie	exon	103570094	103570258	1000	-	.	gene_id "MSTRG.2356"; transcript_id "MSTRG.2356.3"; exon_number "2";
11	StringTie	exon	103572731	103573017	1000	-	.	gene_id "MSTRG.2356"; transcript_id "MSTRG.2356.3"; exon_number "3";
11	StringTie	exon	103574133	103574348	1000	-	.	gene_id "MSTRG.2356"; transcript_id "MSTRG.2356.3"; exon_number "4";
11	StringTie	transcript	103655005	103660391	1000	+	.	gene_id "MSTRG.2359"; transcript_id "MSTRG.2359.1";
11	StringTie	exon	103655005	103655394	1000	+	.	gene_id "MSTRG.2359"; transcript_id "MSTRG.2359.1"; exon_number "1";
11	StringTie	exon	103658057	103658319	1000	+	.	gene_id "MSTRG.2359"; transcript_id "MSTRG.2359.1"; exon_number "2";
11	StringTie	exon	103659093	103660391	1000	+	.	gene_id "MSTRG.2359"; transcript_id "MSTRG.2359.1"; exon_number "3";
12	StringTie	transcript	8213467	8215206	1000	+	.	gene_id "MSTRG.2447"; transcript_id "MSTRG.2447.1";
12	StringTie	exon	8213467	8213517	1000	+	.	gene_id "MSTRG.2447"; transcript_id "MSTRG.2447.1"; exon_number "1";
12	StringTie	exon	8214999	8215206	1000	+	.	gene_id "MSTRG.2447"; transcript_id "MSTRG.2447.1"; exon_number "2";
12	StringTie	transcript	9967100	9969449	1000	-	.	gene_id "MSTRG.2457"; transcript_id "MSTRG.2457.1";
12	StringTie	exon	9967100	9967524	1000	-	.	gene_id "MSTRG.2457"; transcript_id "MSTRG.2457.1"; exon_number "1";
12	StringTie	exon	9969260	9969449	1000	-	.	gene_id "MSTRG.2457"; transcript_id "MSTRG.2457.1"; exon_number "2";
12	StringTie	transcript	50646237	50649381	1000	+	.	gene_id "MSTRG.2565"; transcript_id "MSTRG.2565.4";
12	StringTie	exon	50646237	50647308	1000	+	.	gene_id "MSTRG.2565"; transcript_id "MSTRG.2565.4"; exon_number "1";
12	StringTie	exon	50647447	50649381	1000	+	.	gene_id "MSTRG.2565"; transcript_id "MSTRG.2565.4"; exon_number "2";
12	StringTie	transcript	51221129	51243017	1000	+	.	gene_id "MSTRG.2574"; transcript_id "MSTRG.2574.1";
12	StringTie	exon	51221129	51221323	1000	+	.	gene_id "MSTRG.2574"; transcript_id "MSTRG.2574.1"; exon_number "1";
12	StringTie	exon	51228097	51228332	1000	+	.	gene_id "MSTRG.2574"; transcript_id "MSTRG.2574.1"; exon_number "2";
12	StringTie	exon	51237637	51237764	1000	+	.	gene_id "MSTRG.2574"; transcript_id "MSTRG.2574.1"; exon_number "3";
12	StringTie	exon	51242572	51243017	1000	+	.	gene_id "MSTRG.2574"; transcript_id "MSTRG.2574.1"; exon_number "4";
12	StringTie	transcript	55233310	55244267	1000	-	.	gene_id "MSTRG.2607"; transcript_id "MSTRG.2607.1";
12	StringTie	exon	55233310	55233718	1000	-	.	gene_id "MSTRG.2607"; transcript_id "MSTRG.2607.1"; exon_number "1";
12	StringTie	exon	55234752	55234960	1000	-	.	gene_id "MSTRG.2607"; transcript_id "MSTRG.2607.1"; exon_number "2";
12	StringTie	exon	55235953	55236105	1000	-	.	gene_id "MSTRG.2607"; transcript_id "MSTRG.2607.1"; exon_number "3";
12	StringTie	exon	55244053	55244267	1000	-	.	gene_id "MSTRG.2607"; transcript_id "MSTRG.2607.1"; exon_number "4";
13	StringTie	transcript	3179998	3191612	1000	-	.	gene_id "MSTRG.2758"; transcript_id "MSTRG.2758.1";
13	StringTie	exon	3179998	3180090	1000	-	.	gene_id "MSTRG.2758"; transcript_id "MSTRG.2758.1"; exon_number "1";
13	StringTie	exon	3180750	3180883	1000	-	.	gene_id "MSTRG.2758"; transcript_id "MSTRG.2758.1"; exon_number "2";
13	StringTie	exon	3191503	3191612	1000	-	.	gene_id "MSTRG.2758"; transcript_id "MSTRG.2758.1"; exon_number "3";
13	StringTie	transcript	37992494	37993605	1000	-	.	gene_id "MSTRG.2948"; transcript_id "MSTRG.2948.1";
13	StringTie	exon	37992494	37993077	1000	-	.	gene_id "MSTRG.2948"; transcript_id "MSTRG.2948.1"; exon_number "1";
13	StringTie	exon	37993315	37993605	1000	-	.	gene_id "MSTRG.2948"; transcript_id "MSTRG.2948.1"; exon_number "2";
13	StringTie	transcript	38912484	38914126	1000	-	.	gene_id "MSTRG.2957"; transcript_id "MSTRG.2957.1";
13	StringTie	exon	38912484	38913243	1000	-	.	gene_id "MSTRG.2957"; transcript_id "MSTRG.2957.1"; exon_number "1";
13	StringTie	exon	38913915	38914126	1000	-	.	gene_id "MSTRG.2957"; transcript_id "MSTRG.2957.1"; exon_number "2";
13	StringTie	transcript	45966702	45967602	1000	+	.	gene_id "MSTRG.3011"; transcript_id "MSTRG.3011.2";
13	StringTie	exon	45966702	45967443	1000	+	.	gene_id "MSTRG.3011"; transcript_id "MSTRG.3011.2"; exon_number "1";
13	StringTie	exon	45967533	45967602	1000	+	.	gene_id "MSTRG.3011"; transcript_id "MSTRG.3011.2"; exon_number "2";
13	StringTie	transcript	51872822	51893941	1000	+	.	gene_id "MSTRG.3067"; transcript_id "MSTRG.3067.1";
13	StringTie	exon	51872822	51873003	1000	+	.	gene_id "MSTRG.3067"; transcript_id "MSTRG.3067.1"; exon_number "1";
13	StringTie	exon	51893409	51893941	1000	+	.	gene_id "MSTRG.3067"; transcript_id "MSTRG.3067.1"; exon_number "2";
13	StringTie	transcript	51872892	51894616	1000	+	.	gene_id "MSTRG.3067"; transcript_id "MSTRG.3067.2";
13	StringTie	exon	51872892	51873401	1000	+	.	gene_id "MSTRG.3067"; transcript_id "MSTRG.3067.2"; exon_number "1";
13	StringTie	exon	51893409	51894616	1000	+	.	gene_id "MSTRG.3067"; transcript_id "MSTRG.3067.2"; exon_number "2";
13	StringTie	transcript	51873284	51893852	1000	+	.	gene_id "MSTRG.3067"; transcript_id "MSTRG.3067.3";
13	StringTie	exon	51873284	51873411	1000	+	.	gene_id "MSTRG.3067"; transcript_id "MSTRG.3067.3"; exon_number "1";
13	StringTie	exon	51893409	51893852	1000	+	.	gene_id "MSTRG.3067"; transcript_id "MSTRG.3067.3"; exon_number "2";
13	StringTie	transcript	51890631	51893943	1000	+	.	gene_id "MSTRG.3067"; transcript_id "MSTRG.3067.5";
13	StringTie	exon	51890631	51891364	1000	+	.	gene_id "MSTRG.3067"; transcript_id "MSTRG.3067.5"; exon_number "1";
13	StringTie	exon	51893409	51893943	1000	+	.	gene_id "MSTRG.3067"; transcript_id "MSTRG.3067.5"; exon_number "2";
13	StringTie	transcript	56837712	56867495	1000	+	.	gene_id "MSTRG.3127"; transcript_id "MSTRG.3127.1";
13	StringTie	exon	56837712	56838078	1000	+	.	gene_id "MSTRG.3127"; transcript_id "MSTRG.3127.1"; exon_number "1";
13	StringTie	exon	56839655	56839839	1000	+	.	gene_id "MSTRG.3127"; transcript_id "MSTRG.3127.1"; exon_number "2";
13	StringTie	exon	56864132	56864222	1000	+	.	gene_id "MSTRG.3127"; transcript_id "MSTRG.3127.1"; exon_number "3";
13	StringTie	exon	56864435	56864529	1000	+	.	gene_id "MSTRG.3127"; transcript_id "MSTRG.3127.1"; exon_number "4";
13	StringTie	exon	56865054	56867495	1000	+	.	gene_id "MSTRG.3127"; transcript_id "MSTRG.3127.1"; exon_number "5";
13	StringTie	transcript	65999665	66031444	1000	-	.	gene_id "MSTRG.3283"; transcript_id "MSTRG.3283.1";
13	StringTie	exon	65999665	66000742	1000	-	.	gene_id "MSTRG.3283"; transcript_id "MSTRG.3283.1"; exon_number "1";
13	StringTie	exon	66022609	66022727	1000	-	.	gene_id "MSTRG.3283"; transcript_id "MSTRG.3283.1"; exon_number "2";
13	StringTie	exon	66031306	66031444	1000	-	.	gene_id "MSTRG.3283"; transcript_id "MSTRG.3283.1"; exon_number "3";
13	StringTie	transcript	80142729	80143087	1000	-	.	gene_id "MSTRG.3428"; transcript_id "MSTRG.3428.1";
13	StringTie	exon	80142729	80142870	1000	-	.	gene_id "MSTRG.3428"; transcript_id "MSTRG.3428.1"; exon_number "1";
13	StringTie	exon	80142939	80143087	1000	-	.	gene_id "MSTRG.3428"; transcript_id "MSTRG.3428.1"; exon_number "2";
14	StringTie	transcript	1112134	1114412	1000	-	.	gene_id "MSTRG.3441"; transcript_id "MSTRG.3441.1";
14	StringTie	exon	1112134	1112972	1000	-	.	gene_id "MSTRG.3441"; transcript_id "MSTRG.3441.1"; exon_number "1";
14	StringTie	exon	1113284	1113408	1000	-	.	gene_id "MSTRG.3441"; transcript_id "MSTRG.3441.1"; exon_number "2";
14	StringTie	exon	1113512	1113591	1000	-	.	gene_id "MSTRG.3441"; transcript_id "MSTRG.3441.1"; exon_number "3";
14	StringTie	exon	1114365	1114412	1000	-	.	gene_id "MSTRG.3441"; transcript_id "MSTRG.3441.1"; exon_number "4";
14	StringTie	transcript	11609770	11674648	1000	-	.	gene_id "MSTRG.3480"; transcript_id "MSTRG.3480.4";
14	StringTie	exon	11609770	11610128	1000	-	.	gene_id "MSTRG.3480"; transcript_id "MSTRG.3480.4"; exon_number "1";
14	StringTie	exon	11671018	11674648	1000	-	.	gene_id "MSTRG.3480"; transcript_id "MSTRG.3480.4"; exon_number "2";
14	StringTie	transcript	15787254	15790155	1000	-	.	gene_id "MSTRG.3511"; transcript_id "MSTRG.3511.1";
14	StringTie	exon	15787254	15787434	1000	-	.	gene_id "MSTRG.3511"; transcript_id "MSTRG.3511.1"; exon_number "1";
14	StringTie	exon	15787524	15790155	1000	-	.	gene_id "MSTRG.3511"; transcript_id "MSTRG.3511.1"; exon_number "2";
14	StringTie	transcript	17508764	17512779	1000	-	.	gene_id "MSTRG.3528"; transcript_id "MSTRG.3528.1";
14	StringTie	exon	17508764	17508929	1000	-	.	gene_id "MSTRG.3528"; transcript_id "MSTRG.3528.1"; exon_number "1";
14	StringTie	exon	17512636	17512779	1000	-	.	gene_id "MSTRG.3528"; transcript_id "MSTRG.3528.1"; exon_number "2";
14	StringTie	transcript	62265963	62284214	1000	-	.	gene_id "MSTRG.3700"; transcript_id "MSTRG.3700.1";
14	StringTie	exon	62265963	62266344	1000	-	.	gene_id "MSTRG.3700"; transcript_id "MSTRG.3700.1"; exon_number "1";
14	StringTie	exon	62266724	62266802	1000	-	.	gene_id "MSTRG.3700"; transcript_id "MSTRG.3700.1"; exon_number "2";
14	StringTie	exon	62268766	62268858	1000	-	.	gene_id "MSTRG.3700"; transcript_id "MSTRG.3700.1"; exon_number "3";
14	StringTie	exon	62283754	62284214	1000	-	.	gene_id "MSTRG.3700"; transcript_id "MSTRG.3700.1"; exon_number "4";
14	StringTie	transcript	62914643	62919707	1000	-	.	gene_id "MSTRG.3706"; transcript_id "MSTRG.3706.1";
14	StringTie	exon	62914643	62915422	1000	-	.	gene_id "MSTRG.3706"; transcript_id "MSTRG.3706.1"; exon_number "1";
14	StringTie	exon	62915495	62919707	1000	-	.	gene_id "MSTRG.3706"; transcript_id "MSTRG.3706.1"; exon_number "2";
14	StringTie	transcript	62914836	62919705	1000	-	.	gene_id "MSTRG.3706"; transcript_id "MSTRG.3706.2";
14	StringTie	exon	62914836	62915512	1000	-	.	gene_id "MSTRG.3706"; transcript_id "MSTRG.3706.2"; exon_number "1";
14	StringTie	exon	62915702	62919705	1000	-	.	gene_id "MSTRG.3706"; transcript_id "MSTRG.3706.2"; exon_number "2";
15	StringTie	transcript	35985155	36123933	1000	+	.	gene_id "MSTRG.4143"; transcript_id "MSTRG.4143.1";
15	StringTie	exon	35985155	35985215	1000	+	.	gene_id "MSTRG.4143"; transcript_id "MSTRG.4143.1"; exon_number "1";
15	StringTie	exon	36043903	36043917	1000	+	.	gene_id "MSTRG.4143"; transcript_id "MSTRG.4143.1"; exon_number "2";
15	StringTie	exon	36123789	36123933	1000	+	.	gene_id "MSTRG.4143"; transcript_id "MSTRG.4143.1"; exon_number "3";
15	StringTie	transcript	35985161	36123934	1000	+	.	gene_id "MSTRG.4143"; transcript_id "MSTRG.4143.2";
15	StringTie	exon	35985161	35985215	1000	+	.	gene_id "MSTRG.4143"; transcript_id "MSTRG.4143.2"; exon_number "1";
15	StringTie	exon	36043903	36044011	1000	+	.	gene_id "MSTRG.4143"; transcript_id "MSTRG.4143.2"; exon_number "2";
15	StringTie	exon	36123883	36123934	1000	+	.	gene_id "MSTRG.4143"; transcript_id "MSTRG.4143.2"; exon_number "3";
15	StringTie	transcript	36047601	36211273	1000	+	.	gene_id "MSTRG.4144"; transcript_id "MSTRG.4144.1";
15	StringTie	exon	36047601	36047748	1000	+	.	gene_id "MSTRG.4144"; transcript_id "MSTRG.4144.1"; exon_number "1";
15	StringTie	exon	36127622	36127733	1000	+	.	gene_id "MSTRG.4144"; transcript_id "MSTRG.4144.1"; exon_number "2";
15	StringTie	exon	36211171	36211273	1000	+	.	gene_id "MSTRG.4144"; transcript_id "MSTRG.4144.1"; exon_number "3";
15	StringTie	transcript	54457196	54460119	1000	+	.	gene_id "MSTRG.4318"; transcript_id "MSTRG.4318.1";
15	StringTie	exon	54457196	54458066	1000	+	.	gene_id "MSTRG.4318"; transcript_id "MSTRG.4318.1"; exon_number "1";
15	StringTie	exon	54459975	54460119	1000	+	.	gene_id "MSTRG.4318"; transcript_id "MSTRG.4318.1"; exon_number "2";
16	StringTie	transcript	456570	468905	1000	+	.	gene_id "MSTRG.4464"; transcript_id "MSTRG.4464.1";
16	StringTie	exon	456570	456799	1000	+	.	gene_id "MSTRG.4464"; transcript_id "MSTRG.4464.1"; exon_number "1";
16	StringTie	exon	459852	460185	1000	+	.	gene_id "MSTRG.4464"; transcript_id "MSTRG.4464.1"; exon_number "2";
16	StringTie	exon	467518	467607	1000	+	.	gene_id "MSTRG.4464"; transcript_id "MSTRG.4464.1"; exon_number "3";
16	StringTie	exon	468754	468905	1000	+	.	gene_id "MSTRG.4464"; transcript_id "MSTRG.4464.1"; exon_number "4";
16	StringTie	transcript	22752204	22791369	1000	-	.	gene_id "MSTRG.4565"; transcript_id "MSTRG.4565.1";
16	StringTie	exon	22752204	22752351	1000	-	.	gene_id "MSTRG.4565"; transcript_id "MSTRG.4565.1"; exon_number "1";
16	StringTie	exon	22791268	22791369	1000	-	.	gene_id "MSTRG.4565"; transcript_id "MSTRG.4565.1"; exon_number "2";
16	StringTie	transcript	25254784	25273676	1000	-	.	gene_id "MSTRG.4576"; transcript_id "MSTRG.4576.3";
16	StringTie	exon	25254784	25259696	1000	-	.	gene_id "MSTRG.4576"; transcript_id "MSTRG.4576.3"; exon_number "1";
16	StringTie	exon	25273440	25273676	1000	-	.	gene_id "MSTRG.4576"; transcript_id "MSTRG.4576.3"; exon_number "2";
16	StringTie	transcript	42553506	42557731	1000	+	.	gene_id "MSTRG.4732"; transcript_id "MSTRG.4732.1";
16	StringTie	exon	42553506	42553600	1000	+	.	gene_id "MSTRG.4732"; transcript_id "MSTRG.4732.1"; exon_number "1";
16	StringTie	exon	42554084	42554154	1000	+	.	gene_id "MSTRG.4732"; transcript_id "MSTRG.4732.1"; exon_number "2";
16	StringTie	exon	42557214	42557731	1000	+	.	gene_id "MSTRG.4732"; transcript_id "MSTRG.4732.1"; exon_number "3";
16	StringTie	transcript	49943886	49946192	1000	+	.	gene_id "MSTRG.4828"; transcript_id "MSTRG.4828.1";
16	StringTie	exon	49943886	49944193	1000	+	.	gene_id "MSTRG.4828"; transcript_id "MSTRG.4828.1"; exon_number "1";
16	StringTie	exon	49945098	49946192	1000	+	.	gene_id "MSTRG.4828"; transcript_id "MSTRG.4828.1"; exon_number "2";
16	StringTie	transcript	62421758	62423773	1000	-	.	gene_id "MSTRG.4906"; transcript_id "MSTRG.4906.4";
16	StringTie	exon	62421758	62421769	1000	-	.	gene_id "MSTRG.4906"; transcript_id "MSTRG.4906.4"; exon_number "1";
16	StringTie	exon	62422226	62422373	1000	-	.	gene_id "MSTRG.4906"; transcript_id "MSTRG.4906.4"; exon_number "2";
16	StringTie	exon	62423081	62423188	1000	-	.	gene_id "MSTRG.4906"; transcript_id "MSTRG.4906.4"; exon_number "3";
16	StringTie	exon	62423513	62423585	1000	-	.	gene_id "MSTRG.4906"; transcript_id "MSTRG.4906.4"; exon_number "4";
16	StringTie	exon	62423691	62423773	1000	-	.	gene_id "MSTRG.4906"; transcript_id "MSTRG.4906.4"; exon_number "5";
17	StringTie	transcript	8826151	8828691	1000	-	.	gene_id "MSTRG.5198"; transcript_id "MSTRG.5198.1";
17	StringTie	exon	8826151	8826352	1000	-	.	gene_id "MSTRG.5198"; transcript_id "MSTRG.5198.1"; exon_number "1";
17	StringTie	exon	8828308	8828396	1000	-	.	gene_id "MSTRG.5198"; transcript_id "MSTRG.5198.1"; exon_number "2";
17	StringTie	exon	8828504	8828691	1000	-	.	gene_id "MSTRG.5198"; transcript_id "MSTRG.5198.1"; exon_number "3";
17	StringTie	transcript	16731996	16732961	1000	+	.	gene_id "MSTRG.5254"; transcript_id "MSTRG.5254.1";
17	StringTie	exon	16731996	16732147	1000	+	.	gene_id "MSTRG.5254"; transcript_id "MSTRG.5254.1"; exon_number "1";
17	StringTie	exon	16732775	16732961	1000	+	.	gene_id "MSTRG.5254"; transcript_id "MSTRG.5254.1"; exon_number "2";
17	StringTie	transcript	19494738	19505292	1000	-	.	gene_id "MSTRG.5318"; transcript_id "MSTRG.5318.1";
17	StringTie	exon	19494738	19496316	1000	-	.	gene_id "MSTRG.5318"; transcript_id "MSTRG.5318.1"; exon_number "1";
17	StringTie	exon	19505037	19505292	1000	-	.	gene_id "MSTRG.5318"; transcript_id "MSTRG.5318.1"; exon_number "2";
17	StringTie	transcript	21774258	21802421	1000	+	.	gene_id "MSTRG.5333"; transcript_id "MSTRG.5333.1";
17	StringTie	exon	21774258	21774427	1000	+	.	gene_id "MSTRG.5333"; transcript_id "MSTRG.5333.1"; exon_number "1";
17	StringTie	exon	21800591	21800803	1000	+	.	gene_id "MSTRG.5333"; transcript_id "MSTRG.5333.1"; exon_number "2";
17	StringTie	exon	21802247	21802421	1000	+	.	gene_id "MSTRG.5333"; transcript_id "MSTRG.5333.1"; exon_number "3";
18	StringTie	transcript	5737892	5761236	1000	+	.	gene_id "MSTRG.5594"; transcript_id "MSTRG.5594.1";
18	StringTie	exon	5737892	5744609	1000	+	.	gene_id "MSTRG.5594"; transcript_id "MSTRG.5594.1"; exon_number "1";
18	StringTie	exon	5745344	5745411	1000	+	.	gene_id "MSTRG.5594"; transcript_id "MSTRG.5594.1"; exon_number "2";
18	StringTie	exon	5761008	5761236	1000	+	.	gene_id "MSTRG.5594"; transcript_id "MSTRG.5594.1"; exon_number "3";
18	StringTie	transcript	46988723	46989784	1000	-	.	gene_id "MSTRG.5954"; transcript_id "MSTRG.5954.1";
18	StringTie	exon	46988723	46989120	1000	-	.	gene_id "MSTRG.5954"; transcript_id "MSTRG.5954.1"; exon_number "1";
18	StringTie	exon	46989736	46989784	1000	-	.	gene_id "MSTRG.5954"; transcript_id "MSTRG.5954.1"; exon_number "2";
18	StringTie	transcript	53565714	53577270	1000	-	.	gene_id "MSTRG.6135"; transcript_id "MSTRG.6135.1";
18	StringTie	exon	53565714	53566073	1000	-	.	gene_id "MSTRG.6135"; transcript_id "MSTRG.6135.1"; exon_number "1";
18	StringTie	exon	53576631	53577270	1000	-	.	gene_id "MSTRG.6135"; transcript_id "MSTRG.6135.1"; exon_number "2";
18	StringTie	transcript	55049713	55064928	1000	+	.	gene_id "MSTRG.6198"; transcript_id "MSTRG.6198.1";
18	StringTie	exon	55049713	55051688	1000	+	.	gene_id "MSTRG.6198"; transcript_id "MSTRG.6198.1"; exon_number "1";
18	StringTie	exon	55051749	55064928	1000	+	.	gene_id "MSTRG.6198"; transcript_id "MSTRG.6198.1"; exon_number "2";
18	StringTie	transcript	67203741	67209000	1000	+	.	gene_id "MSTRG.6523"; transcript_id "MSTRG.6523.2";
18	StringTie	exon	67203741	67208866	1000	+	.	gene_id "MSTRG.6523"; transcript_id "MSTRG.6523.2"; exon_number "1";
18	StringTie	exon	67208951	67209000	1000	+	.	gene_id "MSTRG.6523"; transcript_id "MSTRG.6523.2"; exon_number "2";
1	StringTie	transcript	137054501	137094362	1000	-	.	gene_id "MSTRG.656"; transcript_id "MSTRG.656.1";
1	StringTie	exon	137054501	137057069	1000	-	.	gene_id "MSTRG.656"; transcript_id "MSTRG.656.1"; exon_number "1";
1	StringTie	exon	137094066	137094362	1000	-	.	gene_id "MSTRG.656"; transcript_id "MSTRG.656.1"; exon_number "2";
19	StringTie	transcript	12519468	12526817	1000	-	.	gene_id "MSTRG.6604"; transcript_id "MSTRG.6604.1";
19	StringTie	exon	12519468	12520470	1000	-	.	gene_id "MSTRG.6604"; transcript_id "MSTRG.6604.1"; exon_number "1";
19	StringTie	exon	12526566	12526817	1000	-	.	gene_id "MSTRG.6604"; transcript_id "MSTRG.6604.1"; exon_number "2";
19	StringTie	transcript	14412907	14415172	1000	-	.	gene_id "MSTRG.6628"; transcript_id "MSTRG.6628.1";
19	StringTie	exon	14412907	14413047	1000	-	.	gene_id "MSTRG.6628"; transcript_id "MSTRG.6628.1"; exon_number "1";
19	StringTie	exon	14415027	14415172	1000	-	.	gene_id "MSTRG.6628"; transcript_id "MSTRG.6628.1"; exon_number "2";
19	StringTie	transcript	18111906	18131938	1000	-	.	gene_id "MSTRG.6664"; transcript_id "MSTRG.6664.1";
19	StringTie	exon	18111906	18112073	1000	-	.	gene_id "MSTRG.6664"; transcript_id "MSTRG.6664.1"; exon_number "1";
19	StringTie	exon	18131413	18131938	1000	-	.	gene_id "MSTRG.6664"; transcript_id "MSTRG.6664.1"; exon_number "2";
19	StringTie	transcript	46656926	46658709	1000	-	.	gene_id "MSTRG.7261"; transcript_id "MSTRG.7261.1";
19	StringTie	exon	46656926	46657463	1000	-	.	gene_id "MSTRG.7261"; transcript_id "MSTRG.7261.1"; exon_number "1";
19	StringTie	exon	46658462	46658709	1000	-	.	gene_id "MSTRG.7261"; transcript_id "MSTRG.7261.1"; exon_number "2";
19	StringTie	transcript	47682013	47682370	1000	+	.	gene_id "MSTRG.7271"; transcript_id "MSTRG.7271.4";
19	StringTie	exon	47682013	47682162	1000	+	.	gene_id "MSTRG.7271"; transcript_id "MSTRG.7271.4"; exon_number "1";
19	StringTie	exon	47682235	47682370	1000	+	.	gene_id "MSTRG.7271"; transcript_id "MSTRG.7271.4"; exon_number "2";
19	StringTie	transcript	49643832	49647272	1000	+	.	gene_id "MSTRG.7313"; transcript_id "MSTRG.7313.1";
19	StringTie	exon	49643832	49644073	1000	+	.	gene_id "MSTRG.7313"; transcript_id "MSTRG.7313.1"; exon_number "1";
19	StringTie	exon	49644695	49647272	1000	+	.	gene_id "MSTRG.7313"; transcript_id "MSTRG.7313.1"; exon_number "2";
1	StringTie	transcript	147412217	147418819	1000	+	.	gene_id "MSTRG.734"; transcript_id "MSTRG.734.1";
1	StringTie	exon	147412217	147412441	1000	+	.	gene_id "MSTRG.734"; transcript_id "MSTRG.734.1"; exon_number "1";
1	StringTie	exon	147416878	147418819	1000	+	.	gene_id "MSTRG.734"; transcript_id "MSTRG.734.1"; exon_number "2";
19	StringTie	transcript	54410941	54419037	1000	-	.	gene_id "MSTRG.7419"; transcript_id "MSTRG.7419.1";
19	StringTie	exon	54410941	54415052	1000	-	.	gene_id "MSTRG.7419"; transcript_id "MSTRG.7419.1"; exon_number "1";
19	StringTie	exon	54416006	54416082	1000	-	.	gene_id "MSTRG.7419"; transcript_id "MSTRG.7419.1"; exon_number "2";
19	StringTie	exon	54416196	54416294	1000	-	.	gene_id "MSTRG.7419"; transcript_id "MSTRG.7419.1"; exon_number "3";
19	StringTie	exon	54417839	54417923	1000	-	.	gene_id "MSTRG.7419"; transcript_id "MSTRG.7419.1"; exon_number "4";
19	StringTie	exon	54418364	54418418	1000	-	.	gene_id "MSTRG.7419"; transcript_id "MSTRG.7419.1"; exon_number "5";
19	StringTie	exon	54418937	54419037	1000	-	.	gene_id "MSTRG.7419"; transcript_id "MSTRG.7419.1"; exon_number "6";
19	StringTie	transcript	54946754	54953466	1000	-	.	gene_id "MSTRG.7444"; transcript_id "MSTRG.7444.2";
19	StringTie	exon	54946754	54949565	1000	-	.	gene_id "MSTRG.7444"; transcript_id "MSTRG.7444.2"; exon_number "1";
19	StringTie	exon	54950593	54951452	1000	-	.	gene_id "MSTRG.7444"; transcript_id "MSTRG.7444.2"; exon_number "2";
19	StringTie	exon	54951908	54953157	1000	-	.	gene_id "MSTRG.7444"; transcript_id "MSTRG.7444.2"; exon_number "3";
19	StringTie	exon	54953324	54953466	1000	-	.	gene_id "MSTRG.7444"; transcript_id "MSTRG.7444.2"; exon_number "4";
2	StringTie	transcript	570614	572370	1000	+	.	gene_id "MSTRG.7541"; transcript_id "MSTRG.7541.1";
2	StringTie	exon	570614	571029	1000	+	.	gene_id "MSTRG.7541"; transcript_id "MSTRG.7541.1"; exon_number "1";
2	StringTie	exon	571249	572370	1000	+	.	gene_id "MSTRG.7541"; transcript_id "MSTRG.7541.1"; exon_number "2";
2	StringTie	transcript	46598197	46599094	1000	+	.	gene_id "MSTRG.7971"; transcript_id "MSTRG.7971.1";
2	StringTie	exon	46598197	46598302	1000	+	.	gene_id "MSTRG.7971"; transcript_id "MSTRG.7971.1"; exon_number "1";
2	StringTie	exon	46598742	46599094	1000	+	.	gene_id "MSTRG.7971"; transcript_id "MSTRG.7971.1"; exon_number "2";
20	StringTie	transcript	1040853	1046552	1000	-	.	gene_id "MSTRG.8342"; transcript_id "MSTRG.8342.1";
20	StringTie	exon	1040853	1042951	1000	-	.	gene_id "MSTRG.8342"; transcript_id "MSTRG.8342.1"; exon_number "1";
20	StringTie	exon	1043106	1046552	1000	-	.	gene_id "MSTRG.8342"; transcript_id "MSTRG.8342.1"; exon_number "2";
20	StringTie	transcript	1066097	1080466	1000	-	.	gene_id "MSTRG.8343"; transcript_id "MSTRG.8343.1";
20	StringTie	exon	1066097	1078786	1000	-	.	gene_id "MSTRG.8343"; transcript_id "MSTRG.8343.1"; exon_number "1";
20	StringTie	exon	1078925	1080466	1000	-	.	gene_id "MSTRG.8343"; transcript_id "MSTRG.8343.1"; exon_number "2";
20	StringTie	transcript	35315914	35320479	1000	+	.	gene_id "MSTRG.8542"; transcript_id "MSTRG.8542.1";
20	StringTie	exon	35315914	35317155	1000	+	.	gene_id "MSTRG.8542"; transcript_id "MSTRG.8542.1"; exon_number "1";
20	StringTie	exon	35317925	35320479	1000	+	.	gene_id "MSTRG.8542"; transcript_id "MSTRG.8542.1"; exon_number "2";
20	StringTie	transcript	41766441	41771740	1000	+	.	gene_id "MSTRG.8576"; transcript_id "MSTRG.8576.1";
20	StringTie	exon	41766441	41766573	1000	+	.	gene_id "MSTRG.8576"; transcript_id "MSTRG.8576.1"; exon_number "1";
20	StringTie	exon	41771347	41771740	1000	+	.	gene_id "MSTRG.8576"; transcript_id "MSTRG.8576.1"; exon_number "2";
21	StringTie	transcript	5869077	5871738	1000	+	.	gene_id "MSTRG.8686"; transcript_id "MSTRG.8686.1";
21	StringTie	exon	5869077	5871591	1000	+	.	gene_id "MSTRG.8686"; transcript_id "MSTRG.8686.1"; exon_number "1";
21	StringTie	exon	5871727	5871738	1000	+	.	gene_id "MSTRG.8686"; transcript_id "MSTRG.8686.1"; exon_number "2";
21	StringTie	transcript	10864510	10893153	1000	+	.	gene_id "MSTRG.8700"; transcript_id "MSTRG.8700.1";
21	StringTie	exon	10864510	10864945	1000	+	.	gene_id "MSTRG.8700"; transcript_id "MSTRG.8700.1"; exon_number "1";
21	StringTie	exon	10872458	10883343	1000	+	.	gene_id "MSTRG.8700"; transcript_id "MSTRG.8700.1"; exon_number "2";
21	StringTie	exon	10892564	10893153	1000	+	.	gene_id "MSTRG.8700"; transcript_id "MSTRG.8700.1"; exon_number "3";
21	StringTie	transcript	13408029	13435202	1000	-	.	gene_id "MSTRG.8706"; transcript_id "MSTRG.8706.7";
21	StringTie	exon	13408029	13421155	1000	-	.	gene_id "MSTRG.8706"; transcript_id "MSTRG.8706.7"; exon_number "1";
21	StringTie	exon	13426193	13426267	1000	-	.	gene_id "MSTRG.8706"; transcript_id "MSTRG.8706.7"; exon_number "2";
21	StringTie	exon	13431814	13431894	1000	-	.	gene_id "MSTRG.8706"; transcript_id "MSTRG.8706.7"; exon_number "3";
21	StringTie	exon	13432448	13432515	1000	-	.	gene_id "MSTRG.8706"; transcript_id "MSTRG.8706.7"; exon_number "4";
21	StringTie	exon	13434477	13435202	1000	-	.	gene_id "MSTRG.8706"; transcript_id "MSTRG.8706.7"; exon_number "5";
21	StringTie	transcript	21080438	21087303	1000	+	.	gene_id "MSTRG.8760"; transcript_id "MSTRG.8760.1";
21	StringTie	exon	21080438	21080754	1000	+	.	gene_id "MSTRG.8760"; transcript_id "MSTRG.8760.1"; exon_number "1";
21	StringTie	exon	21086439	21087303	1000	+	.	gene_id "MSTRG.8760"; transcript_id "MSTRG.8760.1"; exon_number "2";
21	StringTie	transcript	65052605	65053246	1000	+	.	gene_id "MSTRG.9086"; transcript_id "MSTRG.9086.3";
21	StringTie	exon	65052605	65052720	1000	+	.	gene_id "MSTRG.9086"; transcript_id "MSTRG.9086.3"; exon_number "1";
21	StringTie	exon	65052812	65052932	1000	+	.	gene_id "MSTRG.9086"; transcript_id "MSTRG.9086.3"; exon_number "2";
21	StringTie	exon	65053109	65053246	1000	+	.	gene_id "MSTRG.9086"; transcript_id "MSTRG.9086.3"; exon_number "3";
22	StringTie	transcript	12350509	12352810	1000	+	.	gene_id "MSTRG.9280"; transcript_id "MSTRG.9280.1";
22	StringTie	exon	12350509	12350678	1000	+	.	gene_id "MSTRG.9280"; transcript_id "MSTRG.9280.1"; exon_number "1";
22	StringTie	exon	12352149	12352810	1000	+	.	gene_id "MSTRG.9280"; transcript_id "MSTRG.9280.1"; exon_number "2";
22	StringTie	transcript	56787861	56804244	1000	-	.	gene_id "MSTRG.9667"; transcript_id "MSTRG.9667.8";
22	StringTie	exon	56787861	56791840	1000	-	.	gene_id "MSTRG.9667"; transcript_id "MSTRG.9667.8"; exon_number "1";
22	StringTie	exon	56803068	56804244	1000	-	.	gene_id "MSTRG.9667"; transcript_id "MSTRG.9667.8"; exon_number "2";
22	StringTie	transcript	57205792	57207168	1000	-	.	gene_id "MSTRG.9671"; transcript_id "MSTRG.9671.1";
22	StringTie	exon	57205792	57206036	1000	-	.	gene_id "MSTRG.9671"; transcript_id "MSTRG.9671.1"; exon_number "1";
22	StringTie	exon	57206934	57207168	1000	-	.	gene_id "MSTRG.9671"; transcript_id "MSTRG.9671.1"; exon_number "2";
22	StringTie	transcript	59400307	59404794	1000	-	.	gene_id "MSTRG.9704"; transcript_id "MSTRG.9704.1";
22	StringTie	exon	59400307	59403484	1000	-	.	gene_id "MSTRG.9704"; transcript_id "MSTRG.9704.1"; exon_number "1";
22	StringTie	exon	59403985	59404794	1000	-	.	gene_id "MSTRG.9704"; transcript_id "MSTRG.9704.1"; exon_number "2";
10	StringTie	transcript	29379621	29379938	1000	+	.	gene_id "MSTRG.977"; transcript_id "MSTRG.977.1";
10	StringTie	exon	29379621	29379668	1000	+	.	gene_id "MSTRG.977"; transcript_id "MSTRG.977.1"; exon_number "1";
10	StringTie	exon	29379757	29379938	1000	+	.	gene_id "MSTRG.977"; transcript_id "MSTRG.977.1"; exon_number "2";
23	StringTie	transcript	19372814	19384955	1000	-	.	gene_id "MSTRG.9906"; transcript_id "MSTRG.9906.1";
23	StringTie	exon	19372814	19373274	1000	-	.	gene_id "MSTRG.9906"; transcript_id "MSTRG.9906.1"; exon_number "1";
23	StringTie	exon	19384853	19384955	1000	-	.	gene_id "MSTRG.9906"; transcript_id "MSTRG.9906.1"; exon_number "2";
23	StringTie	transcript	19966913	19994650	1000	+	.	gene_id "MSTRG.9925"; transcript_id "MSTRG.9925.1";
23	StringTie	exon	19966913	19968577	1000	+	.	gene_id "MSTRG.9925"; transcript_id "MSTRG.9925.1"; exon_number "1";
23	StringTie	exon	19991605	19994650	1000	+	.	gene_id "MSTRG.9925"; transcript_id "MSTRG.9925.1"; exon_number "2";
23	StringTie	transcript	22133034	22153771	1000	-	.	gene_id "MSTRG.9995"; transcript_id "MSTRG.9995.1";
23	StringTie	exon	22133034	22133121	1000	-	.	gene_id "MSTRG.9995"; transcript_id "MSTRG.9995.1"; exon_number "1";
23	StringTie	exon	22153657	22153771	1000	-	.	gene_id "MSTRG.9995"; transcript_id "MSTRG.9995.1"; exon_number "2";
