# Supplementary material for: Identification of mRNAs and lncRNAs Involved in the Regulation of Follicle Development in Goat
Source: Front Genet. 2020 Dec 17;11:589076. doi: 10.3389/fgene.2020.589076 (PMC7773919; doi:10.3389/fgene.2020.589076)
Supplement: Supplementary File 1 — Novel lncRNAs identified in the goat follicles. [file Data_Sheet_1.ZIP › Supplemental File S2.xlsx]

## Sheet: Sheet1
id	baseMean	baseMeanA	baseMeanB	foldChange(CZ-SF/CZ-LF)	log2FoldChange	pval	padj	Chrosome	Stard Site	End Site	Strand	Length	Gene Name	EntrezGene ID	GO	KEGG	EC	eggNOG	eggNOG Class	Uniprot/SwissPort	Description	1LF:fpkm	2LF:fpkm	3LF:fpkm	4LF:fpkm	5LF:fpkm	6LF:fpkm	7LF:fpkm	8LF:fpkm	1SF:fpkm	2SF:fpkm	3SF:fpkm	4SF:fpkm	5SF:fpkm	6SF:fpkm	7SF:fpkm	8SF:fpkm	9SF:fpkm
ENSCHIG00000025761	1906.95	3658.81	349.738	0.0955878	-3.38703	2.06814e-18	4.34e-14	10	44154299	44210837	+	2054	GLDN	102172162	GO:0005615;GO:0005886;GO:0032528;GO:0045162;GO:0086080;	K16364	-	veNOG05886	W	sp|Q6ZMI3|GLDN_HUMAN Gliomedin OS=Homo sapiens GN=GLDN PE=1 SV=1	(RefSeq) gliomedin	128.689	117.892	61.7153	88.7554	110.116	177.935	118.917	161.031	11.7245	3.61233	6.98662	9.83865	29.742	4.84937	7.42792	33.3707	14.9234
ENSCHIG00000007287	188.445	63.9018	299.151	4.68141	2.22694	1.1626e-15	6.0993e-12	5	55318766	55325674	-	3318	GLI1	102175836	GO:0000977;GO:0000978;GO:0000981;GO:0001649;GO:0003677;GO:0003682;GO:0005634;GO:0005634;GO:0005654;GO:0005737;GO:0005737;GO:0005829;GO:0005929;GO:0005930;GO:0007224;GO:0007224;GO:0007283;GO:0007418;GO:0008017;GO:0008284;GO:0009611;GO:0009913;GO:0009953;GO:0009954;GO:0021696;GO:0021938;GO:0021983;GO:0030324;GO:0044212;GO:0045667;GO:0045740;GO:0045880;GO:0045893;GO:0045893;GO:0045944;GO:0060032;GO:…	K16797	-	veNOG12573	K	sp|P08151|GLI1_HUMAN Zinc finger protein GLI1 OS=Homo sapiens GN=GLI1 PE=1 SV=1	(RefSeq) GLI family zinc finger 1	1.30037	1.12222	2.03715	0.906889	1.45893	2.2228	1.61771	0.185531	11.3737	5.81412	8.44523	6.14243	6.87617	6.35037	10.1233	6.80572	4.30311
ENSCHIG00000012827	750.041	1418.57	155.79	0.109822	-3.18676	7.11579e-16	6.0993e-12	25	36805661	36818869	+	3448	TFR2	102189002	GO:0004998;GO:0005887;GO:0006826;GO:0006898;GO:0009897;GO:0010039;GO:0031410;GO:0033572;GO:0039706;GO:0045807;GO:0045944;GO:0055072;GO:0055072;GO:0071281;GO:0090277;GO:1903319;GO:1990712;	-	-	veNOG10999	T	sp|Q9UP52|TFR2_HUMAN Transferrin receptor protein 2 OS=Homo sapiens GN=TFR2 PE=1 SV=1	(RefSeq) transferrin receptor 2	33.5558	24.0018	15.1382	37.6248	31.7254	25.6178	16.7026	38.1531	2.51545	1.19182	1.66479	2.56884	6.47865	3.51842	1.33775	10.0845	3.36884
ENSCHIG00000013420	60.1203	16.9683	98.4778	5.80364	2.53696	1.07504e-15	6.0993e-12	11	42803318	42902053	-	2645	BCL11A	102177806	GO:0000122;GO:0000978;GO:0001227;GO:0005654;	K22045	-	veNOG01204;opiNOG11821	K	sp|Q9H165|BC11A_HUMAN B-cell lymphoma/leukemia 11A OS=Homo sapiens GN=BCL11A PE=1 SV=2	(RefSeq) B-cell CLL/lymphoma 11A	0.236101	0.817409	0.790986	0.150254	0.589011	0.4139	0.501361	0.116369	3.59308	3.71148	3.28387	4.68171	2.67785	3.52443	2.32518	2.00213	1.64685
ENSCHIG00000015289	1268.39	2095.5	533.188	0.254444	-1.97458	1.84537e-14	7.74502e-11	2	64935869	64940696	-	264	DBI	102182266	GO:0036042;GO:0036151;GO:0046983;	K08762	-	veNOG25053	I	sp|P07107|ACBP_BOVIN Acyl-CoA-binding protein OS=Bos taurus GN=DBI PE=1 SV=2	(RefSeq) diazepam binding inhibitor, acyl-CoA binding protein	319.339	459.981	667.922	568.822	473.577	668.078	739.832	458.895	125.821	60.9662	198.264	189.903	222.373	82.7149	180.542	246.009	154.608
ENSCHIG00000016377	128.713	45.8725	202.348	4.41111	2.14114	6.75017e-14	2.36087e-10	12	19406500	19409729	-	426	-	-	-	-	-	-	-	-	-	5.99699	9.1636	11.4594	5.19768	5.48569	7.03334	8.59756	6.50272	31.6227	43.9449	46.8067	36.3355	23.9806	42.5667	61.9118	28.1458	33.5158
ENSCHIG00000016569	439.198	177.848	671.509	3.77575	1.91676	7.91456e-13	2.37267e-09	19	26704016	26710473	-	4660	ASGR1	102181334	GO:0031668;GO:0042803;	K10063	-	veNOG02149	TV	sp|Q5RBQ8|ASGR1_PONAB Asialoglycoprotein receptor 1 OS=Pongo abelii GN=ASGR1 PE=2 SV=3	(RefSeq) asialoglycoprotein receptor 1	2.41218	2.70642	2.2448	2.69253	2.16115	3.30136	2.7102	2.62881	9.6823	18.1267	10.5676	10.4817	5.69976	15.2363	15.7864	10.3348	10.5245
ENSCHIG00000013575	12180.5	21335.7	4042.6	0.189475	-2.39992	1.62886e-12	4.27269e-09	21	19763983	19792404	-	6000	MFGE8	100861394	GO:0001786;GO:0005178;GO:0005615;GO:0006910;GO:0006911;GO:0008429;GO:0009897;GO:0019897;GO:0043277;GO:0050766;	K17253	-	veNOG06392	T	sp|Q95114|MFGM_BOVIN Lactadherin OS=Bos taurus GN=MFGE8 PE=1 SV=2	(RefSeq) milk fat globule-EGF factor 8 protein	140.462	324.167	173.363	221.213	200.519	255.445	284.954	321.8	59.6365	22.164	29.0661	63.6355	94.1776	22.8796	35.5996	114.606	45.6833
ENSCHIG00000011978	2820.39	4493.95	1332.78	0.296572	-1.75354	3.58838e-12	8.36691e-09	4	6508958	6515910	+	905	TMEM176B	102177498	GO:2001199;	-	-	veNOG15470	S	sp|Q3YBM2|T176B_HUMAN Transmembrane protein 176B OS=Homo sapiens GN=TMEM176B PE=1 SV=2	(RefSeq) transmembrane protein 176B	345.835	277.124	388.971	305.391	317.735	418.933	284.618	377.245	124.079	111.753	108.829	104.238	127.555	76.0557	79.8493	213.636	130.401
ENSCHIG00000022064	369.068	141.979	570.924	4.02117	2.00762	9.5298e-12	1.81803e-08	8	38074927	38159664	+	3112	GLDC	102174205	GO:0004375;GO:0005634;GO:0005739;GO:0005886;GO:0006546;	K00281	[EC:1.4.4.2]	veNOG04569	E	sp|P23378|GCSP_HUMAN Glycine dehydrogenase (decarboxylating), mitochondrial OS=Homo sapiens GN=GLDC PE=1 SV=2	(RefSeq) glycine decarboxylase	2.79114	3.91759	5.79201	1.53248	3.30768	4.09186	3.44958	0.83081	13.0457	15.8093	20.7025	16.9667	10.7453	24.6619	14.4798	9.56795	9.43512
ENSCHIG00000026169	115.226	213.935	27.485	0.128474	-2.96046	8.97387e-12	1.81803e-08	18	49806213	49807455	-	405	SYCN	-	-	-	-	-	-	-	-	43.4547	50.1215	11.1264	43.317	46.7106	51.2171	29.6248	17.0237	10.2521	0.281851	3.72983	2.54797	16.4797	1.57655	3.2123	8.88157	1.99173
ENSCHIG00000025211	4758.98	8423.79	1501.37	0.17823	-2.48819	1.15937e-11	2.02745e-08	5	17951263	18151736	-	5423	KITLG	100860807	GO:0005173;GO:0005886;GO:0007155;GO:0007155;GO:0008083;GO:0010469;GO:0016020;GO:0016020;GO:0016021;GO:0001755;GO:0002687;GO:0002763;GO:0005125;GO:0005173;GO:0005173;GO:0005615;GO:0005737;GO:0005886;GO:0005886;GO:0005886;GO:0007155;GO:0007155;GO:0008083;GO:0008284;GO:0008284;GO:0008584;GO:0010469;GO:0016020;GO:0016020;GO:0016021;GO:0016021;GO:0030027;GO:0030175;GO:0033026;GO:0035162;GO:0035234;GO:…	K05461	-	veNOG07960	W	sp|Q95M19|SCF_CAPHI Kit ligand OS=Capra hircus GN=KITLG PE=2 SV=1	(RefSeq) KIT ligand	67.1668	98.1752	69.7792	174.522	98.9997	113.964	83.7699	131.473	19.4134	10.3772	24.3036	22.1209	24.5393	26.9623	30.6418	31.5248	12.1674
ENSCHIG00000018853	31.3638	57.3499	8.265	0.144115	-2.7947	1.37483e-10	2.21929e-07	17	8332669	8339098	+	432	-	-	-	-	-	-	-	-	-	6.30794	6.1169	7.57488	14.7194	15.7133	7.06903	8.1858	7.12489	0.427171	1.84964	4.37089	1.39342	0.3153	0.295602	1.64265	1.85033	1.86725
ENSCHIG00000000292	2042.35	515.048	3399.94	6.60122	2.72273	5.59254e-10	8.38282e-07	24	42487074	42520158	+	3696	APCDD1	102175529	GO:0001942;GO:0005887;GO:0017147;GO:0030178;GO:0042802;GO:0043615;	-	-	veNOG00249	T	sp|Q3U128|APCD1_MOUSE Protein APCDD1 OS=Mus musculus GN=Apcdd1 PE=2 SV=1	(RefSeq) APC down-regulated 1	8.81678	6.14218	9.76816	7.95706	11.6369	15.9014	7.68843	8.6276	45.6601	20.6309	75.5495	125.198	115.646	65.1976	52.9275	83.0214	80.3377
ENSCHIG00000009158	1336.45	2056.48	696.415	0.338644	-1.56216	8.72372e-10	1.02363e-06	4	6503681	6506750	-	768	TMEM176A	102191043	-	-	-	veNOG21512	S	sp|Q7YQI4|T176A_BOVIN Transmembrane protein 176A OS=Bos taurus GN=TMEM176A PE=2 SV=1	(RefSeq) transmembrane protein 176A	192.343	156.242	178.258	186.883	150.838	234.829	149.647	210.888	72.9261	94.9759	68.5466	57.7772	84.5103	54.2061	33.4177	117.091	81.7154
ENSCHIG00000015183	653.052	1332.4	49.1865	0.0369157	-4.75962	8.78028e-10	1.02363e-06	3	97053974	97075554	-	934	REG4	102173903	GO:0005737;GO:0008201;GO:0009617;GO:2001065;	K22244	-	veNOG19473	TV	sp|Q9BYZ8|REG4_HUMAN Regenerating islet-derived protein 4 OS=Homo sapiens GN=REG4 PE=1 SV=1	(RefSeq) regenerating family member 4	30.3308	92.9145	36.9312	160.598	28.8926	107.465	136.91	161.477	2.07457	0.611079	1.05126	1.19692	7.65633	0.68362	0.886399	22.3584	1.46821
ENSCHIG00000020116	4427.12	7665.99	1548.13	0.201947	-2.30795	8.17092e-10	1.02363e-06	29	36502345	36514982	+	3102	TMEM132A	102189465	-	K17599	-	veNOG04297	S	sp|Q24JP5|T132A_HUMAN Transmembrane protein 132A OS=Homo sapiens GN=TMEM132A PE=1 SV=1	(RefSeq) transmembrane protein 132A	96.9434	249.133	101.185	212.438	138.187	152.704	160.312	221.986	50.7747	19.8713	31.8722	34.0982	73.1106	27.2526	18.3011	54.5972	52.1645
ENSCHIG00000024032	89.6652	9.52766	160.899	16.8875	4.07789	8.11569e-10	1.02363e-06	3	99785408	99791330	+	993	CA14	102190368	GO:0004089;	K01672	[EC:4.2.1.1]	veNOG02948	R	sp|Q9ULX7|CAH14_HUMAN Carbonic anhydrase 14 OS=Homo sapiens GN=CA14 PE=1 SV=1	(RefSeq) carbonic anhydrase 14	0.0571717	0.967683	1.35058	0.0571749	0.840491	0.290127	1.65341	0.185979	10.4999	0.344862	23.3509	22.6892	9.67048	12.6028	21.2006	10.3641	6.9861
ENSCHIG00000012989	15.6103	2.66229	27.1196	10.1866	3.34859	2.33426e-09	2.44922e-06	23	26707466	26729489	+	1100	CRISP3	100860899	GO:0005576;GO:0005576;GO:0042581;	K19919	-	veNOG08793	S	sp|O19010|CRIS3_HORSE Cysteine-rich secretory protein 3 OS=Equus caballus GN=CRISP3 PE=1 SV=1	(RefSeq) cysteine-rich secretory protein 3	0.103221	0.109194	0.0975365	0.103227	0.202329	0.157143	0.516662	0.0559628	3.27135	0.830178	1.71657	2.34529	0.742962	3.9471	2.15038	0.999176	2.19996
ENSCHIG00000019633	2579.24	3942.5	1367.46	0.34685	-1.52762	2.2412e-09	2.44922e-06	27	11478031	11572843	-	2466	ADAM9	102190933	GO:0000186;GO:0004222;GO:0005178;GO:0005518;GO:0006509;GO:0007155;GO:0007160;GO:0007179;GO:0008237;GO:0010042;GO:0017124;GO:0030216;GO:0033627;GO:0033630;GO:0033631;GO:0034241;GO:0034612;GO:0042117;GO:0042542;GO:0043236;GO:0050714;GO:0051549;GO:0051592;GO:0071222;	K06834	[EC:3.4.24.-]	veNOG02751	O	sp|Q13443|ADAM9_HUMAN Disintegrin and metalloproteinase domain-containing protein 9 OS=Homo sapiens GN=ADAM9 PE=1 SV=1	(RefSeq) ADAM metallopeptidase domain 9	82.6939	105.185	77.3133	130.771	104.963	116.29	121.66	128.41	48.9781	39.8551	33.691	46.6585	51.0924	30.501	41.2941	47.3657	64.5386
ENSCHIG00000010568	51.2645	86.8085	19.6698	0.226589	-2.14185	3.06427e-09	2.92289e-06	18	37753224	37758245	-	723	TMED6	102172570	-	K20351	-	veNOG06345	U	sp|Q0VCA9|TMED6_BOVIN Transmembrane emp24 domain-containing protein 6 OS=Bos taurus GN=TMED6 PE=2 SV=1	(RefSeq) transmembrane p24 trafficking protein 6	6.43881	10.8817	15.2848	5.49686	4.46356	7.01313	7.51134	8.94011	0.765717	2.36825	1.98486	1.54623	1.69556	2.29613	2.45375	5.25155	1.56198
ENSCHIG00000025123	63.7342	24.0109	99.0438	4.12495	2.04438	3.01195e-09	2.92289e-06	3	94301827	94338259	+	3063	CD101	102180983	GO:0002763;	K06522	-	veNOG04612	T	sp|Q93033|IGSF2_HUMAN Immunoglobulin superfamily member 2 OS=Homo sapiens GN=CD101 PE=1 SV=2	(RefSeq) CD101 molecule	0.463365	0.568609	0.437847	0.537534	0.272481	0.41385	1.09266	0.502441	1.86767	1.41615	3.37822	3.56553	2.33464	2.25133	4.40186	1.85939	2.42285
ENSCHIG00000022730	35.3514	3.7317	63.4579	17.0051	4.08789	3.3417e-09	3.04894e-06	18	57980337	57986592	-	2086	KLK1	102177186	GO:0005634;	K01325	[EC:3.4.21.35]	veNOG15022	O	sp|P06870|KLK1_HUMAN Kallikrein-1 OS=Homo sapiens GN=KLK1 PE=1 SV=2	(RefSeq) kallikrein-1	0.0544309	0.316695	0	0.108868	0.0533466	0.138109	0.181633	0.118042	1.54814	0.383052	2.96902	4.5759	4.11371	0.795831	1.53083	3.83193	2.12684
ENSCHIG00000011796	25995.4	50239.4	4445.26	0.0884815	-3.49848	4.44858e-09	3.88973e-06	2	28314853	28321558	-	1083	INHA	100861261	GO:0005102;GO:0034673;GO:0042127;GO:0042541;GO:0043512;GO:0051726;	K05500	-	veNOG14568	T	sp|P07994|INHA_BOVIN Inhibin alpha chain OS=Bos taurus GN=INHA PE=1 SV=1	(RefSeq) inhibin alpha subunit	1426.68	6026.7	1099.8	4342.24	2611.77	2055.46	4927.26	2773.34	172.61	14.967	179.931	517.552	877.251	109.07	143.389	740.387	176.897
ENSCHIG00000015887	357.357	581.193	158.391	0.272527	-1.87553	5.50203e-09	4.6184e-06	17	6690718	6695009	+	2911	FICD	102180789	GO:0005524;GO:0018117;GO:0030176;GO:0030544;GO:0034976;GO:0042802;GO:0042803;GO:0051087;GO:0070733;GO:1903894;	-	-	veNOG02375	R	sp|Q9BVA6|FICD_HUMAN Adenosine monophosphate-protein transferase FICD OS=Homo sapiens GN=FICD PE=1 SV=2	(RefSeq) FIC domain containing	12.0915	12.4611	7.07651	22.507	12.3093	11.9949	15.7489	14.2108	3.7402	3.68604	3.26921	5.43555	5.75534	2.58822	3.12843	4.39349	7.45411
ENSCHIG00000009873	115.008	52.7589	170.34	3.22865	1.69093	5.84896e-09	4.72078e-06	5	93766843	93839588	+	4608	GUCY2C	108636048	GO:0004383;GO:0009636;GO:0042127;	K12320	[EC:4.6.1.2]	veNOG05213	T	sp|P55204|GUC2C_PIG Heat-stable enterotoxin receptor OS=Sus scrofa GN=GUCY2C PE=2 SV=2	(RefSeq) guanylate cyclase 2C	0.689931	1.01659	1.43193	0.443552	0.579589	0.937814	0.918162	0.387416	3.384	4.50851	2.70449	2.68731	2.36475	4.51717	3.41364	1.88647	1.90809
ENSCHIG00000010127	144.496	222.409	75.2391	0.338291	-1.56366	9.02772e-09	7.01654e-06	28	21247001	21247312	+	312	LOC108633249	108633249	-	K17414	-	veNOG23611	J	sp|P82908|RT36_BOVIN 28S ribosomal protein S36, mitochondrial OS=Bos taurus GN=MRPS36 PE=1 SV=2	(RefSeq) 28S ribosomal protein S36, mitochondrial	27.4759	51.0098	49.1746	64.0535	69.3723	42.2911	60.7189	29.3984	13.8995	17.9273	20.5768	24.2547	24.2296	14.3253	17.8165	23.6984	18.8736
ENSCHIG00000020062	874.675	424.74	1274.62	3.00093	1.58541	9.85226e-09	7.38392e-06	18	26966612	26991056	+	4736	ADGRG1	102171366	GO:0001525;GO:0004930;GO:0005518;GO:0007155;GO:0007266;GO:0007420;GO:0008201;GO:0008285;GO:0010573;GO:0016477;GO:0021796;GO:0021801;GO:0021819;GO:0035025;GO:0045785;GO:0050840;GO:0070528;GO:0072520;GO:0097451;GO:2000179;GO:2001223;	K08450	-	veNOG15497	T	sp|Q50DM8|AGRG1_MACMU Adhesion G-protein coupled receptor G1 OS=Macaca mulatta GN=ADGRG1 PE=2 SV=1	(RefSeq) adhesion G protein-coupled receptor G1	3.78796	7.22812	3.19424	4.3636	7.02556	7.03208	8.88014	7.18796	23.6517	7.18255	27.6855	28.2349	24.7484	18.9285	29.5428	20.7388	15.0906
ENSCHIG00000015208	26.1083	5.06479	44.8137	8.84809	3.14537	1.16194e-08	8.40807e-06	LWLT01000021.1	57447567	57784884	-	9796	FRMPD4	102171962	GO:0005546;GO:0032991;GO:0043197;GO:0051835;	-	-	veNOG00765	R	sp|Q14CM0|FRPD4_HUMAN FERM and PDZ domain-containing protein 4 OS=Homo sapiens GN=FRMPD4 PE=1 SV=1	(RefSeq) FERM and PDZ domain containing 4	0.0115907	0.0551768	0.0273811	0.0231828	0.0454394	0.0235277	0.0580164	0.0377046	0.320247	0.372885	0.308408	0.825177	0.18076	0.365007	0.470862	0.336595	0.172924
ENSCHIG00000008327	33.773	12.6615	52.5387	4.14948	2.05293	1.348e-08	8.75413e-06	29	12097930	12101677	+	405	-	-	-	-	-	-	-	-	-	4.06512	2.07604	2.64914	1.54203	1.23646	2.70313	2.18288	1.06398	11.3912	12.4014	7.08668	9.76721	5.8856	16.0808	17.2296	9.12828	6.77188
ENSCHIG00000012683	37.1894	14.7817	57.1073	3.86339	1.94987	1.29277e-08	8.75413e-06	20	30472072	30568611	+	3411	FGF10	102174339	GO:0000132;GO:0000187;GO:0001656;GO:0001759;GO:0001823;GO:0001974;GO:0003338;GO:0005104;GO:0005104;GO:0005111;GO:0005576;GO:0005615;GO:0005615;GO:0005634;GO:0005886;GO:0006935;GO:0007267;GO:0007368;GO:0007431;GO:0007435;GO:0008083;GO:0008083;GO:0008083;GO:0008201;GO:0008284;GO:0008285;GO:0008543;GO:0008544;GO:0008589;GO:0009880;GO:0009887;GO:0009986;GO:0010468;GO:0010469;GO:0010631;GO:0010634;GO:…	K04358	-	veNOG03133	T	sp|P70492|FGF10_RAT Fibroblast growth factor 10 OS=Rattus norvegicus GN=Fgf10 PE=2 SV=1	(RefSeq) fibroblast growth factor 10	0.416091	0.140854	0.550448	0.199735	0.260993	0.219599	0.259181	0.342897	1.56892	2.1083	1.35071	1.56307	0.499156	1.75957	1.49096	0.908076	1.15878
ENSCHIG00000017428	32.6023	12.5716	50.4074	4.00964	2.00347	1.37663e-08	8.75413e-06	9	76184247	76185228	+	627	-	-	-	-	-	-	-	-	-	1.35817	1.34098	1.45449	1.811	1.50859	1.74604	1.81285	0.196361	9.85968	7.82843	7.1072	4.25169	4.77929	7.53574	9.05424	5.57754	3.47362
ENSCHIG00000026228	73.9024	34.7773	108.68	3.12504	1.64387	1.3619e-08	8.75413e-06	7	90675899	90687044	+	1398	CREB3L3	102174829	GO:0000976;GO:0000977;GO:0001228;GO:0005634;GO:0005783;GO:0042803;GO:0045944;GO:0046982;GO:1990440;	K09048	-	veNOG17484	K	sp|Q3SYZ3|CR3L3_BOVIN Cyclic AMP-responsive element-binding protein 3-like protein 3 OS=Bos taurus GN=CREB3L3 PE=2 SV=1	(RefSeq) cAMP responsive element binding protein 3 like 3	0.527918	2.06204	1.53491	2.31485	1.5124	3.79183	1.53578	0.48437	5.47806	3.83764	7.40163	6.0897	7.79454	7.1249	6.17581	8.71956	4.15443
ENSCHIG00000016958	612.15	1258.55	37.5716	0.0298531	-5.06598	1.44797e-08	8.93694e-06	8	105068334	105325754	+	4890	PAPPA	102179947	GO:0004175;GO:0005576;GO:0008237;	K07762	[EC:3.4.24.79]	veNOG11657	W	sp|Q13219|PAPP1_HUMAN Pappalysin-1 OS=Homo sapiens GN=PAPPA PE=1 SV=3	(RefSeq) pappalysin 1	2.58896	26.0983	2.52318	35.0053	22.0855	2.63941	28.2292	19.2986	0.16982	0.420182	0.432477	1.00238	0.26462	0.522291	0.604657	1.40988	0.758813
ENSCHIG00000014228	1406.26	2109.38	781.262	0.370376	-1.43294	1.57213e-08	9.42606e-06	22	7231341	7333970	-	3917	GLB1	102178493	GO:0004565;GO:0004565;GO:0005615;GO:0005737;GO:0005794;GO:0016787;GO:0042803;GO:0043231;GO:0044262;	K12309	[EC:3.2.1.23]	veNOG02173	G	sp|Q58D55|BGAL_BOVIN Beta-galactosidase OS=Bos taurus GN=GLB1 PE=2 SV=1	(RefSeq) galactosidase beta 1	19.5664	50.6428	28.5687	45.7299	43.0976	28.7287	48.3159	30.3473	12.2727	12.7934	16.0815	15.6313	21.3686	16.4964	14.1309	21.9885	14.6832
ENSCHIG00000018952	35.0416	13.8612	53.8686	3.88629	1.95839	1.69487e-08	9.87966e-06	6	89001829	89138714	+	7424	ALB	100860821	GO:0003677;GO:0005504;GO:0005576;GO:0005615;GO:0005615;GO:0005737;GO:0005783;GO:0005794;GO:0008144;GO:0009267;GO:0015643;GO:0019825;GO:0019836;GO:0030170;GO:0032991;GO:0042802;GO:0043066;GO:0043209;GO:0051087;GO:0051659;GO:0070062;	K16141	-	veNOG07446	W	sp|P14639|ALBU_SHEEP Serum albumin OS=Ovis aries GN=ALB PE=1 SV=1	(RefSeq) albumin	0.0917642	0.161791	0.0794849	0.0611796	0.11242	0.170747	0.229659	0.116087	0.48471	0.753411	0.386598	0.335914	0.45868	0.946055	0.860268	0.713313	0.412887
ENSCHIG00000017723	248.669	64.3526	412.506	6.41009	2.68034	1.94275e-08	1.10186e-05	3	19571049	19585980	-	3725	PTCH2	102188011	GO:0001709;GO:0005119;GO:0008544;GO:0009957;GO:0042633;GO:0043588;GO:0045606;GO:0097108;	K11101	-	veNOG02481	T	sp|Q9Y6C5|PTC2_HUMAN Protein patched homolog 2 OS=Homo sapiens GN=PTCH2 PE=2 SV=2	(RefSeq) patched 2	0.670589	1.01573	0.792075	0.884009	1.55345	2.16556	2.25467	0.280941	16.4474	2.84991	11.0708	10.527	8.46511	6.61641	14.3195	7.34964	3.4215
ENSCHIG00000007462	183.306	295.512	83.5675	0.282789	-1.8222	2.18683e-08	1.20765e-05	7	95611605	95613407	-	570	TMEM205	102187938	-	-	-	veNOG17513	S	sp|Q32L10|TM205_BOVIN Transmembrane protein 205 OS=Bos taurus GN=TMEM205 PE=2 SV=1	(RefSeq) transmembrane protein 205	16.135	47.9401	29.4577	47.6111	38.8508	27.6977	35.5621	38.4474	11.1694	5.60734	13.9132	8.1468	21.0289	3.1365	9.33718	24.8918	8.91562
ENSCHIG00000003641	53.1342	23.0488	79.8767	3.46555	1.79308	2.57735e-08	1.38681e-05	25	38530915	38606097	+	1654	BAIAP2L1	102173150	GO:0005654;GO:0005829;GO:0005886;GO:0009617;GO:0015629;GO:0030838;GO:0070064;GO:2000251;	K20127	-	veNOG06690	Z	sp|Q9DBJ3|BI2L1_MOUSE Brain-specific angiogenesis inhibitor 1-associated protein 2-like protein 1 OS=Mus musculus GN=Baiap2l1 PE=1 SV=1	(RefSeq) BAI1 associated protein 2 like 1	1.23565	0.726201	0.940573	0.686514	2.08568	0.731563	0.496324	0.818803	2.73348	5.45212	2.8312	2.39161	5.59991	6.17655	4.00434	2.77885	3.51142
ENSCHIG00000020207	102.595	186.944	27.6178	0.147733	-2.75893	2.65793e-08	1.39442e-05	6	36593698	36594279	+	564	NAP1L5	102172524	-	K11283	-	veNOG21299	DB	sp|Q1RMM5|NP1L5_BOVIN Nucleosome assembly protein 1-like 5 OS=Bos taurus GN=NAP1L5 PE=2 SV=1	(RefSeq) nucleosome assembly protein 1 like 5	10.9718	22.5746	8.37015	43.6883	24.6634	23.8037	19.4817	25.1039	5.07152	3.44068	4.41925	3.04943	3.98486	2.94344	3.35521	5.31477	4.2907
ENSCHIG00000021466	391.051	183.156	575.846	3.14401	1.65261	3.59305e-08	1.83903e-05	7	89679784	89694308	+	4543	ZNF554	102180755	GO:0005634;GO:0005730;	K09228	-	veNOG14942	K	sp|Q86TJ5|ZN554_HUMAN Zinc finger protein 554 OS=Homo sapiens GN=ZNF554 PE=1 SV=1	(RefSeq) zinc finger protein 554	2.42432	2.69681	2.66867	1.7871	2.69446	3.00589	3.6835	3.07592	10.1551	13.9201	7.04916	6.98476	6.68606	17.0342	14.1363	11.4148	6.40988
ENSCHIG00000025272	19.0391	6.28461	30.3765	4.83347	2.27306	4.18928e-08	1.998e-05	3	29183173	29212438	+	2679	MROH7	102173906	-	-	-	veNOG03512	S	sp|Q68CQ1|MROH7_HUMAN Maestro heat-like repeat-containing protein family member 7 OS=Homo sapiens GN=MROH7 PE=2 SV=4	(RefSeq) maestro heat like repeat family member 7	0.0211913	0.179341	0.0200243	0.211925	0.207691	0.19357	0.188571	0.229784	0.516623	0.766962	0.704825	0.609886	0.838917	1.66835	1.54516	0.969712	0.692534
ENSCHIG00000025820	951.363	1470.38	490.01	0.333253	-1.58531	4.09824e-08	1.998e-05	5	31721266	31763408	-	3890	PFKM	102186091	GO:0003872;GO:0003872;GO:0005524;GO:0005634;GO:0005829;GO:0005945;GO:0005980;GO:0006002;GO:0006096;GO:0008022;GO:0008443;GO:0016324;GO:0019900;GO:0032024;GO:0042593;GO:0042802;GO:0042803;GO:0045944;GO:0046716;GO:0051259;GO:0061615;GO:0061615;GO:0061621;GO:0070061;GO:0093001;GO:0097228;	K00850	[EC:2.7.1.11]	veNOG01036	G	sp|Q0IIG5|PFKAM_BOVIN ATP-dependent 6-phosphofructokinase, muscle type OS=Bos taurus GN=PFKM PE=2 SV=1	(RefSeq) phosphofructokinase, muscle	15.0758	40.465	15.9694	33.9335	32.3402	21.8183	23.587	23.2943	13.4253	9.00871	10.7566	6.63192	11.4325	7.5504	8.42187	14.9491	10.1194
ENSCHIG00000027152	672.307	317.462	987.725	3.11131	1.63752	4.18433e-08	1.998e-05	1	129156418	129190912	+	2841	RBP2	102183916	GO:0008289;GO:0008289;	K14622	-	veNOG19465	I	sp|P50121|RET2_PIG Retinol-binding protein 2 OS=Sus scrofa GN=RBP2 PE=2 SV=2	(RefSeq) retinol binding protein 2	7.59351	7.01826	6.51445	7.11432	5.52292	8.78182	9.42436	8.88392	30.6914	38.1302	18.5832	20.1894	14.7189	44.3647	36.2598	36.4008	18.1717
ENSCHIG00000024327	784.598	1177.82	435.07	0.369387	-1.4368	4.43551e-08	2.06843e-05	26	31202588	31226427	+	2498	GOT1	100861063	GO:0004069;GO:0004069;GO:0004609;GO:0005654;GO:0005737;GO:0005829;GO:0005829;GO:0006107;GO:0006114;GO:0006532;GO:0006533;GO:0007219;GO:0019550;GO:0019551;GO:0032869;GO:0051384;GO:0055089;	K14454	[EC:2.6.1.1]	veNOG09353	E	sp|P33097|AATC_BOVIN Aspartate aminotransferase, cytoplasmic OS=Bos taurus GN=GOT1 PE=1 SV=3	(RefSeq) glutamic-oxaloacetic transaminase 1	20.5905	28.634	26.5219	43.0242	34.7698	27.8409	36.6802	37.6797	14.4794	7.76838	13.5456	10.7751	20.3388	10.3264	13.4937	15.3996	20.247
ENSCHIG00000009877	94.0827	36.3522	145.399	3.99973	1.9999	4.70576e-08	2.08172e-05	28	10092648	10116861	+	5121	DYDC1	102176854	-	-	-	veNOG19592	S	sp|Q32LH1|DYDC1_BOVIN DPY30 domain-containing protein 1 OS=Bos taurus GN=DYDC1 PE=2 SV=1	(RefSeq) DPY30 domain containing 1	0.620817	0.492558	0.387594	0.421292	0.31509	0.585081	0.530238	0.52892	2.59456	2.31821	1.54863	1.37698	1.26342	3.51606	3.85691	2.9267	1.54368
ENSCHIG00000015786	279.189	434.312	141.302	0.325346	-1.61995	4.76161e-08	2.08172e-05	21	56277022	56278081	-	177	NDUFB1	102189802	-	K03957	-	veNOG26290	C	sp|Q02378|NDUB1_BOVIN NADH dehydrogenase [ubiquinone] 1 beta subcomplex subunit 1 OS=Bos taurus GN=NDUFB1 PE=1 SV=1	(RefSeq) NADH:ubiquinone oxidoreductase subunit B1	77.9405	164.223	123.96	225.816	229.164	174.485	223.336	125.553	40.1396	34.1804	74.2489	96.6825	92.7303	37.5164	46.7738	77.9019	77.0192
ENSCHIG00000025481	754.242	401.93	1067.41	2.65571	1.4091	4.73173e-08	2.08172e-05	23	9346955	9366831	+	1960	MYLIP	102173622	GO:0004842;GO:0006511;GO:0007399;GO:0008092;GO:0010977;GO:0010989;GO:0016567;GO:0031648;GO:0032803;GO:0042632;GO:0045732;GO:0061630;	K10637	[EC:2.3.2.27]	veNOG13481	Z	sp|Q8WY64|MYLIP_HUMAN E3 ubiquitin-protein ligase MYLIP OS=Homo sapiens GN=MYLIP PE=1 SV=2	(RefSeq) myosin regulatory light chain interacting protein	24.4465	11.6743	11.1396	8.80587	22.824	9.64241	9.14996	15.3584	48.6295	51.2508	37.8801	54.4043	32.2456	63.7198	38.9208	30.587	43.7073
ENSCHIG00000018256	39.4017	16.8137	59.4799	3.53758	1.82276	6.25178e-08	2.67742e-05	9	74016266	74022213	-	5573	-	-	-	-	-	-	-	-	-	0.275046	0.193975	0.16364	0.152812	0.0798716	0.341187	0.249282	0.198827	1.14239	0.962682	0.474344	0.802384	0.452158	0.870735	1.27333	1.29088	0.593445
ENSCHIG00000015777	4086.78	6094.04	2302.54	0.377836	-1.40417	6.93843e-08	2.91206e-05	2	70671888	70700196	-	1218	ACTR3	102176276	-	K18584	-	COG5277;veNOG08365	Z	sp|Q5R8R1|ARP3_PONAB Actin-related protein 3 OS=Pongo abelii GN=ACTR3 PE=2 SV=3	(RefSeq) ARP3 actin related protein 3 homolog	443.172	226.323	318.523	373.51	299.902	420.791	200.175	438.899	146.736	123.521	166.313	134.569	186.645	104.425	140.702	177.768	196.033
ENSCHIG00000021521	13.9166	4.16138	22.5879	5.42799	2.44042	7.56425e-08	3.11246e-05	3	34866650	34904579	-	5068	LOC102190840	102190840	-	-	-	veNOG03418	Q	sp|P51589|CP2J2_HUMAN Cytochrome P450 2J2 OS=Homo sapiens GN=CYP2J2 PE=1 SV=2	(RefSeq) cytochrome P450 2J2	0.0112019	0.0237004	0.0317552	0.0784181	0.054894	0.0341077	0.0747604	0.121466	0.254887	0.608137	0.149031	0.407233	0.22845	0.554342	0.4434	0.492885	0.159166
ENSCHIG00000012100	530.863	277.894	755.725	2.71948	1.44333	9.36905e-08	3.70529e-05	12	19945738	20041492	-	1246	GPC5	-	-	-	-	-	-	-	-	10.0239	20.4849	19.2451	11.5281	15.3168	17.0638	19.6133	10.1775	41.173	30.4154	59.4049	58.2495	49.8488	65.08	73.8482	38.251	27.1257
ENSCHIG00000012753	2905.53	5554.56	550.842	0.0991694	-3.33396	9.36498e-08	3.70529e-05	9	55832405	55833880	+	1476	TMEM200A	102190132	-	-	-	veNOG02136	S	sp|Q86VY9|T200A_HUMAN Transmembrane protein 200A OS=Homo sapiens GN=TMEM200A PE=1 SV=1	(RefSeq) transmembrane protein 200A	174.545	324.331	70.291	263.064	209.255	209.982	249.339	493.807	26.2554	14.462	12.537	16.6045	43.7421	24.4845	26.4427	60.0453	45.743
ENSCHIG00000020123	311.708	464.96	175.483	0.377415	-1.40578	9.5347e-08	3.70529e-05	10	23590887	23601350	+	990	RDH11	102171883	GO:0001523;GO:0001917;GO:0016062;GO:0042574;GO:0052650;	K11152	[EC:1.1.1.300]	veNOG01849	Q	sp|Q8TC12|RDH11_HUMAN Retinol dehydrogenase 11 OS=Homo sapiens GN=RDH11 PE=1 SV=2	(RefSeq) retinol dehydrogenase 11 (all-trans/9-cis/11-cis)	26.8948	32.3336	28.2856	27.9859	29.6749	31.2541	33.1685	44.6459	12.4889	7.60997	16.3265	13.898	15.8223	10.4482	19.5924	17.3594	15.2367
ENSCHIG00000019834	925.852	1371.42	529.795	0.386313	-1.37216	9.75934e-08	3.72363e-05	17	6737357	6743021	+	504	ISCU	102183899	GO:0005737;GO:0005739;GO:0005739;GO:0005829;GO:0032947;	K22068	-	veNOG00966;opiNOG30072	C	sp|Q9H1K1|ISCU_HUMAN Iron-sulfur cluster assembly enzyme ISCU, mitochondrial OS=Homo sapiens GN=ISCU PE=1 SV=2	(RefSeq) iron-sulfur cluster assembly enzyme	197.461	148.474	183.287	214.933	167.584	261.345	118.277	195.426	93.3674	84.0267	82.5724	76.7803	102.968	52.955	55.6155	112.606	106.753
ENSCHIG00000023699	1889.09	2818.52	1062.92	0.37712	-1.40691	1.0026e-07	3.75284e-05	7	66891741	66893843	-	573	GPX4	100860867	-	K05361	[EC:1.11.1.12]	veNOG07147	O	sp|Q9N2J2|GPX4_BOVIN Phospholipid hydroperoxide glutathione peroxidase, mitochondrial OS=Bos taurus GN=GPX4 PE=2 SV=2	(RefSeq) glutathione peroxidase 4	293.369	259.932	298.184	336.982	309.859	456.831	320.257	398.791	163.121	65.9398	156.199	150.527	240.447	67.5273	126.734	184.49	187.374
ENSCHIG00000026790	36.4305	15.6388	54.9119	3.51126	1.81199	1.01935e-07	3.75284e-05	7	63137005	63154106	-	1563	FBXL21	102180122	-	K10287	-	veNOG14698	R	sp|B3FL73|FXL21_SHEEP F-box/LRR-repeat protein 21 OS=Ovis aries GN=Fbxl21 PE=1 SV=1	(RefSeq) F-box and leucine rich repeat protein 21	0.835409	0.691633	0.92669	0.726484	0.533978	0.884749	0.282811	0.630163	3.18779	4.67407	2.07789	3.02602	2.74511	3.18638	3.48078	2.17351	1.39345
ENSCHIG00000016034	429.134	211.934	622.2	2.93582	1.55376	1.0789e-07	3.90357e-05	10	89544869	89658291	-	6852	TXNDC16	102181215	GO:0005788;	-	-	veNOG07462	O	sp|Q9P2K2|TXD16_HUMAN Thioredoxin domain-containing protein 16 OS=Homo sapiens GN=TXNDC16 PE=1 SV=4	(RefSeq) thioredoxin domain containing 16	2.6099	1.83186	2.63058	1.67374	2.15189	2.41342	1.88927	1.87768	7.3255	10.9951	4.69576	5.64759	4.49261	10.884	10.7017	7.55361	4.87381
ENSCHIG00000017558	1597.62	2345.04	933.246	0.397966	-1.32928	1.16865e-07	4.08735e-05	18	36312754	36350223	-	1056	ATP6V0D1	102178477	GO:0005769;GO:0005813;GO:0006879;GO:0008553;GO:0016020;GO:0016471;GO:0036295;	K02146	-	veNOG00652	C	sp|Q5R6I1|VA0D1_PONAB V-type proton ATPase subunit d 1 OS=Pongo abelii GN=ATP6V0D1 PE=2 SV=1	(RefSeq) ATPase H+ transporting V0 subunit d1	119.618	164.303	246.28	124.195	120.133	193.101	154.879	107.845	65.9688	46.9137	64.2998	64.1697	92.4833	44.6225	47.9356	146.47	70.2764
ENSCHIG00000025150	20.7745	7.71663	32.3815	4.19633	2.06913	1.15093e-07	4.08735e-05	15	31912415	31916667	-	2940	ART5	102169686	-	K19977	[EC:2.4.2.31]	veNOG08657	O	sp|Q0VC22|NAR5_BOVIN Ecto-ADP-ribosyltransferase 5 OS=Bos taurus GN=ART5 PE=2 SV=1	(RefSeq) ADP-ribosyltransferase 5	0	0.122565	0.456166	0.154489	0.264955	0.156787	0.279224	0.0418769	1.22398	0.504743	1.20744	0.84824	0.949761	1.3465	0.925249	0.543769	0.548742
ENSCHIG00000018468	308.943	142.012	457.326	3.22033	1.68721	1.30184e-07	4.47854e-05	22	58442805	58537082	+	10582	NUP210	102172495	GO:0005635;	K14314	-	veNOG01652	YU	sp|Q8TEM1|PO210_HUMAN Nuclear pore membrane glycoprotein 210 OS=Homo sapiens GN=NUP210 PE=1 SV=3	(RefSeq) nucleoporin 210	0.482842	0.777527	0.557641	0.804782	0.778189	1.1489	1.67089	1.05294	4.02837	1.62886	3.52593	4.37202	4.02888	5.9735	3.59887	1.40689	3.07964
ENSCHIG00000006291	1406.68	708.948	2026.88	2.85899	1.51551	1.53855e-07	5.08324e-05	20	31770568	31776392	+	803	-	-	-	-	-	-	-	-	-	56.6301	69.7796	57.453	63.845	79.7537	27.7692	56.9351	69.9918	175.231	308.189	195.266	207.007	72.5999	310.424	207.232	136.873	253.949
ENSCHIG00000012643	43.0029	14.2233	68.5848	4.82201	2.26963	1.55134e-07	5.08324e-05	14	57405757	57417286	+	4272	CYP7A1	102187785	GO:0006699;GO:0006707;GO:0008123;GO:0070857;GO:0071333;	K00489	[EC:1.14.14.23]	veNOG15579	Q	sp|O46491|CP7A1_PIG Cholesterol 7-alpha-monooxygenase OS=Sus scrofa GN=CYP7A1 PE=3 SV=1	(RefSeq) cholesterol 7-alpha-monooxygenase	0.212627	0.126524	0.213475	0.199349	0.286538	0.22929	0.325198	0.230558	1.07993	0.961934	0.848641	0.724668	1.46668	2.39139	2.10407	1.54367	0.66088
ENSCHIG00000015609	1424.83	2321.26	627.998	0.270542	-1.88607	1.57451e-07	5.08324e-05	5	70482444	70985349	-	2633	LARGE1	102191587	GO:0005794;GO:0015020;GO:0030145;GO:0035269;GO:0042285;	K09668	-	veNOG06184	G	sp|O95461|LARG1_HUMAN LARGE xylosyl- and glucuronyltransferase 1 OS=Homo sapiens GN=LARGE1 PE=1 SV=1	(RefSeq) LARGE xylosyl- and glucuronyltransferase 1	27.2106	119.817	51.1187	60.1169	62.0858	48.1875	71.158	45.0997	19.3439	17.6882	15.3755	15.5462	20.6151	24.1529	17.6081	25.7289	18.8106
ENSCHIG00000024227	1000.38	271.99	1647.83	6.05844	2.59895	1.57139e-07	5.08324e-05	7	89169437	89172220	-	1728	AMH	102180665	GO:0001880;GO:0005102;GO:0010628;	K04665	-	veNOG16048	T	sp|P03972|MIS_BOVIN Muellerian-inhibiting factor OS=Bos taurus GN=AMH PE=1 SV=1	(RefSeq) anti-Mullerian hormone	3.31824	19.8452	5.43281	14.9822	13.5881	11.7706	10.89	6.5549	47.7364	1.98176	114.823	100.028	140.9	63.924	79.6002	76.0368	62.0393
ENSCHIG00000011258	18.4166	6.47947	29.0273	4.47989	2.16346	1.70177e-07	5.41087e-05	17	28280	33089	-	720	LOC102178383	102178383	-	K00799	[EC:2.5.1.18]	veNOG05129	O	sp|Q99L20|GSTT3_MOUSE Glutathione S-transferase theta-3 OS=Mus musculus GN=Gstt3 PE=1 SV=1	(RefSeq) glutathione S-transferase theta-1	0.551945	0.333649	0.596056	0.394269	1.23646	0.160054	0.87705	0.769488	5.63866	0.634164	2.20293	4.53857	3.31065	2.48306	2.29971	4.57956	3.69715
ENSCHIG00000021453	184.468	57.7902	297.071	5.14051	2.36191	1.77433e-07	5.55736e-05	15	7024329	7033248	-	6131	LARGE2	102183620	GO:0035269;	K09668	-	veNOG06184	G	sp|Q8N3Y3|LARG2_HUMAN LARGE xylosyl- and glucuronyltransferase 2 OS=Homo sapiens GN=LARGE2 PE=1 SV=2	(RefSeq) LARGE xylosyl- and glucuronyltransferase 2	0.0740779	1.60648	0.148747	0.870465	0.844001	0.639065	0.906376	0.130528	3.20556	0.428223	3.41242	6.81668	4.86542	5.26964	4.28252	4.67727	2.22352
ENSCHIG00000020799	108.763	49.6154	161.339	3.2518	1.70124	1.82588e-07	5.63472e-05	19	44500173	44525235	+	3680	FMNL1	102190910	GO:0005522;GO:0005829;GO:0005829;GO:0005886;GO:0006929;GO:0008360;GO:0009987;GO:0030866;GO:0032794;GO:0045335;GO:0048365;GO:0051014;GO:0051015;	-	-	veNOG04177	ZT	sp|Q9JL26|FMNL1_MOUSE Formin-like protein 1 OS=Mus musculus GN=Fmnl1 PE=1 SV=1	(RefSeq) formin like 1	1.61984	0.864949	0.97669	0.74054	0.740866	0.767213	0.669228	1.03714	3.20935	5.73849	2.85286	4.08939	1.72113	3.33131	2.24972	3.25818	5.83068
ENSCHIG00000026550	267.594	393.121	156.015	0.396862	-1.33329	1.88863e-07	5.7439e-05	23	2723516	2867147	+	1497	BMP6	100860793	GO:0000122;GO:0001649;GO:0001654;GO:0001822;GO:0001938;GO:0001958;GO:0003323;GO:0006879;GO:0006954;GO:0006955;GO:0010862;GO:0010862;GO:0030154;GO:0030501;GO:0030509;GO:0030509;GO:0030539;GO:0031666;GO:0032349;GO:0045603;GO:0045666;GO:0045669;GO:0045944;GO:0045944;GO:0046982;GO:0050679;GO:0060391;GO:0060395;GO:0060395;GO:0060586;GO:0070700;GO:0071281;GO:0071773;	K16620	-	veNOG03039	T	sp|Q04906|BMP6_RAT Bone morphogenetic protein 6 OS=Rattus norvegicus GN=Bmp6 PE=2 SV=2	(RefSeq) bone morphogenetic protein 6	21.9198	19.6178	16.4483	28.5201	15.053	11.4315	14.8483	16.2019	6.59504	10.294	6.40761	8.55918	8.05248	13.9899	3.39723	8.07617	11.3157
ENSCHIG00000017904	75.9703	29.2267	117.52	4.02099	2.00755	2.07946e-07	6.23393e-05	5	4643031	4683339	+	5105	GLIPR1L1	102177408	-	-	-	veNOG15367	S	sp|Q32LB5|GPRL1_BOVIN GLIPR1-like protein 1 OS=Bos taurus GN=GLIPR1L1 PE=1 SV=1	(RefSeq) GLI pathogenesis related 1 like 1	0.400347	0.399987	0.409825	0.244671	0.305178	0.474047	0.49479	0.409992	2.27735	2.66088	0.887707	1.29707	0.907175	2.52649	2.80329	2.66186	1.02708
ENSCHIG00000003238	901.328	339.901	1400.37	4.11995	2.04263	2.49688e-07	7.29975e-05	2	125903097	125904217	-	1121	-	-	-	-	-	-	-	-	-	16.9656	18.2689	13.3514	20.7651	20.1021	23.1813	28.6164	23.5583	93.9151	128.711	64.1424	51.8572	63.3053	186.823	156.991	112.307	66.2015
ENSCHIG00000008166	482.143	714.705	275.421	0.385363	-1.37571	2.57413e-07	7.29975e-05	3	1421561	1425836	+	174	COPS9	108633875	-	-	-	veNOG26035	R	sp|Q3U898|CSN9_MOUSE COP9 signalosome complex subunit 9 OS=Mus musculus GN=Cops9 PE=1 SV=1	(RefSeq) COP9 signalosome subunit 9	237.853	225.731	315.704	298.883	327.448	341.742	289.608	224.655	139.464	62.979	181.443	133.933	179.656	50.6397	95.8403	159.638	145.104
ENSCHIG00000013083	7.47459	1.42988	12.8477	8.98511	3.16754	2.54485e-07	7.29975e-05	2	19209944	19217786	-	2183	-	-	-	-	-	-	-	-	-	0	0.0825334	0	0.0520153	0.0254881	0.0527891	0.115708	0.0281993	0.295869	0.575192	0.242191	0.236355	0.405572	1.11145	0.59596	0.59502	0.295612
ENSCHIG00000024029	1124.23	639.876	1554.76	2.42978	1.28083	2.55289e-07	7.29975e-05	21	4717156	4855161	-	10200	LRRK1	102168862	GO:0005739;GO:0005829;GO:0036035;GO:0042802;GO:0045453;GO:0050731;GO:0050732;GO:0090263;GO:1902533;	K08843	[EC:2.7.11.1]	veNOG02043	T	sp|Q38SD2|LRRK1_HUMAN Leucine-rich repeat serine/threonine-protein kinase 1 OS=Homo sapiens GN=LRRK1 PE=1 SV=3	(RefSeq) leucine rich repeat kinase 1	3.27827	8.01347	2.98729	2.92223	3.86756	4.90329	6.50049	2.29338	12.1487	10.1056	12.9584	12.0982	16.3585	14.4727	15.3288	12.3526	5.72564
ENSCHIG00000004157	57.3861	23.8188	87.2237	3.66196	1.87262	2.64862e-07	7.41083e-05	23	37994367	38096393	+	4042	CPNE5	102179614	GO:0043005;GO:0043025;GO:1903861;	-	-	veNOG02945	T	sp|Q9HCH3|CPNE5_HUMAN Copine-5 OS=Homo sapiens GN=CPNE5 PE=1 SV=2	(RefSeq) copine 5	0.674179	0.178298	0.172535	0.435432	0.412968	0.228082	0.234343	0.807182	2.30558	2.31575	1.04642	1.40416	0.926711	3.25411	1.37524	1.28543	2.09546
ENSCHIG00000003280	779.934	341.872	1169.32	3.42036	1.77415	2.77963e-07	7.65818e-05	16	59356704	59380766	-	5508	NPHS2	102183170	GO:0005886;GO:0005911;GO:0031235;GO:0031532;GO:0032991;GO:0036057;GO:0045121;GO:0072249;	K18268	-	veNOG13255	C	sp|Q8K4G9|PODO_RAT Podocin OS=Rattus norvegicus GN=Nphs2 PE=1 SV=2	(RefSeq) NPHS2, podocin	3.81362	4.44865	3.41856	3.67984	3.31338	4.85391	5.97311	4.40346	16.2493	22.3408	11.546	10.8195	9.59502	28.8879	26.6475	19.3921	11.511
ENSCHIG00000005938	1112.23	1646.64	637.198	0.386968	-1.36971	2.99247e-07	7.65818e-05	7	58190046	58190222	-	177	LOC102181948	102181948	-	K18194	-	veNOG26109	S	sp|Q3ZBI7|USMG5_BOVIN Up-regulated during skeletal muscle growth protein 5 OS=Bos taurus GN=USMG5 PE=1 SV=1	(RefSeq) up-regulated during skeletal muscle growth protein 5	454.492	524.904	512.204	738.071	683.09	782.906	727.09	647.935	261.689	148.33	365.27	312.882	455.571	166.66	191.105	329.107	376.893
ENSCHIG00000012166	20.2893	7.84255	31.353	3.99781	1.99921	2.9809e-07	7.65818e-05	7	93582173	93649393	+	8379	FBN3	102173733	-	-	-	veNOG01544	T	sp|Q75N90|FBN3_HUMAN Fibrillin-3 OS=Homo sapiens GN=FBN3 PE=2 SV=3	(RefSeq) fibrillin 3	0.0203263	0.0430053	0.0960349	0.0474308	0.0132809	0.0412598	0.165801	0.0808151	0.198215	0.449568	0.261409	0.348943	0.227585	0.502937	0.310534	0.262345	0.202168
ENSCHIG00000015002	2154.96	3365.68	1078.76	0.320519	-1.64152	2.95423e-07	7.65818e-05	22	1305892	1307362	+	201	SEC61G	102171662	GO:0016020;	K07342	-	NOG67858;veNOG24619	U	sp|P60060|SC61G_MOUSE Protein transport protein Sec61 subunit gamma OS=Mus musculus GN=Sec61g PE=3 SV=1	(RefSeq) Sec61 translocon gamma subunit	1355.45	661.82	1230.63	861.507	811.355	1943	956.325	1325.2	378.716	315.757	538.473	435.104	575.672	257.306	340.103	490.64	567.866
ENSCHIG00000016157	36.9342	16.9526	54.6956	3.22638	1.68992	2.99182e-07	7.65818e-05	25	30409864	30410094	-	216	-	-	-	-	-	-	-	-	-	2.89114	7.5071	5.46385	4.20553	4.12152	5.60187	5.2623	7.40989	25.6303	23.7811	20.6306	20.3041	8.5131	22.4658	29.5677	12.4897	23.1539
ENSCHIG00000016651	26.0053	9.83559	40.3784	4.10533	2.0375	2.96874e-07	7.65818e-05	11	77583658	77632968	+	17212	APOB	102184161	GO:0001701;GO:0005543;GO:0005737;GO:0005783;GO:0005829;GO:0006629;GO:0006642;GO:0007283;GO:0007399;GO:0008201;GO:0008203;GO:0009566;GO:0009615;GO:0009791;GO:0010628;GO:0010744;GO:0010884;GO:0010886;GO:0016042;GO:0017127;GO:0019433;GO:0030301;GO:0030301;GO:0030317;GO:0033344;GO:0034359;GO:0034361;GO:0034362;GO:0034363;GO:0034374;GO:0034383;GO:0035473;GO:0042157;GO:0042158;GO:0042159;GO:0042627;GO:…	K14462	-	veNOG08779	I	sp|P04114|APOB_HUMAN Apolipoprotein B-100 OS=Homo sapiens GN=APOB PE=1 SV=2	(RefSeq) apolipoprotein B	0.0197902	0.0628064	0.00935018	0.0362841	0.0258613	0.0368238	0.0843827	0.0357652	0.214429	0.324967	0.0921514	0.109916	0.122662	0.274512	0.261114	0.23801	0.103104
ENSCHIG00000018171	822.2	1229.53	460.132	0.374235	-1.41798	2.87332e-07	7.65818e-05	22	16773548	16783084	+	2600	CAMK1	102185318	GO:0006468;GO:0006468;GO:0006913;GO:0007165;GO:0010976;GO:0032091;GO:0032880;GO:0033138;GO:0043393;GO:0045944;GO:0046827;GO:0046827;GO:0051147;GO:0051149;GO:0051835;GO:0060143;GO:0060999;GO:0071902;GO:1901985;	K08794	[EC:2.7.11.17]	veNOG06387	T	sp|Q14012|KCC1A_HUMAN Calcium/calmodulin-dependent protein kinase type 1 OS=Homo sapiens GN=CAMK1 PE=1 SV=1	(RefSeq) calcium/calmodulin dependent protein kinase I	21.2456	34.2786	22.304	37.1001	27.7989	33.5743	34.9984	43.778	13.7694	11.854	12.2299	11.5761	21.7674	9.47928	12.191	16.2943	19.4217
ENSCHIG00000000529	466.657	959.017	29.004	0.0302434	-5.04724	3.27556e-07	8.28164e-05	20	20497809	20793842	-	2214	RAB3C	102184555	GO:0003924;GO:0008021;GO:0017157;GO:0019882;GO:0030742;GO:0031489;GO:0031982;GO:0048471;	K07883	-	veNOG03342;opiNOG09595	U	sp|P10949|RAB3C_BOVIN Ras-related protein Rab-3C OS=Bos taurus GN=RAB3C PE=2 SV=3	(RefSeq) RAB3C, member RAS oncogene family	28.4883	39.7938	3.94948	37.0036	20.5322	13.6891	14.8029	68.7882	1.29193	1.44362	0.341143	0.815661	1.1074	0.865178	1.33549	1.12825	1.27519
ENSCHIG00000012926	29.1032	12.2929	44.0457	3.58302	1.84118	4.15246e-07	0.000102256	10	23367821	23368459	-	639	LOC102174032	102174032	-	K08597	[EC:3.4.22.68]	veNOG09998	O	sp|Q96LD8|SENP8_HUMAN Sentrin-specific protease 8 OS=Homo sapiens GN=SENP8 PE=1 SV=1	(RefSeq) sentrin-specific protease 8	1.95457	0.751885	1.59508	0.621945	0.783669	1.98376	2.96468	0.192673	6.06463	5.89504	5.20075	6.59422	3.09083	7.39422	6.66315	7.03645	2.90344
ENSCHIG00000017030	254.444	373.842	148.313	0.396727	-1.33378	4.21102e-07	0.000102256	7	78880892	78892968	-	1546	LOX	102169472	GO:0001568;GO:0004720;GO:0005576;GO:0005581;GO:0007507;GO:0030199;GO:0030324;GO:0031012;GO:0035904;GO:0048251;GO:0048514;	K00277	[EC:1.4.3.13]	veNOG07954	O	sp|P33072|LYOX_BOVIN Protein-lysine 6-oxidase OS=Bos taurus GN=LOX PE=1 SV=3	(RefSeq) lysyl oxidase	20.564	13.5186	18.0089	24.2376	10.1132	12.9699	17.5229	15.6486	6.50538	8.26956	7.57245	8.34353	8.81046	6.02983	4.36057	12.215	8.0352
ENSCHIG00000018212	9.58219	1.10684	17.1158	15.4636	3.95081	4.23936e-07	0.000102256	16	33716250	33782176	-	1933	KMO	102188698	GO:0004502;GO:0009651;GO:0016174;GO:0019674;GO:0050660;GO:0070189;GO:0071949;	K00486	[EC:1.14.13.9]	veNOG09275	C	sp|O15229|KMO_HUMAN Kynurenine 3-monooxygenase OS=Homo sapiens GN=KMO PE=1 SV=2	(RefSeq) kynurenine 3-monooxygenase	0.0587392	0.0932077	0.0555045	0.0293713	0.0287845	0.0596164	0	0	0.477335	1.77159	0.468882	0.711797	0.140931	0.792759	1.16252	0.775357	0.292114
ENSCHIG00000019938	72.5464	36.4843	104.602	2.86703	1.51956	4.14801e-07	0.000102256	10	45028473	45129129	-	5061	MYO5C	102168636	-	K10357	-	veNOG05262	Z	sp|Q9NQX4|MYO5C_HUMAN Unconventional myosin-Vc OS=Homo sapiens GN=MYO5C PE=1 SV=2	(RefSeq) myosin VC	0.48235	0.474664	0.445187	0.516032	0.428765	0.444013	0.935798	0.267595	2.26069	1.60139	1.38791	1.2064	1.45333	2.3466	2.61734	1.28327	1.06788
ENSCHIG00000017645	103.092	54.4512	146.328	2.68732	1.42617	4.53479e-07	0.000108139	16	2217089	2250525	+	8250	CNTN2	102181324	GO:0000226;GO:0001764;GO:0007411;GO:0007413;GO:0007612;GO:0007628;GO:0008076;GO:0009986;GO:0010769;GO:0010954;GO:0021853;GO:0022010;GO:0030246;GO:0030424;GO:0031133;GO:0031175;GO:0031623;GO:0033268;GO:0043005;GO:0043025;GO:0043209;GO:0043621;GO:0044224;GO:0045163;GO:0045665;GO:0048168;GO:0048710;GO:0060168;GO:0071205;GO:0071206;GO:0097090;GO:0099025;	K06760	-	veNOG05775	T	sp|Q02246|CNTN2_HUMAN Contactin-2 OS=Homo sapiens GN=CNTN2 PE=1 SV=1	(RefSeq) contactin 2	0.344069	0.458616	0.767287	0.426671	0.647453	0.488891	0.290862	0.253698	1.09604	2.06161	2.06904	1.28209	1.31257	0.897771	1.57695	1.86513	0.870205
ENSCHIG00000001765	352.747	518.502	205.41	0.39616	-1.33584	4.72655e-07	0.000111446	11	36356225	36356686	-	462	-	-	-	-	-	-	-	-	-	79.0131	57.9769	87.6667	64.5167	65.3957	107.506	57.4069	92.6051	30.7563	24.7077	45.2847	32.7596	42.1601	17.4137	41.4716	35.2523	52.7291
ENSCHIG00000011722	126.019	63.4609	181.625	2.86201	1.51703	4.98228e-07	0.00011617	3	98847138	98864983	-	6208	PDZK1	102187363	GO:0015879;GO:0030165;GO:0032414;GO:1904064;	-	-	veNOG11075	S	sp|Q3T0X8|NHRF3_BOVIN Na(+)/H(+) exchange regulatory cofactor NHE-RF3 OS=Bos taurus GN=PDZK1 PE=2 SV=1	(RefSeq) PDZ domain containing 1	0.530403	0.696535	0.648096	0.621888	0.645315	0.677546	1.07823	0.694126	2.60101	3.07071	1.78846	1.68996	1.27258	4.2169	2.72435	2.881	1.4553
ENSCHIG00000008129	63.7297	31.3135	92.544	2.9554	1.56335	5.40799e-07	0.000124711	8	64175680	64177506	-	1827	-	-	-	-	-	-	-	-	-	0.838987	2.23528	1.11577	1.11871	1.12682	0.756903	1.58992	0.707576	4.14124	5.56065	2.97651	4.18909	1.75201	4.61314	6.0851	5.08612	2.95816
ENSCHIG00000009784	1056.99	573.31	1486.92	2.59358	1.37494	5.56766e-07	0.000126997	21	29914736	29971841	+	5596	ADAMTS7	102186909	GO:0004222;GO:0032331;GO:0051603;GO:0071347;GO:0071356;GO:0071773;	K08622	[EC:3.4.24.-]	veNOG12289	O	sp|Q9UKP4|ATS7_HUMAN A disintegrin and metalloproteinase with thrombospondin motifs 7 OS=Homo sapiens GN=ADAMTS7 PE=1 SV=2	(RefSeq) ADAM metallopeptidase with thrombospondin type 1 motif 7	6.12758	5.67728	15.9708	5.09308	5.38906	8.77263	6.46597	3.82819	24.8315	21.7855	24.1596	15.2902	17.0505	37.4018	24.2417	14.2127	17.3121
ENSCHIG00000021895	10.0867	2.61336	16.7297	6.40163	2.67844	5.71915e-07	0.00012905	5	99181542	99240651	-	4476	LOC102181491	102181491	-	K06545	-	veNOG28015;veNOG04547	SR	sp|P30205|WC11_BOVIN Antigen WC1.1 OS=Bos taurus PE=2 SV=1	(RefSeq) antigen WC1.1-like	0.139519	0.0134175	0.0239701	0.0126843	0.0124309	0.0257459	0.0564322	0.0412594	0.432897	0.459046	0.11812	0.288183	0.0912933	0.45648	0.369927	0.401813	0.162195
ENSCHIG00000003920	294.064	428.488	174.576	0.407422	-1.2954	5.92159e-07	0.000130805	18	50930324	50935980	+	664	RAB4B	102190984	-	K07880	-	veNOG06078;NOG03100	RU	sp|P61018|RAB4B_HUMAN Ras-related protein Rab-4B OS=Homo sapiens GN=RAB4B PE=1 SV=1	(RefSeq) RAB4B, member RAS oncogene family	31.9767	46.6707	53.9682	53.5255	42.9035	45.4706	49.5481	31.7066	19.5933	18.2227	24.2284	22.6641	24.9239	20.9628	15.4963	30.3966	15.9143
ENSCHIG00000021120	554.737	231.974	841.636	3.62814	1.85923	5.88418e-07	0.000130805	19	28207871	28380607	+	2430	NTN1	102173037	GO:0001764;GO:0005604;GO:0005737;GO:0007097;GO:0007409;GO:0007411;GO:0008284;GO:0030334;GO:0030517;GO:0030879;GO:0033564;GO:0042472;GO:0045773;GO:0060603;GO:0098609;	K06843	-	veNOG04988	W	sp|O95631|NET1_HUMAN Netrin-1 OS=Homo sapiens GN=NTN1 PE=1 SV=2	(RefSeq) netrin 1	4.81272	7.24142	5.47489	2.03267	8.81548	8.1568	9.40718	6.4599	44.8435	9.72384	40.5308	31.6373	40.8068	14.1889	29.3487	26.5213	14.772
ENSCHIG00000008202	167.528	83.5823	242.147	2.89711	1.53461	6.91071e-07	0.00014952	25	9054920	9122938	+	2815	ATF7IP2	102189815	-	-	-	veNOG08937	K	sp|Q5U623|MCAF2_HUMAN Activating transcription factor 7-interacting protein 2 OS=Homo sapiens GN=ATF7IP2 PE=1 SV=2	(RefSeq) activating transcription factor 7 interacting protein 2	2.05708	3.77622	1.27681	0.927757	2.25329	0.75734	3.90326	1.48704	9.8005	8.55614	7.61998	7.48438	3.60484	11.5679	5.54592	3.51398	6.13227
ENSCHIG00000024080	1148.56	1674.97	680.643	0.406362	-1.29916	6.98257e-07	0.00014952	11	11422471	11428700	-	1730	SPR	102182880	GO:0005654;GO:0005829;GO:0006809;	K00072	[EC:1.1.1.153]	veNOG10638	Q	sp|Q17QK8|SPRE_BOVIN Sepiapterin reductase OS=Bos taurus GN=SPR PE=2 SV=1	(RefSeq) sepiapterin reductase (7,8-dihydrobiopterin:NADP+ oxidoreductase)	48.7316	86.5096	50.3892	73.9712	89.5394	54.5551	83.6615	46.1871	33.8142	23.9516	34.6648	30.1227	56.0585	23.2518	24.6113	31.708	28.023
ENSCHIG00000026704	945.267	533.588	1311.2	2.45733	1.29709	6.96928e-07	0.00014952	1	44941517	45232698	-	3731	ABI3BP	102182911	GO:0005518;GO:0005539;GO:0005614;GO:0008201;GO:0010811;GO:0030198;GO:0031012;	-	-	veNOG02168	R	sp|Q7Z7G0|TARSH_HUMAN Target of Nesh-SH3 OS=Homo sapiens GN=ABI3BP PE=1 SV=1	(RefSeq) ABI family member 3 binding protein	10.8795	17.4649	6.25452	7.73025	10.3795	9.62123	8.68259	7.85369	34.1279	47.0855	19.9602	30.4471	18.8196	35.8012	34.6476	18.4517	20.7987
ENSCHIG00000003856	83.687	34.1349	127.733	3.74201	1.90382	7.22157e-07	0.000153075	LWLT01000021.1	42044751	42045952	-	1202	-	-	-	-	-	-	-	-	-	1.32246	1.9486	1.29427	1.32254	1.43499	3.16379	2.67931	2.25341	7.59952	11.8708	5.27824	4.29254	5.77928	15.086	13.4801	9.227	5.97271
ENSCHIG00000022759	898.634	361.07	1376.47	3.8122	1.93062	7.36335e-07	0.00015452	4	115629479	115934187	-	8606	COBL	106502007	-	K18623	-	veNOG07266	Z	sp|Q5NBX1|COBL_MOUSE Protein cordon-bleu OS=Mus musculus GN=Cobl PE=1 SV=1	(RefSeq) cordon-bleu WH2 repeat protein	2.48037	2.12844	1.7703	2.5135	2.19821	3.61543	4.10907	3.85549	11.0967	19.2327	7.52131	6.79478	7.43091	22.3023	19.6248	15.1862	9.22315
ENSCHIG00000021499	42.5212	87.4712	2.56569	0.0293318	-5.09139	7.57737e-07	0.000155893	8	105331155	105331457	+	252	-	-	-	-	-	-	-	-	-	3.15397	25.5003	1.9159	57.4506	32.6778	3.65837	29.068	31.5124	0	0	0.299718	2.72997	0	1.01349	1.40799	1.58599	0.3201
ENSCHIG00000021831	579.517	840.951	347.131	0.412784	-1.27654	7.55547e-07	0.000155893	18	50677152	50694845	-	777	BLVRB	102187796	GO:0004074;GO:0005654;GO:0005829;GO:0005829;GO:0005886;GO:0042167;GO:0042602;	K05901	-	veNOG15684	R	sp|P52556|BLVRB_BOVIN Flavin reductase (NADPH) OS=Bos taurus GN=BLVRB PE=1 SV=2	(RefSeq) biliverdin reductase B	42.1585	97.2349	45.3601	98.5702	96.3147	55.6171	79.4831	74.5522	39.9001	31.5858	38.8824	29.7714	45.4032	34.5136	34.8572	43.3362	28.7571
ENSCHIG00000000232	13.5915	4.70248	21.4928	4.57052	2.19236	8.60628e-07	0.000175342	LWLT01000119.1	51555	78710	+	5805	CACNA1F	102189746	GO:0005245;GO:0005891;GO:0007601;GO:0016021;GO:0050908;	K04853	-	veNOG02595	P	sp|O60840|CAC1F_HUMAN Voltage-dependent L-type calcium channel subunit alpha-1F OS=Homo sapiens GN=CACNA1F PE=1 SV=2	(RefSeq) calcium voltage-gated channel subunit alpha1 F	0.0195595	0.0517285	0.0369647	0.0489016	0	0.0397032	0.0870252	0.137858	0.317895	0.530928	0.156132	0.266648	0.129053	0.439966	0.387106	0.327034	0.194541
ENSCHIG00000020387	54.0881	16.3792	87.6071	5.34869	2.41919	8.86822e-07	0.000177837	6	89058001	89084407	+	6913	AFM	102177608	GO:0005615;GO:0008431;GO:0050821;GO:0051180;GO:0071693;	-	-	veNOG07446	W	sp|P43652|AFAM_HUMAN Afamin OS=Homo sapiens GN=AFM PE=1 SV=1	(RefSeq) afamin	0.123184	0.0868752	0.13192	0.0985529	0.0563408	0.225043	0.2375	0.302764	1.01438	1.18889	0.644614	0.510018	0.40392	1.95808	1.69374	1.34418	0.630105
ENSCHIG00000021354	465.512	676.248	278.192	0.411377	-1.28147	8.89819e-07	0.000177837	24	49342297	49343308	-	231	C18orf32	102191293	-	-	-	veNOG24719	S	sp|Q3ZC78|CR032_BOVIN UPF0729 protein C18orf32 homolog OS=Bos taurus PE=3 SV=1	(RefSeq) chromosome 24 C18orf32 homolog	157.78	181.21	163.954	221.937	200.161	199.298	178.508	278.482	85.4786	70.1698	89.5886	97.5343	103.189	86.7919	100.863	102.513	140.378
ENSCHIG00000002847	1032.61	434.555	1564.22	3.59958	1.84783	9.71663e-07	0.000185699	LWLT01002304.1	6608	9231	+	2624	-	-	-	-	-	-	-	-	-	8.50274	10.368	8.79092	9.86634	8.31215	11.2647	14.7762	17.2431	39.2424	63.9916	32.1517	29.3638	30.1073	77.0873	83.8354	52.8147	31.3561
ENSCHIG00000008680	2011.69	2889.06	1231.8	0.426367	-1.22983	9.84448e-07	0.000185699	24	21321700	21340206	+	2319	SLC39A6	102173516	GO:0005385;GO:0005783;GO:0005886;GO:0005887;GO:0006882;GO:0031258;GO:0071577;GO:0071578;	K14712	-	veNOG34702;veNOG01139	P	sp|Q5R9M9|S39A6_PONAB Zinc transporter ZIP6 OS=Pongo abelii GN=SLC39A6 PE=2 SV=1	(RefSeq) solute carrier family 39 member 6	94.766	64.1746	75.1586	87.647	66.6295	136.93	62.1401	92.3784	42.0562	30.3217	40.5167	38.6027	48.3988	36.7296	47.2268	51.1006	52.0375
ENSCHIG00000017510	19.3798	31.3558	8.73439	0.278557	-1.84395	9.88137e-07	0.000185699	25	36795643	36807520	+	3545	ACTL6B	102188733	GO:0005634;GO:0005730;GO:0006338;GO:0007399;GO:0016514;GO:0016514;GO:0071565;	K11652	-	veNOG02395;COG5277	Z	sp|P86173|ACL6B_RAT Actin-like protein 6B OS=Rattus norvegicus GN=Actl6b PE=1 SV=2	(RefSeq) actin like 6B	0.49645	0.559062	0.332917	0.864833	0.596429	0.780176	0.445329	0.711967	0.104112	0.257601	0.0852232	0.121289	0.211327	0.432271	0.133451	0.338226	0.136528
ENSCHIG00000019074	47.7784	16.9033	75.2229	4.45019	2.15387	9.74188e-07	0.000185699	27	41944947	42435245	+	12527	CSMD1	102169454	-	K17495	-	veNOG01057	TV	sp|Q96PZ7|CSMD1_HUMAN CUB and sushi domain-containing protein 1 OS=Homo sapiens GN=CSMD1 PE=1 SV=2	(RefSeq) CUB and Sushi multiple domains 1	0.0362554	0.0958838	0.0385412	0.0634506	0.0977163	0.0919921	0.120982	0.171994	0.412474	0.810993	0.482344	0.164753	0.282705	0.978624	0.557036	0.446666	0.334844
ENSCHIG00000019900	79.1072	40.2112	113.681	2.8271	1.49932	9.91103e-07	0.000185699	9	53015346	53232088	-	7800	THEMIS	102185656	GO:0005634;GO:0005737;GO:0005911;GO:0008180;GO:0043368;GO:0043383;GO:0050852;	-	-	veNOG04278	T	sp|A5D789|THMS1_BOVIN Protein THEMIS OS=Bos taurus GN=THEMIS PE=2 SV=1	(RefSeq) thymocyte selection associated	0.494931	0.292585	0.371389	0.393056	0.370937	0.361967	0.356217	0.220981	1.15928	1.47809	0.81339	1.15761	0.654854	1.78453	1.51629	1.30662	0.889384
ENSCHIG00000023018	43.1014	20.7345	62.9831	3.0376	1.60293	9.59341e-07	0.000185699	13	34106084	34106899	-	789	-	-	-	-	-	-	-	-	-	2.08666	2.43577	1.29183	2.7344	1.90405	1.60662	1.84081	0.702195	5.96415	11.8634	5.36074	7.19341	4.14326	7.60698	5.0966	6.45855	5.41857
ENSCHIG00000023318	180.101	64.1842	283.139	4.41135	2.14122	9.46695e-07	0.000185699	2	38056808	38272801	-	14160	UNC80	102168868	-	-	-	veNOG00444	S	sp|Q8N2C7|UNC80_HUMAN Protein unc-80 homolog OS=Homo sapiens GN=UNC80 PE=1 SV=2	(RefSeq) unc-80 homolog, NALCN activator	0.0882042	0.224789	0.280349	0.116276	0.518683	0.366224	0.396902	0.456476	1.62904	0.959307	2.2616	1.05671	1.03889	2.23656	3.199	1.09373	1.19061
ENSCHIG00000008623	210.679	121.451	289.993	2.38774	1.25565	1.04698e-06	0.000192912	2	34657341	34827096	+	2291	IKZF2	102181170	GO:0005634;GO:0042803;GO:0045944;	K09220	-	opiNOG07166;veNOG01912	RK	sp|Q9UKS7|IKZF2_HUMAN Zinc finger protein Helios OS=Homo sapiens GN=IKZF2 PE=1 SV=2	(RefSeq) IKAROS family zinc finger 2	3.07275	4.08942	2.95036	2.57729	3.66727	4.72825	4.27232	3.65431	10.1492	8.07168	9.09909	13.5128	12.2178	14.4924	9.49885	7.23978	8.37988
ENSCHIG00000010153	33.3754	15.6102	49.1666	3.14964	1.65519	1.06637e-06	0.000192912	28	3460066	3475808	+	5356	GDF10	102178514	GO:0010862;GO:0045444;GO:0045668;	K22674	-	veNOG10785	T	sp|Q08DX6|GDF10_BOVIN Growth/differentiation factor 10 OS=Bos taurus GN=GDF10 PE=2 SV=1	(RefSeq) growth differentiation factor 10	0.25439	0.235473	0.200318	0.328606	0.103884	0.0860631	0.247592	0.149415	0.723543	1.25743	1.09994	0.658281	0.292459	0.715274	0.485803	0.503692	1.05425
ENSCHIG00000014929	1782.97	2575.54	1078.45	0.418729	-1.25591	1.05182e-06	0.000192912	4	101517978	101525021	+	249	NDUFA4	100861284	GO:0016020;GO:0016021;	K03948	-	veNOG24779	C	sp|Q01321|NDUA4_BOVIN Cytochrome c oxidase subunit NDUFA4 OS=Bos taurus GN=NDUFA4 PE=1 SV=1	(RefSeq) NDUFA4, mitochondrial complex associated	429.092	743.354	624.136	855.041	843.993	696.059	877.727	598.038	287.553	213.171	417.078	356.754	466.067	204.628	388.062	432.575	376.437
ENSCHIG00000019995	1921.81	2905.57	1047.35	0.360465	-1.47207	1.06088e-06	0.000192912	1	63731286	63758526	-	1404	B4GALT4	102190262	GO:0005794;	K07969	-	veNOG13278	G	sp|O60513|B4GT4_HUMAN Beta-1,4-galactosyltransferase 4 OS=Homo sapiens GN=B4GALT4 PE=1 SV=1	(RefSeq) beta-1,4-galactosyltransferase 4	174.439	82.4284	247.249	95.0289	91.1094	197.728	113.117	141.007	60.9212	49.1883	55.1943	58.1868	71.1608	45.7501	56.6926	82.2684	64.693
ENSCHIG00000016283	150.273	82.4561	210.554	2.55354	1.3525	1.09355e-06	0.000196138	9	82375012	82454333	+	2334	SYTL3	102181501	GO:0005543;GO:0005544;GO:0006887;GO:0016020;GO:0019897;GO:0042043;	K17598	-	veNOG08448	TU	sp|Q4VX76|SYTL3_HUMAN Synaptotagmin-like protein 3 OS=Homo sapiens GN=SYTL3 PE=2 SV=3	(RefSeq) synaptotagmin like 3	3.08911	2.85617	3.37867	1.7514	2.83686	2.09839	2.51617	1.23962	9.44828	10.5151	9.19034	6.55824	4.46446	6.23729	9.47587	4.9231	5.80623
ENSCHIG00000016346	92.1132	163.097	29.0162	0.177907	-2.4908	1.11405e-06	0.000198122	3	22323814	22545409	-	2824	TRABD2B	102191200	GO:0004222;GO:0005887;GO:0006508;GO:0017147;GO:0030178;GO:0031301;GO:0032461;GO:1904808;	-	-	veNOG12535	T	sp|A6NFA1|TIKI2_HUMAN Metalloprotease TIKI2 OS=Homo sapiens GN=TRABD2B PE=1 SV=2	(RefSeq) TraB domain containing 2B	3.71909	7.10304	1.59567	5.93079	2.56136	4.01947	1.43111	4.86107	0.588117	0.929688	0.64189	0.761278	0.892308	0.768734	0.125642	1.87522	0.942616
ENSCHIG00000024511	999.805	1456.04	594.259	0.408133	-1.29289	1.1241e-06	0.000198229	18	11963133	11974180	+	612	WFDC1	-	GO:0050728;GO:0061045;	-	-	-	-	-	-	207.327	151.418	150.154	264.114	197.742	104.788	150.543	92.238	85.1829	68.2659	115.021	69.835	87.3567	73.2398	32.8531	102.04	78.2926
ENSCHIG00000000381	9923.17	14437.4	5910.55	0.409393	-1.28844	1.17135e-06	0.00020484	LWLT01000027.1	24902121	24910371	-	1906	PGRMC1	102178520	-	K17278	-	veNOG11785	R	sp|Q17QC0|PGRC1_BOVIN Membrane-associated progesterone receptor component 1 OS=Bos taurus GN=PGRMC1 PE=2 SV=3	(RefSeq) progesterone receptor membrane component 1	271.169	474.058	641.123	677.424	531.738	400.312	725.635	434.014	254.974	139.423	222.902	160.889	278.887	173.327	265.458	542.784	221.131
ENSCHIG00000018424	984.845	368.297	1532.89	4.1621	2.05731	1.19422e-06	0.000207113	10	10656946	10834001	-	3549	TSHR	102174848	GO:0004996;GO:0005886;GO:0007189;GO:0008344;GO:0030183;GO:0040012;GO:0040018;GO:0060119;GO:0060122;GO:0071542;GO:0090103;GO:0120162;	K04249	-	NOG04628;veNOG05298	TU	sp|P56495|TSHR_SHEEP Thyrotropin receptor OS=Ovis aries GN=TSHR PE=2 SV=1	(RefSeq) thyroid stimulating hormone receptor	5.4548	5.70278	4.20212	5.99902	5.11096	8.11768	10.5157	10.6848	24.1527	59.4066	19.0472	19.1905	20.4948	62.8246	48.988	40.0346	26.0019
ENSCHIG00000009216	52.5699	15.0474	85.9233	5.71019	2.51354	1.24877e-06	0.000213588	6	98529080	98578091	-	1638	HPSE	102188207	GO:0005634;GO:0005654;GO:0005764;GO:0007160;GO:0010575;GO:0030194;GO:0030200;GO:0030305;GO:0033690;GO:0042060;GO:0043231;GO:0045121;GO:0045545;GO:0046983;GO:0051797;GO:0051798;GO:0051897;GO:0060055;GO:0061042;	K07964	[EC:3.2.1.166]	veNOG05237	G	sp|Q9MYY0|HPSE_BOVIN Heparanase OS=Bos taurus GN=HPSE PE=2 SV=2	(RefSeq) heparanase	0.831816	0.403312	1.08076	0.485254	0.645403	0.598002	0.346965	0.676473	3.09816	1.67252	5.48715	6.71992	2.4531	4.67766	8.37572	2.50099	3.201
ENSCHIG00000016526	9958.02	17817.1	2972.18	0.166816	-2.58367	1.25191e-06	0.000213588	1	68973505	69087800	-	5287	ITGB5	102173608	GO:0007160;GO:0007179;GO:0007229;GO:0009986;GO:0034684;GO:0035987;GO:0043149;GO:0043235;GO:0090136;	K06588	-	veNOG04473	W	sp|P80747|ITB5_BOVIN Integrin beta-5 OS=Bos taurus GN=ITGB5 PE=1 SV=2	(RefSeq) integrin subunit beta 5	68.2825	417.285	74.476	319.815	278.255	129.21	287.933	248.926	37.1903	22.411	34.0859	49.9015	79.8399	34.0083	26.8218	62.4603	59.7474
ENSCHIG00000016126	127.277	46.9607	198.669	4.23053	2.08084	1.26671e-06	0.000214371	12	14838474	15003980	-	7221	LOC102185549	102185549	-	K05673	-	veNOG04741;COG1132	QV	sp|O15439|MRP4_HUMAN Multidrug resistance-associated protein 4 OS=Homo sapiens GN=ABCC4 PE=1 SV=3	(RefSeq) multidrug resistance-associated protein 4	0.448134	0.382581	0.38631	0.338085	0.377563	0.438867	0.603405	0.56265	2.19779	2.95609	1.28654	1.23852	0.980876	3.36007	3.89814	3.01649	1.40753
ENSCHIG00000012323	848.958	1225.85	513.945	0.419256	-1.2541	1.36219e-06	0.000228685	3	10307753	10308208	+	456	LOC102168967	102168967	-	K12751	-	COG5126;veNOG15416	ZTD	sp|Q64119|MYL6_RAT Myosin light polypeptide 6 OS=Rattus norvegicus GN=Myl6 PE=1 SV=3	(RefSeq) myosin light polypeptide 6-like	121.137	152.513	213.639	228.344	193.644	198.888	186.812	175.632	57.8704	63.3329	103.19	97.1204	108.579	47.6075	53.4294	175.732	111.445
ENSCHIG00000012576	2453.75	3538.11	1489.87	0.421092	-1.24779	1.3951e-06	0.000232351	LWLT01000070.1	76767	104624	+	991	BCAP31	102182019	GO:0000139;GO:0005783;GO:0005784;GO:0005811;GO:0005887;GO:0006888;GO:0007204;GO:0007283;GO:0032471;GO:0035584;GO:0042288;GO:0043280;GO:0044877;GO:0051561;GO:0070973;GO:0097038;GO:1903071;GO:1904154;GO:2001244;	K14009	-	veNOG06930	V	sp|Q5R8H3|BAP31_PONAB B-cell receptor-associated protein 31 OS=Pongo abelii GN=BCAP31 PE=2 SV=3	(RefSeq) B-cell receptor-associated protein 31	190.479	270.044	196.825	255.4	285.67	236.466	268.903	246.982	111.915	95.1438	129.794	138.059	164.524	91.8771	88.9121	146.7	127.876
ENSCHIG00000003279	214.545	363.874	81.8082	0.224826	-2.15312	1.40925e-06	0.00023286	20	24160972	24172185	+	4425	ESM1	102168666	GO:0001525;GO:0002040;GO:0005171;GO:0005178;GO:0008284;GO:1902204;	-	-	veNOG05614	T	sp|Q9NQ30|ESM1_HUMAN Endothelial cell-specific molecule 1 OS=Homo sapiens GN=ESM1 PE=1 SV=2	(RefSeq) endothelial cell specific molecule 1	3.02781	6.52821	2.83682	8.78885	6.94092	5.39082	3.13954	7.56794	1.39707	0.722302	1.10947	1.65186	3.46296	0.577176	1.28294	1.85158	1.25783
ENSCHIG00000008419	2657.01	1082.45	4056.62	3.74762	1.90597	1.42579e-06	0.000233751	LWLT01001604.1	12369	15709	-	3341	-	-	-	-	-	-	-	-	-	19.7281	17.7959	17.1966	17.758	19.4684	27.0419	31.0162	26.2377	84.9504	137.212	60.9703	53.4599	58.8502	181.288	147.653	112.837	61.9535
ENSCHIG00000010988	1974.21	4126.04	61.4726	0.0148987	-6.06867	1.4463e-06	0.000235276	5	43750956	43755944	-	444	LOC102172037	102172037	-	K13915	[EC:3.2.1.17]	veNOG19154	O	sp|P17607|LYSC1_SHEEP Lysozyme C-1 OS=Ovis aries PE=2 SV=2	(RefSeq) lysozyme C-1	81.9606	237.793	40.3546	1377.3	1244.02	56.8406	609.716	1228.69	0.415626	21.8529	4.76309	12.3955	5.21524	2.3009	4.26202	47.9335	2.72517
ENSCHIG00000013739	1385.54	615.423	2070.09	3.36369	1.75004	1.52817e-06	0.000246681	1	157204399	157222250	-	5733	SGO1	102184952	GO:0000775;GO:0000776;GO:0000779;GO:0000922;GO:0005654;GO:0005813;GO:0005829;GO:0007059;GO:0008608;GO:0010457;GO:0019900;GO:0045132;GO:0071962;	K11580	-	veNOG05261	S	sp|Q5FBB7|SGO1_HUMAN Shugoshin 1 OS=Homo sapiens GN=SGO1 PE=1 SV=1	(RefSeq) shugoshin 1	5.57515	7.14439	4.73476	6.97181	7.06546	7.53784	11.6206	7.81702	25.1555	37.6516	18.6155	20.8497	17.6291	49.4496	47.655	32.8179	16.9266
ENSCHIG00000024985	9.14094	2.48334	15.0588	6.06394	2.60026	1.56094e-06	0.000250048	18	63511531	63537514	-	3417	NLRP9	102171458	GO:0061702;	K22663	-	veNOG09806	R	sp|Q288C4|NLRP9_BOVIN NACHT, LRR and PYD domains-containing protein 9 OS=Bos taurus GN=NLRP9 PE=2 SV=1	(RefSeq) NLR family pyrin domain containing 9	0.0498432	0.0175759	0	0	0.244252	0.0168625	0.0184804	0.0540466	0.378041	0.300657	0.243143	0.301998	0.33883	0.411092	0.484575	0.584827	0.188856
ENSCHIG00000021968	49.8351	24.5739	72.2896	2.94173	1.55666	1.60662e-06	0.000255417	5	27361598	27374178	+	1598	-	-	-	-	-	-	-	-	-	1.42106	0.977145	1.30924	1.17244	1.32312	1.33411	0.59275	0.462271	2.82927	3.14304	1.98512	5.05847	3.96355	5.99344	4.14467	3.7516	2.27155
ENSCHIG00000017958	6732.58	9788.91	4015.85	0.410244	-1.28544	1.74223e-06	0.000272841	8	48840704	48897982	-	4253	ALDH1A1	102171605	GO:0004029;GO:0005829;GO:0055114;	K07249	[EC:1.2.1.36]	veNOG00562	C	sp|P51977|AL1A1_SHEEP Retinal dehydrogenase 1 OS=Ovis aries GN=ALDH1A1 PE=1 SV=2	(RefSeq) aldehyde dehydrogenase 1 family member A1	59.6548	163.522	130.095	207.542	215.524	126.741	221.618	133.684	61.8091	82.398	69.6863	62.1955	83.7499	62.0035	84.3164	110.819	73.2112
ENSCHIG00000022335	279.868	145.003	399.748	2.75683	1.46301	1.74185e-06	0.000272841	16	44082685	44149046	-	3676	PER3	102178645	GO:0000122;GO:0000122;GO:0005634;GO:0005737;GO:0007623;GO:0019900;GO:0031625;GO:0045187;GO:0050821;	K21945	-	veNOG14390	T	sp|P56645|PER3_HUMAN Period circadian protein homolog 3 OS=Homo sapiens GN=PER3 PE=1 SV=4	(RefSeq) period circadian clock 3	4.50959	3.56159	1.86795	1.8997	3.7689	2.35117	1.94115	2.00955	11.5713	14.8742	5.56811	7.25194	5.4469	12.8881	10.5852	5.92547	6.627
ENSCHIG00000011582	383.047	221.414	526.721	2.3789	1.25029	1.81992e-06	0.000280816	8	16703542	16918412	+	1530	MOB3B	102168825	GO:0035330;	-	-	veNOG02385	D	sp|Q29RK9|MOB3B_BOVIN MOB kinase activator 3B OS=Bos taurus GN=MOB3B PE=2 SV=1	(RefSeq) MOB kinase activator 3B	14.4341	6.39821	8.87072	11.8744	11.0917	8.24746	8.5435	9.9782	37.0885	46.7043	17.969	29.1143	22.1675	39.4786	21.1033	15.8693	25.7285
ENSCHIG00000013837	2325.48	698.69	3771.51	5.39798	2.43242	1.81372e-06	0.000280816	8	81860137	81929730	-	7620	PTCH1	102187048	GO:0000122;GO:0001658;GO:0001701;GO:0001709;GO:0001841;GO:0001843;GO:0003007;GO:0005113;GO:0005119;GO:0005794;GO:0005886;GO:0005901;GO:0005929;GO:0007165;GO:0007224;GO:0007224;GO:0007346;GO:0007389;GO:0007420;GO:0008201;GO:0008285;GO:0008544;GO:0008589;GO:0009887;GO:0009953;GO:0009957;GO:0010157;GO:0010875;GO:0015485;GO:0016485;GO:0021522;GO:0021532;GO:0021904;GO:0021997;GO:0030326;GO:0030332;GO:…	K06225	-	veNOG02481	T	sp|Q13635|PTC1_HUMAN Protein patched homolog 1 OS=Homo sapiens GN=PTCH1 PE=1 SV=2	(RefSeq) patched 1	6.01986	6.19484	9.65189	3.51675	7.23619	9.89055	6.00814	2.77904	49.1132	25.781	50.204	44.1932	27.948	27.3164	88.5015	22.8027	25.5334
ENSCHIG00000014678	5522.37	10570.9	1034.8	0.0978916	-3.35267	1.87459e-06	0.000287141	21	55973610	56016581	-	1650	TC2N	102187628	GO:0005634;	K17287	-	veNOG07797	TU	sp|Q8N9U0|TAC2N_HUMAN Tandem C2 domains nuclear protein OS=Homo sapiens GN=TC2N PE=1 SV=2	(RefSeq) tandem C2 domains, nuclear	107.006	889.424	36.8363	691.309	460.029	215.706	633.007	432.257	32.5458	25.0437	19.3629	103.818	38.9229	16.2528	55.0498	107.427	54.7056
ENSCHIG00000012280	73.1334	37.687	104.641	2.77659	1.47332	1.89445e-06	0.000287897	10	70349730	70351477	+	243	-	-	-	-	-	-	-	-	-	14.7185	12.1102	7.72666	14.2521	7.78509	13.2785	6.49667	8.86653	39.4896	64.8256	31.0819	31.1418	16.5357	41.5157	41.8572	17.6809	35.1872
ENSCHIG00000023192	1636.21	892.311	2297.46	2.57473	1.36442	1.90697e-06	0.000287897	16	49674918	49678377	+	1344	MXRA8	102191356	GO:0009986;GO:0060857;	-	-	veNOG10039	R	sp|Q148M6|MXRA8_BOVIN Matrix remodeling-associated protein 8 OS=Bos taurus GN=MXRA8 PE=2 SV=1	(RefSeq) matrix remodeling associated 8	42.1984	63.1848	63.9031	43.3414	58.4143	21.693	45.3874	30.7337	143.827	244.606	155.273	142.108	81.2799	206.563	74.0074	111.59	111.575
ENSCHIG00000012138	23.316	8.84124	36.1824	4.09246	2.03297	1.94059e-06	0.000290881	20	12401107	12418516	+	4841	CD180	102189624	GO:0002322;GO:0031666;GO:0071222;	K06555	-	veNOG13093	T	sp|Q99467|CD180_HUMAN CD180 antigen OS=Homo sapiens GN=CD180 PE=1 SV=2	(RefSeq) CD180 molecule	0.175908	0.0620294	0.0775698	0.211102	0.137923	0.0952188	0.156532	0.0890133	0.438378	1.22615	0.655282	0.923711	0.182888	0.633093	0.586347	0.392158	0.499887
ENSCHIG00000026828	9.31842	2.63355	15.2605	5.79466	2.53472	1.95474e-06	0.000290923	3	42142594	42143035	+	396	LOC102179258	102179258	-	K02953	-	veNOG01590;COG0184	J	sp|P62278|RS13_RAT 40S ribosomal protein S13 OS=Rattus norvegicus GN=Rps13 PE=1 SV=2	(RefSeq) 40S ribosomal protein S13	0	0.758293	0.677337	0.430111	0.281013	0.43651	0.956782	0.155452	2.79603	5.18861	2.67022	3.69166	1.71982	3.8697	4.47996	0.756952	3.2592
ENSCHIG00000013323	258.155	416.379	117.512	0.282225	-1.82508	2.01037e-06	0.000297096	6	22067617	22130983	+	3650	SLC9B2	102174374	GO:0005886;GO:0006814;GO:0010348;GO:0015385;GO:0031966;GO:0042802;	-	-	veNOG01646	P	sp|Q86UD5|SL9B2_HUMAN Sodium/hydrogen exchanger 9B2 OS=Homo sapiens GN=SLC9B2 PE=1 SV=2	(RefSeq) solute carrier family 9 member B2	3.42184	13.377	12.1547	10.5928	6.92077	4.40432	8.61576	3.84533	2.50264	2.22044	2.46245	2.63872	1.95918	2.86888	2.23581	5.14644	1.6133
ENSCHIG00000026869	30.9813	8.79256	50.7045	5.76676	2.52776	2.04204e-06	0.000299665	5	64089196	64149428	+	3526	MYBPC1	102172972	GO:0006936;	K12557	-	veNOG01617	Z	sp|Q00872|MYPC1_HUMAN Myosin-binding protein C, slow-type OS=Homo sapiens GN=MYBPC1 PE=1 SV=2	(RefSeq) myosin binding protein C, slow type	0.128806	0.0851628	0.304283	0.0966104	0.126241	0.0326825	0.340274	0.244421	0.444859	1.97479	1.09245	1.39015	0.540821	1.88327	1.87838	1.16183	0.274527
ENSCHIG00000001410	3036.14	1267.99	4607.83	3.63397	1.86155	2.11237e-06	0.000306583	13	39628318	39630821	-	2504	-	-	-	-	-	-	-	-	-	27.3881	35.0411	24.873	29.6797	31.1756	37.6688	48.9999	40.4903	124.254	196.571	92.2999	95.7816	88.966	267.436	239.423	170.267	85.7872
ENSCHIG00000018847	1358.88	1932.18	849.286	0.439549	-1.1859	2.13301e-06	0.000306583	24	34499840	34531707	-	2568	GATA6	106503534	GO:0000122;GO:0000978;GO:0000981;GO:0000981;GO:0001103;GO:0001701;GO:0001889;GO:0003148;GO:0003309;GO:0003310;GO:0003677;GO:0003682;GO:0003700;GO:0003700;GO:0005634;GO:0005667;GO:0006366;GO:0006644;GO:0007493;GO:0008134;GO:0008134;GO:0008584;GO:0010468;GO:0014898;GO:0019901;GO:0030855;GO:0031016;GO:0031965;GO:0032911;GO:0032912;GO:0035239;GO:0035987;GO:0042493;GO:0043066;GO:0043565;GO:0043627;GO:…	K17897	-	veNOG07710	K	sp|Q92908|GATA6_HUMAN Transcription factor GATA-6 OS=Homo sapiens GN=GATA6 PE=1 SV=2	(RefSeq) GATA binding protein 6	34.9074	69.4816	55.2536	54.0996	38.502	51.7182	67.9181	41.6147	25.0793	26.4482	20.8528	30.272	26.2288	24.267	17.5472	41.8269	29.4641
ENSCHIG00000024271	294.38	427.13	176.379	0.41294	-1.276	2.12235e-06	0.000306583	21	30261299	30276167	+	1521	DNAJA4	102182172	GO:0005829;GO:0016020;GO:0042026;GO:0051082;GO:0051087;GO:0090084;	K09505	-	veNOG08729	O	sp|Q8WW22|DNJA4_HUMAN DnaJ homolog subfamily A member 4 OS=Homo sapiens GN=DNAJA4 PE=1 SV=1	(RefSeq) DnaJ heat shock protein family (Hsp40) member A4	14.9674	19.2292	16.5062	28.742	20.0467	14.9257	17.022	21.2482	9.70614	8.40548	10.8253	11.0249	10.5672	6.2129	6.60949	9.59104	11.6675
ENSCHIG00000013908	597.441	926.558	304.892	0.329059	-1.60358	2.18976e-06	0.0003126	22	16645805	16653077	-	1263	CRELD1	102182264	-	-	-	veNOG03551	S	sp|Q5EA46|CREL1_BOVIN Cysteine-rich with EGF-like domain protein 1 OS=Bos taurus GN=CRELD1 PE=2 SV=1	(RefSeq) cysteine rich with EGF like domains 1	21.3961	69.4244	34.1494	68.777	63.4381	32.1172	65.8475	45.1823	18.483	7.04961	20.8109	28.0519	28.7949	12.133	15.4511	28.6383	15.5199
ENSCHIG00000025426	4832.82	7068.24	2845.79	0.402617	-1.31252	2.21527e-06	0.000314104	8	7427732	7448080	+	1608	CTSB	102173295	GO:0004197;GO:0004197;GO:0005518;GO:0005615;GO:0005730;GO:0005764;GO:0005764;GO:0006508;GO:0006508;GO:0006508;GO:0008233;GO:0008233;GO:0008234;GO:0008234;GO:0008234;GO:0016787;GO:0030574;GO:0030855;GO:0043231;GO:0043394;GO:0046697;GO:0046718;GO:0048471;GO:0050790;GO:0051603;GO:0097067;	K01363	[EC:3.4.22.1]	veNOG02312	O	sp|P07688|CATB_BOVIN Cathepsin B OS=Bos taurus GN=CTSB PE=1 SV=5	(RefSeq) cathepsin B	191.639	392.984	176.348	348.981	321.767	204.391	400.917	348.107	131.805	170.656	155.896	206.535	102.2	143.663	77.0821	125.021	186.212
ENSCHIG00000009026	7.47218	1.33919	12.9237	9.65041	3.27059	2.30832e-06	0.000325102	2	21909414	22214117	-	2944	NYAP2	102188985	-	-	-	veNOG12906	T	sp|Q9P242|NYAP2_HUMAN Neuronal tyrosine-phosphorylated phosphoinositide-3-kinase adapter 2 OS=Homo sapiens GN=NYAP2 PE=1 SV=3	(RefSeq) neuronal tyrosine-phosphorylated phosphoinositide-3-kinase adaptor 2	0.0192838	0.0203997	0.0364437	0.0192849	0.0377993	0	0.0214496	0.08364	0.344755	0.310189	0.282208	0.292099	0.0925337	0.954281	0.401736	0.339394	0.246598
ENSCHIG00000016202	32.4945	15.0879	47.9671	3.17919	1.66866	2.32986e-06	0.000325948	4	120251848	120253366	-	1430	-	-	-	-	-	-	-	-	-	0.992508	0.629967	0.300112	0.635241	0.350185	1.28938	0.883184	0.688773	2.4519	4.07107	1.74298	1.56353	2.19078	3.66133	4.46618	3.14426	1.46664
ENSCHIG00000015785	53.481	26.8128	77.186	2.8787	1.52542	2.38366e-06	0.000331266	LWLT01000027.1	40339398	40377134	-	1308	TRMT2B	102185069	-	K15331	[EC:2.1.1.35]	veNOG04413	J	sp|Q96GJ1|TRM2_HUMAN tRNA (uracil(54)-C(5))-methyltransferase homolog OS=Homo sapiens GN=TRMT2B PE=1 SV=1	(RefSeq) tRNA methyltransferase 2 homolog B	1.3455	1.60703	1.59951	1.04174	1.53139	1.6299	2.12423	0.564762	5.29065	6.458	3.86884	4.73361	2.65546	8.00567	5.87738	3.74309	3.08353
ENSCHIG00000016244	178.473	255.01	110.44	0.433082	-1.20729	2.45378e-06	0.000338766	9	47854394	47912299	-	2082	ANKRD6	102174661	GO:0005634;GO:0005737;GO:0043231;GO:0090090;GO:2000096;	K21435	-	veNOG13791	R	sp|Q9Y2G4|ANKR6_HUMAN Ankyrin repeat domain-containing protein 6 OS=Homo sapiens GN=ANKRD6 PE=2 SV=3	(RefSeq) ankyrin repeat domain 6	6.02617	11.4229	10.9764	9.05341	8.31134	10.0183	6.94563	5.08557	4.78629	6.25026	2.61196	3.18037	3.59824	4.35481	1.87461	7.58261	4.88175
ENSCHIG00000012400	135.237	209.143	69.5423	0.33251	-1.58853	2.51825e-06	0.000345395	23	28957600	28968730	-	6566	TDRD6	102183834	-	K18405	-	veNOG07562	K	sp|O60522|TDRD6_HUMAN Tudor domain-containing protein 6 OS=Homo sapiens GN=TDRD6 PE=2 SV=2	(RefSeq) tudor domain containing 6	2.95703	2.11287	2.77784	1.85906	1.05925	4.05423	1.52916	1.34069	0.505891	0.730167	0.655674	1.03465	1.00612	0.739051	1.08076	1.27826	0.67569
ENSCHIG00000000047	27.1658	12.2668	40.4094	3.29422	1.71994	2.65585e-06	0.000361903	LWLT01000123.1	60060	64038	-	1701	-	-	-	-	-	-	-	-	-	0.467255	0.88267	0.441523	0.400527	0.327105	0.474233	0.890972	0.14476	2.38673	2.21454	1.06567	1.81998	1.52145	2.40236	2.64215	2.11466	1.32782
ENSCHIG00000020578	78.8816	26.6822	125.281	4.6953	2.23122	2.74606e-06	0.000371782	8	5730238	5735634	-	2973	SCRG1	102171514	GO:0005737;GO:0005794;GO:0044306;GO:0097168;	-	-	veNOG23088	R	sp|O75711|SCRG1_HUMAN Scrapie-responsive protein 1 OS=Homo sapiens GN=SCRG1 PE=1 SV=1	(RefSeq) stimulator of chondrogenesis 1	0.782923	0.484818	0.415014	0.439226	0.524028	0.639568	0.785894	0.807536	3.63117	4.79942	1.67673	2.0826	2.42822	5.92756	6.24573	2.99114	1.41089
ENSCHIG00000016041	314.638	452.081	192.467	0.425735	-1.23197	2.84987e-06	0.000383362	9	88810876	88823530	-	294	MPC1	102186769	GO:0005739;	K22138	-	veNOG22996	S	sp|Q3ZCG2|MPC1_BOVIN Mitochondrial pyruvate carrier 1 OS=Bos taurus GN=MPC1 PE=1 SV=1	(RefSeq) mitochondrial pyruvate carrier 1	159.308	71.7005	108.567	112.198	80.4327	145.224	83.7673	87.3134	74.0662	46.9799	66.0237	53.8193	57.449	27.3643	40.2282	64.5726	48.8381
ENSCHIG00000009511	141.232	62.5561	211.165	3.37562	1.75515	3.00151e-06	0.00039865	3	110920402	110963644	-	5637	SLAMF1	100861389	GO:0001779;GO:0001787;GO:0002232;GO:0002725;GO:0009897;GO:0009986;GO:0010759;GO:0031338;GO:0035744;GO:0038023;GO:0042104;GO:0042802;GO:0045335;GO:0050790;GO:1902714;GO:1902715;GO:2000510;	K06536	-	veNOG16186	T	sp|Q95MM9|SLAF1_CANLF Signaling lymphocytic activation molecule OS=Canis lupus familiaris GN=SLAMF1 PE=1 SV=1	(RefSeq) signaling lymphocytic activation molecule family member 1	0.997051	0.55401	0.618579	0.594236	0.809389	0.613297	0.851378	1.00469	3.48648	3.13876	1.59446	2.12048	1.32899	4.93856	4.69979	4.21863	2.14649
ENSCHIG00000026106	2787.85	3994.4	1715.37	0.429443	-1.21946	3.00048e-06	0.00039865	17	8380322	8381997	-	336	LOC102172376	102172376	-	K02266	-	veNOG23226	C	sp|P13182|CX6A1_BOVIN Cytochrome c oxidase subunit 6A1, mitochondrial OS=Bos taurus GN=COX6A1 PE=1 SV=3	(RefSeq) cytochrome c oxidase subunit 6A1, mitochondrial	492.864	862.96	720.856	927.151	967.417	811.986	1030.85	699.502	388.848	240.529	502.403	450.7	586.999	243.619	325.597	550.736	418.45
ENSCHIG00000025451	383.263	545.943	238.659	0.43715	-1.1938	3.09091e-06	0.000407942	6	59223208	59253886	-	300	SMIM14	102172425	GO:0001835;GO:0005783;	-	-	opiNOG41514;veNOG22932	S	sp|Q2KIK3|SIM14_BOVIN Small integral membrane protein 14 OS=Bos taurus GN=SMIM14 PE=3 SV=1	(RefSeq) small integral membrane protein 14	137.955	103.898	136.258	127.365	117.958	161.142	118.297	100.341	68.279	67.7287	71.7526	64.4955	66.5157	51.5057	58.7413	69.9423	63.7254
ENSCHIG00000023315	436.615	232.267	618.257	2.66184	1.41242	3.15066e-06	0.000413229	14	66473702	66634114	-	2681	MTSS1	102173208	GO:0003785;GO:0005102;GO:0015629;GO:0042802;	K20128	-	veNOG00767;carNOG00431	Z	sp|O43312|MTSS1_HUMAN Metastasis suppressor protein 1 OS=Homo sapiens GN=MTSS1 PE=1 SV=2	(RefSeq) MTSS1, I-BAR domain containing	8.13138	6.16025	6.04282	4.12945	5.54122	6.31856	3.90992	7.18687	21.682	29.3783	14.3114	18.9244	12.93	34.2947	12.6609	13.0068	14.2014
ENSCHIG00000013629	5.32902	0.967301	9.2061	9.51731	3.25055	3.21189e-06	0.000414583	5	104582475	104599469	+	5217	FGF6	102180381	GO:0001502;GO:0008284;GO:0008543;GO:0045445;	K04358	-	veNOG04592	T	sp|P10767|FGF6_HUMAN Fibroblast growth factor 6 OS=Homo sapiens GN=FGF6 PE=1 SV=4	(RefSeq) fibroblast growth factor 6	0.010882	0	0	0	0	0.0110445	0.0242084	0.0471988	0.14149	0.175042	0.11582	0.0329668	0.065272	0.293733	0.158692	0.268132	0.0618479
ENSCHIG00000018228	91.0728	49.3457	128.164	2.59726	1.37699	3.20538e-06	0.000414583	18	6706235	6746521	+	807	-	-	-	-	-	-	-	-	-	4.08023	4.76287	3.32373	4.01011	4.96421	3.99836	6.10349	2.59357	14.8636	12.4475	10.9503	11.1888	7.42655	20.413	17.4402	12.7528	9.69581
ENSCHIG00000022669	95.3899	13.0225	168.605	12.9472	3.69457	3.22026e-06	0.000414583	3	87617869	87628142	+	1337	CYM	100861166	-	K01378	[EC:3.4.23.4]	veNOG12928	O	sp|P18276|CHYM_SHEEP Chymosin OS=Ovis aries GN=CYM PE=2 SV=1	(RefSeq) prochymosin	0.212309	0.539029	0.882716	0.552035	0.665855	1.16359	0.944617	0.414384	4.34775	0.939151	15.4222	24.9556	14.2119	9.36022	3.62686	4.93236	13.0319
ENSCHIG00000009059	4.71835	0.74433	8.25082	11.0849	3.47052	3.32119e-06	0.000424971	5	106099482	106137919	-	1960	SLC6A13	102183579	-	K05046	-	veNOG01765	P	sp|A5PJX7|S6A13_BOVIN Sodium- and chloride-dependent GABA transporter 2 OS=Bos taurus GN=SLC6A13 PE=2 SV=1	(RefSeq) solute carrier family 6 member 13	0.028965	0.0612825	0.0273699	0	0	0.0587952	0	0.0314077	0.23538	0.757114	0.423888	0.307121	0.243232	0.325766	0.0603423	0.356849	0.411557
ENSCHIG00000001734	266.376	153.585	366.636	2.38719	1.25531	3.41621e-06	0.00043448	13	32057993	32333809	+	2985	CACNB2	102182803	GO:0005245;GO:0005891;GO:0005891;GO:0007268;GO:0007601;GO:0008331;GO:0051015;GO:0051928;GO:0070509;GO:0086007;GO:0086045;GO:0086056;GO:0086091;GO:0098912;GO:1990454;	K04863	-	veNOG12602	TP	sp|Q9MZL5|CACB2_BOVIN Voltage-dependent L-type calcium channel subunit beta-2 OS=Bos taurus GN=CACNB2 PE=2 SV=1	(RefSeq) calcium voltage-gated channel auxiliary subunit beta 2	5.51549	2.75638	4.02563	3.02418	3.20609	3.08847	3.32133	3.44401	12.1171	18.3175	7.23662	10.3999	5.56703	10.3957	10.8167	6.86201	9.26906
ENSCHIG00000012461	10.1398	3.22029	16.2905	5.05871	2.33877	3.58942e-06	0.000453759	24	35853996	35885116	+	5845	CLUL1	102171563	-	-	-	veNOG10239	R	sp|Q3ZRW9|CLUL1_BOVIN Clusterin-like protein 1 OS=Bos taurus GN=CLUL1 PE=2 SV=1	(RefSeq) clusterin like 1	0.0291385	0.0513745	0.0458897	0.0291401	0.0190387	0.0197157	0.0648222	0.0421277	0.299933	0.253883	0.206752	0.176549	0.198081	0.327717	0.364222	0.119662	0.110406
ENSCHIG00000021440	4.72858	0.664404	8.34118	12.5544	3.65012	3.6562e-06	0.000459434	26	31234598	31303789	-	2832	CNNM1	102174538	GO:0005886;GO:0030425;GO:0043025;	K16302	-	veNOG06324	S	sp|Q9NRU3|CNNM1_HUMAN Metal transporter CNNM1 OS=Homo sapiens GN=CNNM1 PE=1 SV=3	(RefSeq) cyclin and CBS domain divalent metal cation transport mediator 1	0	0.0212065	0.0189425	0	0	0.0203458	0.0445958	0.021737	0.325808	0.564298	0.0266699	0.273286	0.072145	0.360735	0.250574	0.246972	0.0854503
ENSCHIG00000013287	2069.67	1094.75	2936.26	2.68212	1.42337	3.83619e-06	0.000479182	25	19944225	19974710	-	5734	CDR2	102181647	-	-	-	veNOG05271	R	sp|Q01850|CDR2_HUMAN Cerebellar degeneration-related protein 2 OS=Homo sapiens GN=CDR2 PE=1 SV=2	(RefSeq) cerebellar degeneration related protein 2	14.0592	12.799	11.1706	12.3372	11.1009	14.8419	14.6911	13.4627	41.0335	50.6446	27.2927	29.5595	25.0137	59.6187	67.6541	51.8059	25.1674
ENSCHIG00000015112	626.869	973.099	319.109	0.327931	-1.60854	3.90875e-06	0.000482501	5	92090568	92107627	-	3953	MGST1	108636034	GO:0004364;GO:0004602;GO:0005739;GO:0055114;GO:0071449;	K00799	[EC:2.5.1.18]	veNOG17420	O	sp|Q64L89|MGST1_BOVIN Microsomal glutathione S-transferase 1 OS=Bos taurus GN=MGST1 PE=2 SV=1	(RefSeq) microsomal glutathione S-transferase 1	8.84675	18.9301	9.85235	23.5688	16.2854	19.5028	15.9746	20.0266	5.36855	5.1978	4.33724	7.1571	14.9545	3.68273	2.4833	8.36649	6.79521
ENSCHIG00000026140	657.888	944.191	403.397	0.427242	-1.22688	3.90724e-06	0.000482501	1	64139391	64141358	-	192	COX17	102170266	GO:0005737;GO:0005758;GO:0008284;GO:0016531;GO:0033617;GO:1903136;GO:1904960;	K02260	-	veNOG26221	O	sp|Q6J3Q7|COX17_CANLF Cytochrome c oxidase copper chaperone OS=Canis lupus familiaris GN=COX17 PE=3 SV=3	(RefSeq) cytochrome c oxidase copper chaperone	199.291	347.829	257.608	370.218	399.047	325.609	457.82	326.712	146.093	109.988	162.86	206.027	270.291	99.1007	143.527	213.886	170.993
ENSCHIG00000022809	1653.7	2354.11	1031.11	0.438004	-1.19099	4.05573e-06	0.000497716	5	107987053	107999868	-	681	ATP6V1E1	102174547	GO:0005737;GO:0005768;GO:0005829;GO:0005902;GO:0008553;GO:0015991;GO:0016324;GO:0051117;	K02150	-	COG1390;veNOG04418	C	sp|P11019|VATE1_BOVIN V-type proton ATPase subunit E 1 OS=Bos taurus GN=ATP6V1E1 PE=2 SV=1	(RefSeq) ATPase H+ transporting V1 subunit E1	262.349	188.108	244.199	208.507	201.319	286.404	210.678	283.931	123.025	83.6426	135.42	113.396	156.511	84.1959	119.834	132.343	152.92
ENSCHIG00000004959	1563.81	552.68	2462.6	4.45574	2.15567	4.17986e-06	0.000498376	8	109699922	109702525	+	2604	-	-	-	-	-	-	-	-	-	11.7075	13.3998	8.54943	13.2998	13.9101	17.2371	20.831	16.4299	63.3197	106.566	46.06	37.0857	47.1032	143.687	131.306	85.2983	39.775
ENSCHIG00000013326	59.5156	31.7674	84.1806	2.6499	1.40594	4.11218e-06	0.000498376	22	48585001	48662008	-	13077	DNAH1	102173136	GO:0005930;GO:0007288;GO:0030317;GO:0036126;GO:0036156;GO:0036159;	K10408	-	veNOG02998	Z	sp|E9Q8T7|DYH1_MOUSE Dynein heavy chain 1, axonemal OS=Mus musculus GN=Dnah1 PE=2 SV=1	(RefSeq) dynein axonemal heavy chain 1	0.0738025	0.114814	0.192806	0.16498	0.191468	0.215902	0.173841	0.193005	0.811419	0.645948	0.381197	0.315647	0.338519	0.742159	0.651182	0.366754	0.511983
ENSCHIG00000014476	86.4599	48.0801	120.575	2.5078	1.32642	4.17541e-06	0.000498376	5	108408334	108417994	+	1806	SH3BP1	102179647	-	K20652	-	spriNOG00774;veNOG00430	T	sp|P55194|3BP1_MOUSE SH3 domain-binding protein 1 OS=Mus musculus GN=Sh3bp1 PE=1 SV=3	(RefSeq) SH3 domain binding protein 1	2.86058	2.09501	1.72282	1.98051	1.54044	2.07378	1.43358	1.09075	6.69282	7.64789	7.61146	5.52342	2.75285	6.3638	4.8461	3.87278	4.15385
ENSCHIG00000021345	483.288	212.009	724.425	3.41695	1.77271	4.17737e-06	0.000498376	3	774889	850959	-	4659	SNED1	102188915	-	-	-	veNOG08475	W	sp|Q8TER0|SNED1_HUMAN Sushi, nidogen and EGF-like domain-containing protein 1 OS=Homo sapiens GN=SNED1 PE=2 SV=2	(RefSeq) sushi, nidogen and EGF like domains 1	7.73769	1.36639	2.89009	2.10818	3.21256	1.74379	0.731911	5.04734	17.1507	23.3983	9.69444	12.6065	6.56344	19.5977	8.60568	7.07723	11.1674
ENSCHIG00000022169	312.193	119.729	483.272	4.03637	2.01306	4.09059e-06	0.000498376	18	59208215	59213882	+	2533	-	-	-	-	-	-	-	-	-	3.29467	2.44211	2.22374	2.82417	3.11921	3.77608	3.9888	4.00997	14.2793	19.7384	8.40868	9.0645	9.43735	29.9463	25.1203	16.6069	8.63018
ENSCHIG00000013482	100.566	47.3136	147.901	3.12597	1.6443	4.34963e-06	0.000515689	20	61833314	62341766	+	5232	CTNND2	102178768	GO:0008013;GO:0043204;GO:0050808;GO:0060828;GO:0060997;	-	-	veNOG01533	WT	sp|O35927|CTND2_MOUSE Catenin delta-2 OS=Mus musculus GN=Ctnnd2 PE=1 SV=1	(RefSeq) catenin delta 2	0.585944	0.608374	0.594689	0.238732	0.861407	0.473553	0.687962	0.870675	3.15676	4.62532	1.74675	1.44638	1.90048	2.97772	2.37356	1.81425	1.01756
ENSCHIG00000017123	62.8578	32.8011	89.5749	2.73085	1.44935	4.45735e-06	0.000525492	14	42038131	42249540	-	14959	ZFHX4	102180407	-	K09380	-	veNOG01674	K	sp|Q86UP3|ZFHX4_HUMAN Zinc finger homeobox protein 4 OS=Homo sapiens GN=ZFHX4 PE=1 SV=1	(RefSeq) zinc finger homeobox 4	0.170781	0.160591	0.132687	0.125247	0.15622	0.165628	0.139306	0.152262	0.653821	0.770713	0.343337	0.327673	0.336905	0.665861	0.592976	0.601149	0.15638
ENSCHIG00000022119	606.835	896.046	349.759	0.390336	-1.35721	4.5639e-06	0.000535047	11	20224303	20283432	+	1390	RMDN2	102175032	-	-	-	veNOG06972	S	sp|Q2TBQ7|RMD2_BOVIN Regulator of microtubule dynamics protein 2 OS=Bos taurus GN=RMDN2 PE=2 SV=2	(RefSeq) regulator of microtubule dynamics 2	21.6467	61.0506	40.8706	63.9634	54.1194	24.3742	58.5138	30.0267	18.5202	15.0283	14.8885	19.0548	22.2443	17.2717	22.3779	32.2037	21.7622
ENSCHIG00000000141	4275.36	6294.01	2481.01	0.394186	-1.34305	4.70591e-06	0.000539637	28	6570229	6584203	-	4205	GHITM	100860799	GO:0005739;GO:0016020;GO:0016021;	K21890	-	veNOG04783	T	sp|Q9H3K2|GHITM_HUMAN Growth hormone-inducible transmembrane protein OS=Homo sapiens GN=GHITM PE=1 SV=2	(RefSeq) growth hormone inducible transmembrane protein	112.152	78.9808	107.239	95.7812	78.5451	105.523	71.0617	159	52.6624	39.5248	52.2507	51.3305	52.9614	31.1582	41.3175	53.9151	55.3625
ENSCHIG00000005102	7.25215	1.83766	12.065	6.56542	2.71489	4.69355e-06	0.000539637	3	101935420	101940502	-	4350	TCHH	102188454	-	K18626	-	veNOG34283;veNOG05998	SR	sp|P22793|TRHY_SHEEP Trichohyalin OS=Ovis aries GN=TCHH PE=2 SV=2	(RefSeq) trichohyalin	0.0130509	0.0138062	0	0.0261033	0.0383728	0	0.0580668	0.0707576	0.127268	0.367378	0.104178	0.138381	0.187875	0.469702	0.244699	0.344544	0.0741748
ENSCHIG00000016195	29.3949	12.0849	44.7817	3.7056	1.88971	4.64566e-06	0.000539637	11	5385449	5410147	-	2217	LONRF2	102185750	-	-	-	veNOG02942	O	sp|Q1L5Z9|LONF2_HUMAN LON peptidase N-terminal domain and RING finger protein 2 OS=Homo sapiens GN=LONRF2 PE=2 SV=3	(RefSeq) LON peptidase N-terminal domain and ring finger 2	0.358503	0.433428	0.290366	0.64022	0.376458	0.233908	0.484217	0.194368	1.49828	2.52292	2.07816	1.12486	1.01374	2.76482	2.45398	0.540826	0.98239
ENSCHIG00000022298	42.2441	21.2822	60.877	2.86047	1.51625	4.6659e-06	0.000539637	5	56468037	56472053	-	1626	SLC39A5	102169837	GO:0001654;GO:0016323;GO:0030509;GO:0034224;GO:0048026;	K14711	-	veNOG11519	P	sp|Q9D856|S39A5_MOUSE Zinc transporter ZIP5 OS=Mus musculus GN=Slc39a5 PE=1 SV=1	(RefSeq) solute carrier family 39 member 5	1.57117	0.886448	0.956769	0.803086	0.821262	1.02765	0.427198	0.757184	4.82341	4.70358	2.50834	1.90393	2.13613	3.21999	4.00056	2.5809	1.88516
ENSCHIG00000011838	217.297	312.293	132.857	0.425425	-1.23302	4.74533e-06	0.000541019	22	16682540	16684853	-	552	JAGN1	102183111	GO:0002446;GO:0005783;GO:0016192;GO:0030223;GO:0038158;GO:0050832;GO:1990266;	-	-	veNOG09842	S	sp|Q2NKY9|JAGN1_BOVIN Protein jagunal homolog 1 OS=Bos taurus GN=JAGN1 PE=2 SV=1	(RefSeq) jagunal homolog 1	40.5217	23.1741	54.2282	30.2387	33.6666	55.3229	31.5738	41.597	21.2285	16.1298	21.3452	16.6691	23.3185	13.6491	11.9985	24.9794	26.3038
ENSCHIG00000025872	506.512	294.094	695.328	2.3643	1.24142	4.76953e-06	0.000541019	15	29277497	29332507	+	2549	PGM2L1	108633293	GO:0047933;	K11809	[EC:2.7.1.106]	veNOG15070	G	sp|Q5R979|PGM2L_PONAB Glucose 1,6-bisphosphate synthase OS=Pongo abelii GN=PGM2L1 PE=2 SV=1	(RefSeq) phosphoglucomutase 2 like 1	11.9824	8.52906	9.38631	6.72654	8.09833	10.3303	6.01996	3.50179	18.4972	27.0036	18.6971	26.7867	18.8898	31.1611	30.5305	15.9147	13.1646
ENSCHIG00000022589	724.959	435.117	982.596	2.25823	1.17519	4.87103e-06	0.000549562	13	24250702	24781909	+	7459	KIAA1217	102170438	-	-	-	veNOG01994	S	sp|Q5T5P2|SKT_HUMAN Sickle tail protein homolog OS=Homo sapiens GN=KIAA1217 PE=1 SV=2	(RefSeq) KIAA1217 ortholog	3.85123	4.46058	2.89837	3.99607	4.46825	4.19457	5.06265	3.1609	12.5062	11.0033	10.8448	12.4627	7.4688	14.7406	12.9228	8.38563	6.76986
ENSCHIG00000024767	226.012	97.6313	340.128	3.4838	1.80066	4.97792e-06	0.000558618	11	28516872	28522798	+	2260	TMEM247	102180502	GO:0005783;	-	-	veNOG07716	S	sp|Q2YDG1|TM247_BOVIN Transmembrane protein 247 OS=Bos taurus PE=2 SV=2	(RefSeq) transmembrane protein 247	3.34098	3.02942	1.80399	2.9141	2.46197	3.31438	3.71621	3.02348	10.4517	17.4255	6.65057	6.88713	7.0817	20.1721	19.5199	15.5624	7.56681
ENSCHIG00000016252	333.854	123.37	520.951	4.22266	2.07815	5.03952e-06	0.000562523	13	52482558	52489067	+	5209	PDYN	100860866	GO:0005886;	K15840	-	veNOG01133	T	sp|Q95104|PDYN_BOVIN Proenkephalin-B OS=Bos taurus GN=PDYN PE=2 SV=1	(RefSeq) prodynorphin	1.24245	1.60259	1.12254	1.42781	1.44202	1.70347	2.19423	2.09176	8.66184	9.4668	4.04542	3.64843	4.99444	15.273	13.3506	10.1088	4.47537
ENSCHIG00000020630	36.3347	15.741	54.6403	3.47121	1.79544	5.10763e-06	0.000567109	19	42457744	42472035	+	3708	WNK4	102184280	GO:0005737;GO:0005923;GO:0006811;GO:0006821;GO:0008104;GO:0019869;GO:0050794;GO:0050801;GO:0070294;GO:0072156;GO:0090188;	K08867	[EC:2.7.11.1]	veNOG05391	T	sp|Q96J92|WNK4_HUMAN Serine/threonine-protein kinase WNK4 OS=Homo sapiens GN=WNK4 PE=1 SV=1	(RefSeq) WNK lysine deficient protein kinase 4	0.627732	0.242948	0.188076	0.076557	0.345127	0.170931	0.340602	0.348636	1.89117	2.46277	0.672184	0.904467	0.91835	1.27425	1.14826	1.05091	0.65263
ENSCHIG00000015717	536.986	855.756	253.634	0.296386	-1.75445	5.23545e-06	0.000575464	5	52969185	53162388	-	2820	SLC16A7	102191307	GO:0005887;GO:0015129;GO:0035873;GO:0050833;GO:1901475;	K08184	-	veNOG15436	G	sp|O60669|MOT2_HUMAN Monocarboxylate transporter 2 OS=Homo sapiens GN=SLC16A7 PE=1 SV=2	(RefSeq) solute carrier family 16 member 7	9.90481	29.5386	7.64728	32.0717	18.9809	19.3699	24.6544	22.0041	7.23101	2.79302	5.3031	5.27552	12.0995	4.57366	13.3789	8.96424	5.40628
ENSCHIG00000021963	1916.66	2707.51	1213.69	0.448269	-1.15756	5.23772e-06	0.000575464	10	14303379	14402521	+	3382	SPTLC2	102178736	GO:0004758;GO:0004758;GO:0006686;GO:0017059;GO:0030148;GO:0046511;GO:0046512;GO:0046513;GO:1904504;	K00654	[EC:2.3.1.50]	veNOG03924	O	sp|P97363|SPTC2_MOUSE Serine palmitoyltransferase 2 OS=Mus musculus GN=Sptlc2 PE=1 SV=2	(RefSeq) serine palmitoyltransferase long chain base subunit 2	66.7929	45.016	60.8305	47.4577	38.6292	71.8282	43.4863	63.5431	26.0001	26.0903	31.3774	29.3936	31.4547	27.0353	20.9125	33.5324	36.3732
ENSCHIG00000010730	19.4127	5.75415	31.5536	5.48363	2.45513	5.37161e-06	0.000584058	28	41951633	42317051	+	4374	FMN2	102177882	GO:0003779;GO:0005634;GO:0005730;GO:0005829;GO:0006974;GO:0015629;GO:0042177;GO:0043066;GO:0070649;GO:0071456;GO:2000781;	K02184	-	veNOG03944;veNOG34515	ZT	sp|Q9NZ56|FMN2_HUMAN Formin-2 OS=Homo sapiens GN=FMN2 PE=1 SV=4	(RefSeq) formin 2	0.155752	0.0411912	0.0981163	0.0778803	0.0127207	0.0790388	0.158807	0.098517	0.295328	0.913405	0.241748	1.02233	0.217985	1.08023	0.405593	0.525401	0.627026
ENSCHIG00000012661	9.1915	2.75214	14.9154	5.41954	2.43817	5.36909e-06	0.000584058	19	40548139	40552235	-	1378	KRT24	-	-	-	-	-	-	-	-	0.247191	0.0435826	0.155719	0.0824016	0.0807555	0.167255	0.137477	0.178691	1.07134	1.24256	0.657728	0.312024	0.444807	1.01938	1.5449	0.580073	1.11222
ENSCHIG00000022722	383.028	543.842	240.082	0.441456	-1.17966	5.48862e-06	0.000593704	25	1292072	1303752	-	927	HAGH	102181744	GO:0004416;GO:0006750;	K01069	[EC:3.1.2.6]	veNOG13368	R	sp|Q3B7M2|GLO2_BOVIN Hydroxyacylglutathione hydrolase, mitochondrial OS=Bos taurus GN=HAGH PE=2 SV=3	(RefSeq) hydroxyacylglutathione hydrolase	31.4172	51.3755	44.8489	48.5065	46.4571	33.0674	37.9431	29.883	24.4856	20.9336	22.8135	18.3676	25.9342	17.7706	13.0136	27.8088	18.7087
ENSCHIG00000017191	12653.3	17786.9	8090.08	0.454833	-1.13659	5.57829e-06	0.00060031	3	93611650	93645306	+	4919	ATP1A1	102183561	GO:0002026;GO:0005391;GO:0005391;GO:0005886;GO:0005886;GO:0005890;GO:0006883;GO:0008217;GO:0014069;GO:0016020;GO:0016323;GO:0016324;GO:0016791;GO:0030007;GO:0030315;GO:0031947;GO:0032991;GO:0036376;GO:0042383;GO:0042493;GO:0043209;GO:0045822;GO:0045823;GO:0045989;GO:0051087;GO:0071383;GO:0086009;GO:1903416;GO:1990239;GO:1990573;	K01539	[EC:7.2.2.13]	veNOG02887	P	sp|P04074|AT1A1_SHEEP Sodium/potassium-transporting ATPase subunit alpha-1 OS=Ovis aries GN=ATP1A1 PE=1 SV=1	(RefSeq) ATPase Na+/K+ transporting subunit alpha 1	238.858	191.012	349.909	215.291	207.552	305.714	179.186	289.612	121.381	124.522	112.841	119.175	164.482	127.233	97.8338	166.888	166.43
ENSCHIG00000002499	20.1664	7.06875	31.8088	4.49992	2.1699	5.66314e-06	0.000605535	21	22257715	22294077	-	3314	AP3B2	102176733	GO:0008089;GO:0048490;	K12397	-	veNOG02757	U	sp|Q13367|AP3B2_HUMAN AP-3 complex subunit beta-2 OS=Homo sapiens GN=AP3B2 PE=1 SV=2	(RefSeq) adaptor related protein complex 3 beta 2 subunit	0.0513924	0.144977	0.242811	0.0513953	0.235054	0.121706	0.133384	0.185755	0.612528	0.551114	0.364654	0.415179	0.575418	1.57988	0.999272	0.723604	1.21704
ENSCHIG00000008599	807.254	323.15	1237.57	3.82971	1.93724	5.68456e-06	0.000605535	LWLT01000900.1	13066	16594	+	3529	-	-	-	-	-	-	-	-	-	4.05396	6.79022	3.92191	5.6469	4.50926	6.98811	8.78591	8.66955	21.7796	43.2468	17.6142	14.4014	17.1951	53.519	42.7974	32.532	16.8462
ENSCHIG00000012818	576.461	350.333	777.464	2.21921	1.15005	5.98696e-06	0.000634527	26	7694079	7805958	+	4185	FAM53B	102172235	-	-	-	veNOG09362	S	sp|Q8BGR5|FA53B_MOUSE Protein FAM53B OS=Mus musculus GN=Fam53b PE=1 SV=1	(RefSeq) family with sequence similarity 53 member B	5.53471	6.47207	8.44734	5.10091	7.11295	5.45215	5.53768	3.03015	13.7797	12.2469	19.8523	15.3289	18.1613	21.3597	15.826	8.78607	10.8324
ENSCHIG00000010225	11.8366	20.4705	4.16206	0.203319	-2.29818	6.02823e-06	0.00063569	6	22126811	22129604	+	351	-	-	-	-	-	-	-	-	-	1.45568	8.72621	4.73788	3.39678	3.64596	2.46236	5.39723	2.45535	0.788624	2.27649	1.50628	0.244997	0.388062	0.363818	1.68477	0.853997	0.689445
ENSCHIG00000025474	357.874	214.041	485.725	2.26931	1.18225	6.1006e-06	0.000640106	7	30264596	30691808	-	7998	TENM2	108633191	-	-	-	veNOG02085	T	sp|Q9NT68|TEN2_HUMAN Teneurin-2 OS=Homo sapiens GN=TENM2 PE=1 SV=3	(RefSeq) teneurin-2	1.44803	1.88475	0.945731	2.97432	2.40705	0.886118	1.78437	2.1628	5.20296	6.79359	3.21079	2.95678	4.2491	7.632	5.76715	3.91025	5.10334
ENSCHIG00000022523	138.283	60.9916	206.987	3.39369	1.76286	6.25394e-06	0.00065293	7	36694860	36832805	-	7039	GABRG2	102184428	GO:0004890;GO:0005254;GO:0005887;GO:0007214;GO:0007268;GO:0009791;GO:0030424;GO:0030534;GO:0071420;GO:1902476;GO:1902711;	K05186	-	veNOG08111	T	sp|P22300|GBRG2_BOVIN Gamma-aminobutyric acid receptor subunit gamma-2 OS=Bos taurus GN=GABRG2 PE=2 SV=1	(RefSeq) gamma-aminobutyric acid type A receptor gamma2 subunit	0.588765	0.605773	0.419162	0.395221	0.49799	0.6303	1.02271	0.585944	1.92691	3.00009	1.65243	1.34385	1.49	4.10005	4.04934	2.69702	1.45539
ENSCHIG00000016748	816.11	306.068	1269.48	4.1477	2.05231	6.71067e-06	0.000697146	18	47009164	47016451	-	4514	SBSN	102181806	-	-	-	veNOG17766;opiNOG73071	R	sp|Q6UWP8|SBSN_HUMAN Suprabasin OS=Homo sapiens GN=SBSN PE=1 SV=2	(RefSeq) suprabasin	4.77917	4.53686	3.898	4.06252	3.61158	5.89723	5.00816	5.19584	22.0554	29.3845	11.997	12.4971	11.6174	37.3708	40.8472	30.1922	12.0086
ENSCHIG00000017306	517.345	182.173	815.277	4.4753	2.16198	6.77288e-06	0.000700142	19	40802658	40814621	-	5503	KRT39	102178207	-	K07604	-	veNOG06896	Z	sp|Q6A163|K1C39_HUMAN Keratin, type I cytoskeletal 39 OS=Homo sapiens GN=KRT39 PE=1 SV=2	(RefSeq) keratin 39	1.6919	2.41188	1.81319	1.76421	1.64808	3.09927	2.98353	2.59526	11.2171	14.7691	6.65666	5.75064	6.21273	21.3027	21.879	15.0158	6.75752
ENSCHIG00000016271	33.3144	9.26412	54.6925	5.90369	2.56162	7.00387e-06	0.000720472	24	25908743	25958342	-	3360	DSG2	102187443	GO:0002934;GO:0003165;GO:0005886;GO:0007155;GO:0007156;GO:0014704;GO:0030054;GO:0030057;GO:0030057;GO:0043231;GO:0050839;GO:0086073;GO:0086091;GO:0098911;	K07597	-	veNOG00793	S	sp|Q14126|DSG2_HUMAN Desmoglein-2 OS=Homo sapiens GN=DSG2 PE=1 SV=2	(RefSeq) desmoglein 2	0.0675851	0.125118	0.654598	0.0168972	0.149037	0.0342972	0.0187939	0.421386	1.37305	1.35892	3.23696	0.870177	0.628348	1.21619	1.51359	0.535273	1.2724
ENSCHIG00000019039	81.3886	44.5297	114.152	2.5635	1.35812	7.10593e-06	0.000727023	13	7351822	7611386	+	3040	-	-	-	-	-	-	-	-	-	1.28856	1.02729	1.37642	0.859091	0.695507	1.38362	1.05938	0.485993	4.03677	2.66599	3.10564	2.263	1.94905	4.32668	4.82421	2.49794	2.01663
ENSCHIG00000020678	29.179	11.0488	45.2948	4.09951	2.03545	7.13685e-06	0.000727023	LWLT01000027.1	13281905	13315413	+	19149	-	-	-	-	-	-	-	-	-	0.0177883	0.0533169	0.0224116	0.0207542	0.026151	0.03009	0.0626563	0.073939	0.289108	0.202678	0.0946628	0.0224539	0.302309	0.293426	0.234701	0.19828	0.105312
ENSCHIG00000021207	5319.71	7491.61	3389.13	0.452391	-1.14436	7.21867e-06	0.000731806	5	56893090	56895577	+	725	CD63	102178984	-	K06497	-	veNOG06171	R	sp|Q9XSK2|CD63_BOVIN CD63 antigen OS=Bos taurus GN=CD63 PE=2 SV=4	(RefSeq) CD63 molecule	741.083	495.283	712.629	711.133	656.865	868.024	545.421	889.507	348.458	358.193	412.441	337.808	423.189	283.935	292.496	493.8	463.185
ENSCHIG00000022236	11.6242	3.97024	18.4276	4.64144	2.21457	7.4656e-06	0.0007532	14	5612962	5669253	+	2937	ATP6V0D2	102172556	GO:0016020;GO:0016324;GO:0016471;	K02146	-	veNOG00652	C	sp|Q2KJB6|VA0D2_BOVIN V-type proton ATPase subunit d 2 OS=Bos taurus GN=ATP6V0D2 PE=2 SV=1	(RefSeq) ATPase H+ transporting V0 subunit d2	0.0386595	0.224932	0.0547958	0.0773234	0.0757787	0.0392368	0.0430015	0.167679	0.628321	0.505258	0.488612	0.497752	0.0695657	0.956556	0.241616	0.408244	0.851419
ENSCHIG00000012365	1167.76	712.346	1572.58	2.20761	1.14248	7.53956e-06	0.000757022	3	39903858	40142396	+	8819	CACHD1	102183121	-	-	-	veNOG10725	TP	sp|Q5VU97|CAHD1_HUMAN VWFA and cache domain-containing protein 1 OS=Homo sapiens GN=CACHD1 PE=2 SV=2	(RefSeq) cache domain containing 1	6.6949	6.68055	6.52087	4.53863	6.86437	4.70415	5.75697	3.23885	15.0974	17.1891	13.1549	18.2636	15.1361	17.1734	15.436	9.43773	10.1254
ENSCHIG00000018297	191.762	111.788	262.85	2.35133	1.23348	7.73207e-06	0.000768993	11	98364898	98407528	+	2800	DNM1	102189492	GO:0001917;GO:0005634;GO:0005654;GO:0006897;GO:0006898;GO:0007032;GO:0016185;GO:0019901;GO:0030117;GO:0042802;GO:0043209;GO:1901998;	K01528	[EC:3.6.5.5]	veNOG02076	U	sp|Q05193|DYN1_HUMAN Dynamin-1 OS=Homo sapiens GN=DNM1 PE=1 SV=2	(RefSeq) dynamin 1	3.28463	3.47472	2.9888	2.75763	3.00061	2.16072	1.96209	2.39641	8.40307	11.4557	6.74367	7.55518	4.13494	11.8123	6.37819	6.70875	6.4244
ENSCHIG00000018808	108.679	158.179	64.6795	0.4089	-1.29018	7.73009e-06	0.000768993	LWLT01000027.1	10301457	10301705	-	249	-	-	-	-	-	-	-	-	-	23.7118	44.3793	32.9626	59.9669	41.3394	43.7351	56.8075	42.77	16.6751	7.79334	23.6597	24.175	24.6162	12.8213	19.9493	28.4906	29.804
ENSCHIG00000026896	280.061	115.295	426.519	3.69937	1.88728	7.82364e-06	0.00077443	1	84640182	84652180	+	1382	-	-	-	-	-	-	-	-	-	5.91541	6.12736	4.38632	5.83358	5.19365	6.79591	6.16855	5.30067	22.3662	32.0478	15.084	15.805	11.8765	40.0103	44.587	32.0286	14.2419
ENSCHIG00000018612	2441.6	1456.88	3316.91	2.27672	1.18696	7.86548e-06	0.000774916	16	22543601	22683232	+	3055	MARK1	102178752	GO:0010975;GO:0050773;GO:0051654;	K08798	[EC:2.7.11.1]	veNOG07125	T	sp|Q9P0L2|MARK1_HUMAN Serine/threonine-protein kinase MARK1 OS=Homo sapiens GN=MARK1 PE=1 SV=2	(RefSeq) microtubule affinity regulating kinase 1	21.1662	42.5607	33.188	33.3772	38.2472	34.2698	40.1416	20.5533	80.8222	71.3294	71.4992	78.5346	87.7449	158.465	118.348	56.7454	73.7472
ENSCHIG00000025687	272.027	146.28	383.802	2.62374	1.39162	7.93917e-06	0.000778521	5	38722415	38881756	-	6594	PDZRN4	102186189	-	K15682	[EC:2.3.2.27]	veNOG02231	S	sp|Q6ZMN7|PZRN4_HUMAN PDZ domain-containing RING finger protein 4 OS=Homo sapiens GN=PDZRN4 PE=2 SV=3	(RefSeq) PDZ domain containing ring finger 4	1.74774	1.49368	2.02572	1.23124	3.29928	0.183501	0.756546	1.53104	5.45722	8.36127	5.44075	3.74284	2.03468	5.40315	5.34497	3.80335	3.63323
ENSCHIG00000025647	87901.8	123637	56136.9	0.454045	-1.13909	8.09318e-06	0.000789932	4	108820558	108856519	-	3387	COL1A2	-	GO:0001501;GO:0001568;GO:0002020;GO:0005581;GO:0005584;GO:0005584;GO:0005615;GO:0005615;GO:0005783;GO:0007179;GO:0007266;GO:0008217;GO:0030199;GO:0030674;GO:0042802;GO:0043589;GO:0046332;GO:0048407;GO:0070208;GO:0071230;	-	-	-	-	-	-	2919.55	1980.14	2692.17	3548.39	1752.45	2122.18	2672.84	2328.29	1464.56	668.113	1703.27	970.053	1361.19	1304.75	786.238	1930.89	1910.96
ENSCHIG00000024987	36.9817	18.7566	53.1817	2.83535	1.50353	8.14247e-06	0.000791064	5	64587163	64590356	-	1092	-	-	-	-	-	-	-	-	-	0.935793	2.19988	0.736883	0.935847	1.42668	1.16083	1.85048	0.338237	5.4922	3.8677	3.73495	3.07121	2.30758	4.09296	6.28179	3.75149	3.25024
ENSCHIG00000002097	5457.45	2103.65	8438.6	4.01141	2.00411	8.19271e-06	0.000792276	LWLT01001076.1	18683	21023	-	2341	-	-	-	-	-	-	-	-	-	47.6289	56.6448	40.0562	56.6534	58.9205	65.3478	89.0433	73.4712	237.787	404.911	180.805	149.433	178.132	575.169	471.316	308.972	163.88
ENSCHIG00000022297	37.1564	11.4917	59.9695	5.21853	2.38364	8.2569e-06	0.000794821	19	38791585	38859124	-	3849	SRCIN1	102173781	GO:0005737;GO:0015629;GO:0019901;GO:0030334;GO:0034446;GO:0061001;GO:0061098;GO:0061099;	K19930	-	veNOG13965	T	sp|Q9QXY2|SRCN1_RAT SRC kinase signaling inhibitor 1 OS=Rattus norvegicus GN=Srcin1 PE=1 SV=1	(RefSeq) SRC kinase signaling inhibitor 1	0.103248	0.156032	0.390247	0.0737525	0.159014	0.359278	0.426562	0.0159935	1.86983	0.860051	1.07927	1.27349	0.831626	0.763083	2.27385	2.18059	0.293404
ENSCHIG00000002948	109.519	61.4921	152.21	2.47528	1.30759	8.59534e-06	0.000823622	5	98385792	98401059	+	3559	CLEC12A	102187749	-	K17516	-	veNOG18050	TV	sp|Q5QGZ9|CL12A_HUMAN C-type lectin domain family 12 member A OS=Homo sapiens GN=CLEC12A PE=1 SV=3	(RefSeq) C-type lectin domain family 12 member A	2.18536	1.21497	1.55253	0.893336	0.844223	0.858056	0.798439	1.21077	3.03329	5.51664	3.03474	2.73035	1.99014	4.41335	4.78534	3.31281	2.78781
ENSCHIG00000009979	12.2176	4.80043	18.8106	3.91853	1.97031	8.77701e-06	0.000837207	LWLT01000302.1	2022	27798	+	4155	LOC102172427	102172427	-	K05673	-	COG1132	V	sp|O15439|MRP4_HUMAN Multidrug resistance-associated protein 4 OS=Homo sapiens GN=ABCC4 PE=1 SV=3	(RefSeq) multidrug resistance-associated protein 4	0.0273268	0.115633	0.0258219	0.0683209	0.0267824	0.0693373	0.0759899	0.192604	0.288687	0.549456	0.290846	0.455323	0.180302	0.276607	0.455436	0.480951	0.349452
ENSCHIG00000015198	706.516	1033.2	416.128	0.402756	-1.31202	9.01439e-06	0.000852104	14	44890210	44898911	+	389	TCEB1	102182517	-	K03872	-	veNOG21344;KOG3473	K	sp|P83941|ELOC_RAT Elongin-C OS=Rattus norvegicus GN=Eloc PE=1 SV=1	(RefSeq) elongin C	198.627	106.836	181.621	171.638	143.607	319.202	139.931	190.374	84.4415	52.2329	89.897	91.9627	121.678	48.9134	78.4419	107.88	100.78
ENSCHIG00000016772	560.51	296.84	794.883	2.67781	1.42106	8.97765e-06	0.000852104	18	66969411	66998062	+	6793	ZNF274	102170630	GO:0003682;GO:0043565;GO:1900112;	K12458	-	veNOG16812	K	sp|A6QPT6|ZN274_BOVIN Neurotrophin receptor-interacting factor homolog OS=Bos taurus GN=ZNF274 PE=2 SV=1	(RefSeq) zinc finger protein 274	3.63545	2.91753	2.25857	2.57421	2.57193	3.2317	3.49529	3.21706	8.97833	11.5611	6.59337	6.41821	5.19333	16.261	14.2768	10.9287	6.29361
ENSCHIG00000008846	13.75	5.2773	21.2812	4.0326	2.01171	9.08798e-06	0.000855207	14	73308090	73382763	-	3078	LRRC6	102184451	GO:0003341;GO:0005737;GO:0005929;GO:0008584;GO:0030317;GO:0036158;GO:0036159;GO:0044458;GO:0060287;GO:0061458;	K19753	-	veNOG04374	T	sp|Q1RMR5|TILB_BOVIN Protein tilB homolog OS=Bos taurus GN=LRRC6 PE=2 SV=1	(RefSeq) leucine rich repeat containing 6	0.0184443	0.0975582	0.0871427	0.110672	0.126538	0.0561591	0.266705	0.159998	0.539585	0.92714	0.29446	0.391136	0.177011	0.871249	0.922191	0.422004	0.576554
ENSCHIG00000012298	560.349	791.782	354.63	0.447888	-1.15879	9.17097e-06	0.000859165	18	26611593	26616474	+	514	ARL2BP	102168662	-	K16742	-	veNOG10145	T	sp|Q32PC9|AR2BP_BOVIN ADP-ribosylation factor-like protein 2-binding protein OS=Bos taurus GN=ARL2BP PE=1 SV=2	(RefSeq) ADP ribosylation factor like GTPase 2 binding protein	97.0858	106.443	97.0621	112.887	118.859	106.383	108.727	97.4885	56.9052	43.7499	56.2794	56.3812	76.7173	43.4777	48.0907	56.1794	64.6576
ENSCHIG00000024342	1595.79	2250.83	1013.53	0.450291	-1.15107	9.27231e-06	0.000864798	8	7453609	7479779	-	1588	FDFT1	102173564	GO:0005783;	K00801	[EC:2.5.1.21]	veNOG06389	I	sp|Q32KR6|FDFT_BOVIN Squalene synthase OS=Bos taurus GN=FDFT1 PE=2 SV=1	(RefSeq) farnesyl-diphosphate farnesyltransferase 1	60.8112	113.193	71.2453	117.196	88.8917	108.635	106.77	103.774	46.1926	33.2816	53.5077	42.6179	81.1425	46.8824	52.5814	62.9204	45.1074
ENSCHIG00000025970	675.996	260.865	1045	4.00591	2.00213	9.43621e-06	0.000876189	3	76148571	76287234	-	6366	PLPPR5	102180096	GO:0005886;GO:0010976;GO:0051491;	K19581	-	veNOG01710	I	sp|Q32ZL2|PLPR5_HUMAN Phospholipid phosphatase-related protein type 5 OS=Homo sapiens GN=PLPPR5 PE=2 SV=2	(RefSeq) phospholipid phosphatase related 5	2.59511	2.43397	2.25839	2.53283	2.35987	3.66569	3.31312	3.16208	11.4648	17.0525	8.26952	7.19993	7.12501	24.8139	22.9631	15.3188	7.27329
ENSCHIG00000022646	42.1395	17.173	64.3319	3.74611	1.90539	9.6987e-06	0.000896595	3	87356488	87379012	+	3367	KCNC4	102184215	GO:0031594;GO:0043679;GO:0046928;	K04890	-	veNOG08163	P	sp|Q63734|KCNC4_RAT Potassium voltage-gated channel subfamily C member 4 OS=Rattus norvegicus GN=Kcnc4 PE=1 SV=1	(RefSeq) potassium voltage-gated channel subfamily C member 4	0.118028	0.445922	0.238989	0.354104	0.413131	0.325146	0.712685	0.201114	1.31539	0.881463	2.01889	1.32809	1.6384	2.73074	2.63449	0.741889	0.718727
ENSCHIG00000015742	70.1824	37.5979	99.1465	2.63702	1.39891	9.92809e-06	0.000906757	4	105048997	105235311	+	6442	COL28A1	102169547	GO:0005604;	-	-	veNOG02773	W	sp|Q2UY09|COSA1_HUMAN Collagen alpha-1(XXVIII) chain OS=Homo sapiens GN=COL28A1 PE=2 SV=2	(RefSeq) collagen type XXVIII alpha 1 chain	0.370134	0.568685	0.333096	0.343715	0.397309	0.420383	0.303877	0.449127	1.18881	2.26811	1.0552	0.89438	0.771756	1.48673	1.92773	0.806538	0.989218
ENSCHIG00000017777	395.277	554.176	254.034	0.458399	-1.12532	9.92834e-06	0.000906757	7	94932292	94940229	+	1419	ATG4D	102182964	-	K08342	[EC:3.4.22.-]	veNOG08826	O	sp|Q684M2|ATG4D_PIG Cysteine protease ATG4D OS=Sus scrofa GN=ATG4D PE=3 SV=1	(RefSeq) autophagy related 4D cysteine peptidase	33.0067	29.7956	31.7183	21.6056	20.3113	40.8492	25.0988	14.88	15.8658	11.423	16.9794	14.6656	15.5504	13.229	11.252	18.871	13.1884
ENSCHIG00000023285	105.109	51.2575	152.976	2.98447	1.57747	9.93825e-06	0.000906757	1	21568830	21647958	+	3430	LIPI	102183181	GO:0004620;GO:0008201;GO:0016042;	K19404	[EC:3.1.1.-]	veNOG02997	R	sp|Q6XZB0|LIPI_HUMAN Lipase member I OS=Homo sapiens GN=LIPI PE=1 SV=2	(RefSeq) lipase I	0.711712	1.19063	0.531759	1.09246	0.924639	0.991119	1.45442	1.20247	3.12047	5.05852	2.46625	2.40683	1.48917	5.84517	5.37909	4.7774	2.46934
ENSCHIG00000006738	450.134	635.377	285.474	0.449298	-1.15426	1.00437e-05	0.000912413	24	58345757	58360220	+	3283	SEC11C	100861334	-	K13280	[EC:3.4.21.89]	veNOG01032	U	sp|Q5RC30|SC11C_PONAB Signal peptidase complex catalytic subunit SEC11C OS=Pongo abelii GN=SEC11C PE=2 SV=3	(RefSeq) SEC11 homolog C, signal peptidase complex subunit	11.8281	13.1895	10.0819	16.5845	13.2873	15.3745	16.1956	9.82545	6.57659	5.0764	6.0276	7.01991	10.8287	4.5121	7.45723	8.52176	7.10089
ENSCHIG00000009078	244.389	129.465	346.544	2.67673	1.42047	1.00878e-05	0.000912467	10	91057429	91081986	-	3712	BHMT	102175297	GO:0005829;GO:0006577;GO:0008270;GO:0047150;GO:0070062;GO:0071267;	K00544	[EC:2.1.1.5]	veNOG05549	E	sp|Q5I597|BHMT1_BOVIN Betaine--homocysteine S-methyltransferase 1 OS=Bos taurus GN=BHMT PE=2 SV=1	(RefSeq) betaine--homocysteine S-methyltransferase 1	2.06469	2.97696	1.67641	2.29424	1.94862	2.06448	2.97706	2.93533	6.23909	11.8086	4.51709	5.09662	4.31159	12.1439	9.97274	9.63645	5.38926
ENSCHIG00000015079	81.7157	46.7256	112.818	2.41448	1.27171	1.01417e-05	0.00091341	2	15309260	15331041	+	1248	ZNF362	102169235	-	-	-	veNOG08249	K	sp|Q5T0B9|ZN362_HUMAN Zinc finger protein 362 OS=Homo sapiens GN=ZNF362 PE=1 SV=1	(RefSeq) zinc finger protein 362	3.00234	3.60918	2.79401	2.32012	2.31836	2.44697	2.12516	2.0717	10.3507	8.41487	7.80709	6.13258	5.78455	11.051	6.06518	5.2841	6.0111
ENSCHIG00000000140	612.551	864.209	388.854	0.449954	-1.15215	1.02609e-05	0.000916275	LWLT01000027.1	24555453	24558474	-	213	NDUFA1	102177419	GO:0005739;GO:0005739;GO:0005747;GO:0005829;GO:0031966;GO:0032981;	K03945	-	veNOG24842	C	sp|Q02377|NDUA1_BOVIN NADH dehydrogenase [ubiquinone] 1 alpha subcomplex subunit 1 OS=Bos taurus GN=NDUFA1 PE=1 SV=1	(RefSeq) NADH:ubiquinone oxidoreductase subunit A1	224.154	279.701	278.048	296.934	315.819	277.276	323.446	234.387	120.859	90.0334	191.837	159.069	184.171	109.115	125.489	191.861	155.271
ENSCHIG00000009467	4010.64	5956.28	2281.18	0.382988	-1.38463	1.02408e-05	0.000916275	2	49914826	49916164	-	306	HSPE1	102173048	GO:0005739;GO:0051087;	K04078	-	opiNOG37297;veNOG22938	O	sp|Q9QYW3|PHOCN_RAT MOB-like protein phocein OS=Rattus norvegicus GN=Mob4 PE=1 SV=1	(RefSeq) heat shock protein family E (Hsp10) member 1	786.081	1347.55	694.756	1961.32	1621.58	1305.66	1257.79	1552.46	513.811	339.464	594.606	692.448	969.27	383.935	508.256	566.2	824.577
ENSCHIG00000008493	810.295	1139.87	517.343	0.453863	-1.13967	1.03715e-05	0.000922229	4	27302711	27305046	-	360	ATP6V1F	102176937	-	K02151	-	veNOG21522;COG1436	C	sp|Q28029|VATF_BOVIN V-type proton ATPase subunit F OS=Bos taurus GN=ATP6V1F PE=3 SV=2	(RefSeq) ATPase H+ transporting V1 subunit F	228.663	170.828	298.028	207.701	208.343	252.404	221.192	164.329	108.672	101.783	138.68	115.853	145.101	74.1371	67.0202	154.872	141.612
ENSCHIG00000015766	74.3091	42.3397	102.726	2.42624	1.27872	1.05544e-05	0.000934536	9	68375494	68405081	+	678	ZC2HC1B	102182230	-	-	-	veNOG15428	R	sp|Q32KN7|ZC21B_BOVIN Zinc finger C2HC domain-containing protein 1B OS=Bos taurus GN=ZC2HC1B PE=2 SV=1	(RefSeq) zinc finger C2HC-type containing 1B	4.68909	3.0117	2.84841	3.34954	3.1185	6.88372	4.75004	5.26612	10.4789	8.92319	12.254	12.0493	7.73462	16.5747	18.8396	9.13701	14.8719
ENSCHIG00000016031	3632.37	5113.25	2316.03	0.452947	-1.14259	1.06785e-05	0.00094155	5	102504313	102508043	-	888	TPI1	102168433	-	K01803	[EC:5.3.1.1]	veNOG03946	G	sp|P60174|TPIS_HUMAN Triosephosphate isomerase OS=Homo sapiens GN=TPI1 PE=1 SV=3	(RefSeq) triosephosphate isomerase 1	378.796	421.886	338.242	427.217	487.043	400.415	478.585	251.436	218.204	128.29	290.974	246.555	271.806	103.828	180.07	239.892	216.47
ENSCHIG00000022091	428.717	147.095	679.048	4.61639	2.20677	1.07652e-05	0.000945218	19	56111194	56126453	+	3841	CD300LB	-	-	-	-	-	-	-	-	1.68496	2.23591	2.38826	2.23197	1.99906	3.15023	3.23876	3.73425	13.2842	17.0288	7.60993	7.18669	7.4293	26.0986	24.8489	20.9408	6.38432
ENSCHIG00000005373	68.897	37.0361	97.2179	2.62495	1.39229	1.0857e-05	0.000949306	13	17305302	17383631	-	2205	APBB1IP	102174487	GO:0005829;GO:0005886;	K17704	-	veNOG01589	T	sp|Q7Z5R6|AB1IP_HUMAN Amyloid beta A4 precursor protein-binding family B member 1-interacting protein OS=Homo sapiens GN=APBB1IP PE=1 SV=1	(RefSeq) amyloid beta precursor protein binding family B member 1 interacting protein	1.82802	1.00776	0.802851	0.823941	1.53926	0.914592	0.71596	1.53549	3.5987	6.31575	2.53476	5.38193	1.6061	3.88023	3.64736	2.94542	2.70713
ENSCHIG00000010102	452.046	177.728	695.883	3.91543	1.96917	1.12186e-05	0.000976854	LWLT01000960.1	15240	18672	-	3433	-	-	-	-	-	-	-	-	-	2.92705	3.74371	2.46895	3.27451	3.50083	3.6589	4.65376	3.96288	16.0456	22.4774	10.1644	8.79227	9.93898	34.6312	22.7033	18.2198	7.61302
ENSCHIG00000011024	331.202	466.649	210.804	0.451741	-1.14643	1.15111e-05	0.000977973	23	22477588	22481563	-	1887	NEU1	102177389	GO:0004308;GO:0004308;GO:0005764;GO:0005764;GO:0009313;GO:0016997;GO:0030054;GO:0043231;	K01186	[EC:3.2.1.18]	veNOG02832	R	sp|A6BMK7|NEUR1_BOVIN Sialidase-1 OS=Bos taurus GN=NEU1 PE=2 SV=2	(RefSeq) neuraminidase 1	15.0428	16.518	20.5824	20.008	16.8661	19.8477	15.8957	11.8094	9.19267	7.98502	9.12593	9.15993	10.1417	7.24108	4.5754	12.3375	11.8411
ENSCHIG00000011255	158.386	225.277	98.9265	0.439133	-1.18727	1.13576e-05	0.000977973	29	43406658	43421246	-	5236	PYGM	102183771	GO:0005980;GO:0008184;	K00688	[EC:2.4.1.1]	veNOG00325	G	sp|O18751|PYGM_SHEEP Glycogen phosphorylase, muscle form OS=Ovis aries GN=PYGM PE=2 SV=3	(RefSeq) glycogen phosphorylase, muscle associated	1.79986	2.30547	3.91375	3.80594	3.55989	2.465	4.19698	1.75178	1.86794	1.30805	2.20702	0.936145	1.71693	1.21944	0.92611	2.70976	0.985975
ENSCHIG00000013933	34.1198	17.4919	48.9002	2.79558	1.48315	1.14565e-05	0.000977973	3	119829694	119861390	+	6072	TBX19	102186258	-	K10184	-	veNOG08238	K	sp|Q5XNS0|TBX19_CANLF T-box transcription factor TBX19 OS=Canis lupus familiaris GN=TBX19 PE=2 SV=1	(RefSeq) T-box 19	0.102847	0.118689	0.0971831	0.224406	0.128288	0.265702	0.322394	0.283869	0.486266	0.808371	0.335851	0.665632	0.302838	0.925364	0.857036	0.839229	0.704093
ENSCHIG00000014224	253.481	358.666	159.983	0.446049	-1.16472	1.13729e-05	0.000977973	22	50423097	50427839	+	1681	MON1A	102175627	GO:0005085;GO:0035658;	K20195	-	veNOG01339	S	sp|Q17QV2|MON1A_BOVIN Vacuolar fusion protein MON1 homolog A OS=Bos taurus GN=MON1A PE=2 SV=1	(RefSeq) MON1 homolog A, secretory trafficking associated	12.462	21.2217	12.2863	13.1382	16.7815	15.0132	18.7452	8.53258	7.46495	4.61759	7.2339	6.8038	10.7363	8.73618	4.71395	9.45086	9.59728
ENSCHIG00000017431	100.678	38.7758	155.701	4.01543	2.00555	1.1339e-05	0.000977973	LWLT01000027.1	16209115	16216530	-	5573	LOC108634467	108634467	-	-	-	meNOG32386;veNOG25497	S	sp|Q5JQC4|CT47A_HUMAN Cancer/testis antigen 47A OS=Homo sapiens GN=CT47A1 PE=2 SV=1	(RefSeq) cancer/testis antigen 47B-like	0.570465	0.50649	0.346532	0.387123	0.42931	0.392882	0.600543	0.563343	1.88743	3.23625	1.15198	1.17271	1.28315	4.00997	3.5441	3.26306	1.14347
ENSCHIG00000026004	1934.4	1188.68	2597.26	2.18499	1.12763	1.14955e-05	0.000977973	19	53252677	53304898	-	5919	TNRC6C	102189069	GO:0035195;GO:0060213;GO:1900153;	K18412	-	NOG221827;veNOG04223	SR	sp|Q9HCJ0|TNR6C_HUMAN Trinucleotide repeat-containing gene 6C protein OS=Homo sapiens GN=TNRC6C PE=1 SV=3	(RefSeq) trinucleotide repeat containing 6C	14.1761	18.4564	15.6703	10.6662	14.5517	14.5727	15.8109	7.80019	45.6434	39.7276	33.8535	31.5268	32.3438	51.887	35.5273	32.5631	21.0146
ENSCHIG00000022151	11836.4	19451.2	5067.67	0.260533	-1.94046	1.17824e-05	0.00099699	21	33771996	33789805	+	6027	CYP11A1	102173131	GO:0004497;GO:0005506;GO:0005739;GO:0005739;GO:0005739;GO:0005743;GO:0006629;GO:0006694;GO:0006700;GO:0006700;GO:0006700;GO:0006700;GO:0008202;GO:0008203;GO:0008203;GO:0008207;GO:0008386;GO:0008386;GO:0008386;GO:0008386;GO:0016020;GO:0016491;GO:0016705;GO:0020037;GO:0020037;GO:0020037;GO:0046872;GO:0055114;GO:0055114;	K00498	[EC:1.14.15.6]	veNOG07351	Q	sp|P79153|CP11A_CAPHI Cholesterol side-chain cleavage enzyme, mitochondrial OS=Capra hircus GN=CYP11A1 PE=2 SV=1	(RefSeq) cholesterol side-chain cleavage enzyme, mitochondrial-like	68.819	255.015	48.5182	278.156	295.919	267.093	247.184	275.428	64.896	30.0952	30.6653	49.5389	130.831	24.6629	71.0568	103.814	99.5766
ENSCHIG00000013678	3.90195	0.579057	6.85563	11.8393	3.56551	1.18347e-05	0.000997394	29	36885922	36894881	-	1143	LOC102179918	102179918	-	K06002	[EC:3.4.23.1]	KOG1339	O	sp|Q29432|PAG1_BOVIN Pregnancy-associated glycoprotein 1 OS=Bos taurus PE=1 SV=1	(RefSeq) pregnancy-associated glycoprotein 1-like	0	0	0.0469336	0	0	0.0504106	0.0552473	0.107715	0.16145	0.299605	0.726876	0.300941	0.476674	0.89379	0.413897	0.699336	0.423439
ENSCHIG00000022814	5573.15	7757.48	3631.52	0.468131	-1.09502	1.21005e-05	0.00101571	8	24803669	24882757	-	6314	DENND4C	102183597	GO:0005829;GO:0005886;GO:0017112;GO:0030904;GO:0032593;GO:0032869;GO:0072659;	K20163	-	veNOG04734	T	sp|Q5VZ89|DEN4C_HUMAN DENN domain-containing protein 4C OS=Homo sapiens GN=DENND4C PE=1 SV=3	(RefSeq) DENN domain containing 4C	85.2561	80.6972	141.615	58.9328	53.7635	129.146	74.799	58.1077	41.6189	38.6525	38.2669	40.4637	43.5336	44.2319	51.0435	72.794	49.6332
ENSCHIG00000015855	978.442	588.731	1324.85	2.25035	1.17015	1.22287e-05	0.00102239	19	11498492	11928737	-	14069	BCAS3	102172381	GO:0003682;GO:0005634;GO:0005730;GO:0005737;GO:0005737;GO:0005881;GO:0007030;GO:0008134;GO:0010595;GO:0010698;GO:0031023;GO:0031252;GO:0034260;GO:0035035;GO:0035148;GO:0035257;GO:0035327;GO:0042393;GO:0043085;GO:0043547;GO:0045111;GO:0045944;GO:0048487;GO:0051491;GO:0051895;GO:0071391;GO:0071944;GO:0090316;GO:0090630;GO:2000114;GO:2000251;	-	-	veNOG12397;KOG2109	SR	sp|Q9H6U6|BCAS3_HUMAN Breast carcinoma-amplified sequence 3 OS=Homo sapiens GN=BCAS3 PE=1 SV=3	(RefSeq) BCAS3, microtubule associated cell migration factor	2.68342	3.77356	3.69098	2.66743	2.44013	3.00199	3.63113	1.40891	7.86998	9.41983	6.59785	7.46312	4.55517	9.44885	10.7519	8.16016	5.15445
ENSCHIG00000023908	261.474	133.622	375.121	2.80732	1.48919	1.24654e-05	0.00103804	24	39230062	39457446	-	5699	EPB41L3	102172400	GO:0002175;GO:0005886;GO:0005911;GO:0008360;GO:0014069;GO:0030673;GO:0030913;GO:0033270;GO:0043217;GO:0044224;GO:0048812;GO:0071205;GO:0072659;	K06107	-	veNOG08803	R	sp|Q9WV92|E41L3_MOUSE Band 4.1-like protein 3 OS=Mus musculus GN=Epb41l3 PE=1 SV=1	(RefSeq) erythrocyte membrane protein band 4.1 like 3	1.90268	1.05381	2.11794	2.13192	0.907978	1.04137	1.8172	1.83629	5.14854	5.42806	9.23737	6.27715	2.54542	9.07503	3.98456	3.01559	4.00565
ENSCHIG00000027231	584.059	822.518	372.095	0.452385	-1.14438	1.25309e-05	0.00103937	7	58718293	58720153	+	300	NDUFA2	102177332	GO:0001835;GO:0005747;GO:0031966;GO:0032981;	K03946	-	veNOG23110	C	sp|Q02370|NDUA2_BOVIN NADH dehydrogenase [ubiquinone] 1 alpha subcomplex subunit 2 OS=Bos taurus GN=NDUFA2 PE=1 SV=2	(RefSeq) NADH:ubiquinone oxidoreductase subunit A2	123.951	194.384	174.525	220.286	234.247	175.739	239.751	144.253	96.5748	65.4457	143.002	98.893	118.956	65.5528	98.1649	114.572	102.176
ENSCHIG00000020456	47.3675	25.4413	66.8574	2.62791	1.39391	1.26659e-05	0.00104233	19	34106667	34152491	-	10428	MYO15A	102182167	GO:0007605;GO:0007626;GO:0032420;GO:0032421;GO:0042472;	K10361	-	veNOG06839	Z	sp|Q9UKN7|MYO15_HUMAN Unconventional myosin-XV OS=Homo sapiens GN=MYO15A PE=1 SV=2	(RefSeq) myosin XVA	0.364757	0.103665	0.0771649	0.163333	0.154735	0.143661	0.121112	0.206614	0.610525	0.831929	0.535975	0.346351	0.287362	0.649032	0.623792	0.498247	0.371301
ENSCHIG00000021788	954.484	1660.97	326.492	0.196567	-2.34691	1.26311e-05	0.00104233	18	27600744	27644133	+	4832	NDRG4	102176452	GO:0005737;GO:0008542;GO:0010642;GO:0014912;GO:0016323;GO:0031253;GO:0048278;GO:0048662;GO:0060973;GO:0070374;GO:2001135;	-	-	veNOG00076	S	sp|Q6DIX1|NDRG4_XENTR Protein NDRG4 OS=Xenopus tropicalis GN=ndrg4 PE=2 SV=1	(RefSeq) NDRG family member 4	9.88096	32.7752	7.36065	34.9202	23.3064	9.16995	37.0104	30.4228	4.02913	3.0002	3.76707	2.86528	11.9522	7.61127	3.89178	5.56247	6.31031
ENSCHIG00000015464	125.257	70.7076	173.746	2.45725	1.29704	1.28787e-05	0.0010557	14	11600114	11606860	-	642	-	-	-	-	-	-	-	-	-	4.33302	6.54825	4.67932	3.3605	5.28672	10.9495	11.0164	12.7529	16.2405	24.5368	14.4705	21.4315	15.488	34.6103	24.3174	32.9946	15.2032
ENSCHIG00000016164	340.505	482.999	213.844	0.442741	-1.17546	1.32439e-05	0.00108141	17	52615502	52618093	-	231	NDUFC1	102186141	-	K03967	-	veNOG24700	C	sp|Q02376|NDUC1_BOVIN NADH dehydrogenase [ubiquinone] 1 subunit C1, mitochondrial OS=Bos taurus GN=NDUFC1 PE=1 SV=1	(RefSeq) NADH:ubiquinone oxidoreductase subunit C1	101.5	144.032	126.565	183.842	188.6	143.425	165.387	98.0681	73.0962	32.6141	97.7627	91.2057	96.1133	38.697	65.5354	76.5603	99.1727
ENSCHIG00000018125	64.5897	37.2568	88.8857	2.38576	1.25445	1.34749e-05	0.00109601	8	103038799	103046153	-	1902	KIF12	102177163	GO:0005815;	K10399	-	veNOG07095	Z	sp|Q96FN5|KIF12_HUMAN Kinesin-like protein KIF12 OS=Homo sapiens GN=KIF12 PE=1 SV=3	(RefSeq) kinesin family member 12	1.58196	1.26302	1.04357	0.2985	0.78985	2.27205	1.19522	2.13612	4.56008	5.46141	3.57393	3.61699	2.61391	3.89412	4.35277	2.04878	4.32589
ENSCHIG00000014474	546.728	945.162	192.564	0.203737	-2.29522	1.35409e-05	0.00109713	26	32769767	32771132	+	447	AVPI1	106503637	GO:0000187;	-	-	veNOG20246	T	sp|Q3SZR0|AVPI1_BOVIN Arginine vasopressin-induced protein 1 OS=Bos taurus GN=AVPI1 PE=2 SV=1	(RefSeq) arginine vasopressin induced 1	153.296	72.8206	221.901	129.426	69.7063	279.718	50.8572	175.863	16.7199	11.2362	37.5111	29.6266	35.6522	22.8546	13.7586	102.823	42.2274
ENSCHIG00000000414	646.34	894.873	425.421	0.475398	-1.07279	1.36006e-05	0.00109772	LWLT01000027.1	10651557	10664591	+	4470	MOSPD1	102180575	-	-	-	veNOG06348	U	sp|Q2T9W7|MSPD1_BOVIN Motile sperm domain-containing protein 1 OS=Bos taurus GN=MOSPD1 PE=2 SV=1	(RefSeq) motile sperm domain containing 1	9.70322	14.7925	11.4851	19.3186	16.5926	12.1039	16.1189	9.90178	7.01822	7.1503	6.25185	6.52169	8.2579	7.1135	10.3719	8.94117	7.86801
ENSCHIG00000016965	15.9	6.54768	24.2132	3.69798	1.88674	1.37317e-05	0.00109985	22	52977070	53007570	+	2612	LTF	100861194	GO:0001530;GO:0001817;GO:0002227;GO:0004869;GO:0005506;GO:0005615;GO:0005737;GO:0005737;GO:0008201;GO:0008233;GO:0009986;GO:0019731;GO:0019732;GO:0030141;GO:0031640;GO:0031665;GO:0032680;GO:0032780;GO:0032991;GO:0033690;GO:0034145;GO:0042581;GO:0043123;GO:0043539;GO:0044218;GO:0044793;GO:0045071;GO:0045669;GO:0048525;GO:0050829;GO:0051092;GO:0051673;GO:0060349;GO:0061844;GO:0071902;GO:1900229;GO:…	K17283	[EC:3.4.21.-]	veNOG01926	P	sp|Q29477|TRFL_CAPHI Lactotransferrin OS=Capra hircus GN=LTF PE=1 SV=1	(RefSeq) lactotransferrin	0.108674	0.114963	0.472372	0.195625	0.170415	0.154416	0.12088	0.0707034	0.7065	0.655529	0.549407	0.526762	0.625772	1.4178	0.543358	0.841573	0.957358
ENSCHIG00000023742	12.6579	4.56404	19.8525	4.34976	2.12094	1.36959e-05	0.00109985	29	48611725	49173801	-	7478	SHANK2	102171308	GO:0001750;GO:0001917;GO:0005883;GO:0005886;GO:0007416;GO:0007612;GO:0007613;GO:0008328;GO:0030534;GO:0035176;GO:0035255;GO:0035640;GO:0043005;GO:0043197;GO:0045211;GO:0051968;GO:0060291;GO:0060292;GO:0071625;GO:0099562;	K15009	-	veNOG05372;opiNOG03036	T	sp|Q9UPX8|SHAN2_HUMAN SH3 and multiple ankyrin repeat domains protein 2 OS=Homo sapiens GN=SHANK2 PE=1 SV=3	(RefSeq) SH3 and multiple ankyrin repeat domains 2	0	0.0160623	0.0430423	0.0379612	0.0148811	0.0847569	0.092889	0.0411601	0.172742	0.366353	0.121202	0.436985	0.154825	0.256152	0.0790793	0.187062	0.183379
ENSCHIG00000017474	83.6477	41.8898	120.766	2.88294	1.52754	1.38825e-05	0.0011077	18	55931131	55955818	+	2561	ZSWIM9	102174422	-	-	-	veNOG12781	S	sp|Q86XI8|ZSWM9_HUMAN Uncharacterized protein ZSWIM9 OS=Homo sapiens GN=ZSWIM9 PE=1 SV=2	(RefSeq) chromosome 18 C19orf68 homolog	1.04188	1.05527	1.04735	0.753745	1.17321	1.30493	1.57807	1.0336	4.07122	3.92236	2.53631	2.58553	2.3136	6.33265	6.37306	4.52575	2.14183
ENSCHIG00000000238	231.524	328.915	144.955	0.440707	-1.18211	1.42555e-05	0.00112561	LWLT01001565.1	16709	17260	-	303	CHID1	108635536	-	K17525	-	veNOG06489	G	sp|Q5EAB4|CHID1_BOVIN Chitinase domain-containing protein 1 OS=Bos taurus GN=CHID1 PE=2 SV=1	(RefSeq) chitinase domain containing 1	58.6451	70.9582	83.3889	76.0744	70.3311	90.3272	92.7416	55.6673	41.4144	32.7756	57.3323	43.7065	44.0546	20.6512	26.933	43.8582	38.6021
ENSCHIG00000011438	814.626	1140.87	524.629	0.459848	-1.12077	1.44135e-05	0.00112561	LWLT01000021.1	19657556	19659659	-	465	NDUFB11	102188663	-	K11351	-	veNOG19579	C	sp|Q8HXG5|NDUBB_BOVIN NADH dehydrogenase [ubiquinone] 1 beta subcomplex subunit 11, mitochondrial OS=Bos taurus GN=NDUFB11 PE=1 SV=2	(RefSeq) NADH:ubiquinone oxidoreductase subunit B11	127.461	152.919	230.616	182.656	181.161	153.527	178.579	143.77	87.9035	68.2442	105.903	85.4392	107.796	52.7278	67.9104	133.009	112.584
ENSCHIG00000013099	838.571	328.723	1291.77	3.92966	1.9744	1.44597e-05	0.00112561	14	5871085	6278127	-	7689	CNGB3	102170891	GO:0005223;GO:0006812;GO:0030553;GO:1902495;	K04953	-	veNOG06416	P	sp|Q8MJD7|CNGB3_CANLF Cyclic nucleotide-gated cation channel beta-3 OS=Canis lupus familiaris GN=CNGB3 PE=1 SV=1	(RefSeq) cyclic nucleotide gated channel beta 3	2.87955	2.24168	2.15585	2.54744	2.14197	3.08742	4.31168	3.81091	12.8281	17.0875	7.5146	6.71041	7.36939	24.2479	24.3033	16.3735	7.82627
ENSCHIG00000015920	14.9213	5.67102	23.1437	4.08106	2.02894	1.44797e-05	0.00112561	19	37692388	37810822	+	739	-	-	-	-	-	-	-	-	-	0.691398	0.487606	0.50814	0.691438	0.677625	0.389846	0.1709	0.583104	2.49713	2.00804	1.94188	3.84005	0.460791	3.28323	2.72071	1.48727	4.69364
ENSCHIG00000020410	1085.07	1520.43	698.095	0.459144	-1.12298	1.43031e-05	0.00112561	10	74523805	74543539	-	5011	EMC7	102191801	GO:0016021;GO:0072546;	-	-	veNOG08553	S	sp|A5PJA8|EMC7_BOVIN ER membrane protein complex subunit 7 OS=Bos taurus GN=EMC7 PE=2 SV=1	(RefSeq) ER membrane protein complex subunit 7	16.0311	20.4224	19.1307	21.4477	21.6855	21.7783	20.7048	23.9676	9.1514	9.27137	11.3346	12.0642	13.1018	6.77874	11.2583	13.2001	15.0835
ENSCHIG00000020463	3103.37	4331.89	2011.35	0.464311	-1.10684	1.44825e-05	0.00112561	2	134458302	134494298	-	4705	PLEKHB2	102191279	-	-	-	veNOG08500	T	sp|Q9QZC7|PKHB2_MOUSE Pleckstrin homology domain-containing family B member 2 OS=Mus musculus GN=Plekhb2 PE=1 SV=1	(RefSeq) pleckstrin homology domain containing B2	62.4426	53.5214	66.472	58.1745	58.5142	70.4045	56.2759	76.0166	33.2404	28.7497	38.3665	38.1078	35.7822	26.2186	29.109	41.2625	41.1126
ENSCHIG00000021826	316.958	188.627	431.03	2.28509	1.19225	1.42094e-05	0.00112561	1	65300592	65612478	+	3558	STXBP5L	102179813	GO:0017157;GO:0042593;GO:0046676;	K08518	-	veNOG08728	U	sp|Q9Y2K9|STB5L_HUMAN Syntaxin-binding protein 5-like OS=Homo sapiens GN=STXBP5L PE=1 SV=2	(RefSeq) syntaxin binding protein 5 like	0.670152	4.89502	7.47835	4.06901	3.84698	2.13765	4.82747	1.62635	10.425	4.81237	9.57381	13.5831	9.55152	10.0136	13.5955	8.48092	8.25242
ENSCHIG00000010823	16.9486	7.31419	25.5126	3.48809	1.80244	1.47786e-05	0.00114168	2	131567388	131640776	+	6476	MYO7B	102178491	GO:0005902;GO:0005903;GO:0090651;GO:1904970;	K21868	-	veNOG00653	Z	sp|Q6PIF6|MYO7B_HUMAN Unconventional myosin-VIIb OS=Homo sapiens GN=MYO7B PE=1 SV=2	(RefSeq) myosin VIIB	0.078898	0.07419	0.0165673	0.0964363	0.0773262	0.0711788	0.0780082	0.114069	0.313452	0.564049	0.186607	0.278856	0.136714	0.552132	0.237419	0.478296	0.18684
ENSCHIG00000012999	5636.86	9337.34	2347.55	0.251415	-1.99186	1.4798e-05	0.00114168	17	69189918	69206911	+	2088	MSMO1	102180413	-	K07750	[EC:1.14.18.9]	veNOG04250	I	sp|Q6UGB2|MSMO1_PIG Methylsterol monooxygenase 1 OS=Sus scrofa GN=MSMO1 PE=2 SV=1	(RefSeq) methylsterol monooxygenase 1	134.234	286.478	163.479	479.376	298.668	309.428	236.925	477.496	67.3457	26.2413	96.2561	104.609	148.409	45.9916	112.154	96.2329	112.383
ENSCHIG00000017533	697.637	274.903	1073.4	3.90465	1.96519	1.49195e-05	0.00114683	5	96349044	96369112	-	5102	BCL2L14	102178049	GO:0005829;GO:0005829;GO:0006915;GO:0019901;GO:0043229;	-	-	veNOG11307	T	sp|Q5E9L4|B2L14_BOVIN Apoptosis facilitator Bcl-2-like protein 14 OS=Bos taurus GN=BCL2L14 PE=2 SV=1	(RefSeq) BCL2 like 14	3.48284	3.81388	3.01767	2.70409	3.32622	4.08824	4.52999	4.39191	14.3232	20.4046	9.91855	9.91071	8.59653	27.4823	32.4075	22.0908	10.0871
ENSCHIG00000015821	217.004	306.19	137.727	0.449809	-1.15262	1.50602e-05	0.00115343	19	21676481	21681730	-	585	TIMM22	102175157	GO:0042721;GO:0045039;	K17790	-	veNOG03644	U	sp|Q5BIN4|TIM22_BOVIN Mitochondrial import inner membrane translocase subunit Tim22 OS=Bos taurus GN=TIMM22 PE=2 SV=1	(RefSeq) translocase of inner mitochondrial membrane 22	38.4299	34.0835	32.4621	34.7442	42.0395	43.3376	38.2124	25.7811	22.5546	17.9517	24.4017	21.1677	18.3941	14.4072	12.939	21.8623	18.8908
ENSCHIG00000006118	43.8238	69.0606	21.3912	0.309746	-1.69084	1.51534e-05	0.00115634	LWLT01000113.1	50618	79900	-	3440	TKTL1	102175849	-	K00615	[EC:2.2.1.1]	veNOG08587	G	sp|Q2NL26|TKTL1_BOVIN Transketolase-like protein 1 OS=Bos taurus GN=TKTL1 PE=2 SV=1	(RefSeq) transketolase like 1	0.610623	2.61876	1.52826	1.05627	1.47189	0.77049	1.52362	1.41371	0.160934	0.398196	0.241517	0.524963	0.633533	0.742443	0.30943	1.24897	0.28139
ENSCHIG00000025079	389.451	240.253	522.072	2.17301	1.11969	1.52274e-05	0.00115778	17	18525489	18551296	+	3348	HIP1R	102178295	GO:0003779;GO:0005546;GO:0005547;GO:0005829;GO:0005856;GO:0005905;GO:0005938;GO:0006898;GO:0006898;GO:0006919;GO:0016324;GO:0017124;GO:0030100;GO:0030136;GO:0030136;GO:0030276;GO:0030837;GO:0032051;GO:0032092;GO:0032587;GO:0032956;GO:0034316;GO:0035091;GO:0035615;GO:0042802;GO:0042803;GO:0043065;GO:0043066;GO:0043231;GO:0043325;GO:0045742;GO:0046982;GO:0048268;GO:0048471;GO:0050821;GO:0051015;GO:…	K20040	-	veNOG12301	Z	sp|O75146|HIP1R_HUMAN Huntingtin-interacting protein 1-related protein OS=Homo sapiens GN=HIP1R PE=1 SV=2	(RefSeq) huntingtin interacting protein 1 related	5.9688	5.07649	6.77774	3.0524	4.91923	5.86863	5.11141	3.18092	12.2639	10.7399	16.13	15.4368	12.1441	20.2917	12.0108	6.83427	8.81823
ENSCHIG00000008470	1243.71	1725.52	815.425	0.472566	-1.08141	1.576e-05	0.00119395	6	87961219	88255530	-	7914	ADAMTS3	102180478	GO:0004175;GO:0005615;GO:0008233;GO:0010573;GO:0016485;GO:0016485;GO:0032964;GO:1900748;	K08619	[EC:3.4.24.-]	veNOG03942	O	sp|O15072|ATS3_HUMAN A disintegrin and metalloproteinase with thrombospondin motifs 3 OS=Homo sapiens GN=ADAMTS3 PE=2 SV=4	(RefSeq) ADAM metallopeptidase with thrombospondin type 1 motif 3	12.6828	21.1648	16.0651	10.2229	13.766	15.1001	24.0175	8.13631	8.65094	7.00994	5.87894	5.8894	10.5849	7.32574	13.749	10.7442	5.36136
ENSCHIG00000012766	35.291	16.5432	51.9558	3.14061	1.65105	1.60021e-05	0.00120793	26	17295453	17333379	-	3558	TDRD1	102187832	GO:0005737;GO:0007281;GO:0007283;GO:0031047;GO:0033391;GO:0034587;GO:0043046;GO:0043186;GO:0071546;GO:1990904;	K18405	-	veNOG02824	K	sp|Q9BXT4|TDRD1_HUMAN Tudor domain-containing protein 1 OS=Homo sapiens GN=TDRD1 PE=1 SV=2	(RefSeq) tudor domain containing 1	0.207428	0.0675175	0.331701	0.111698	1.01648	0.0485829	0.283969	0.467143	1.55597	1.47579	1.42227	0.652568	0.669946	1.72277	1.49584	1.31988	0.521444
ENSCHIG00000002626	11.2041	4.0967	17.5217	4.27704	2.09661	1.65638e-05	0.0012416	1	69106935	69131381	-	2382	MUC13	102173886	-	K17298	-	veNOG12414	T	sp|Q9H3R2|MUC13_HUMAN Mucin-13 OS=Homo sapiens GN=MUC13 PE=1 SV=3	(RefSeq) mucin 13, cell surface associated	0.0953341	0.151277	0.180168	0.166844	0.140152	0	0.079531	0.129217	0.581039	0.766747	0.760998	0.252711	0.371689	1.17943	0.695128	0.377522	0.474102
ENSCHIG00000003894	148.309	260.299	48.7618	0.18733	-2.41635	1.67966e-05	0.0012416	24	49547381	49548220	-	840	LOC108633809	108633809	-	K01540	-	veNOG15000	P	sp|Q3T0C6|AT1B3_BOVIN Sodium/potassium-transporting ATPase subunit beta-3 OS=Bos taurus GN=ATP1B3 PE=2 SV=1	(RefSeq) sodium/potassium-transporting ATPase subunit beta-3	29.3319	11.8684	38.7011	12.0308	11.923	43.6946	14.96	10.9194	5.27251	1.35892	4.67561	3.17359	10.459	3.34453	2.81598	7.25592	3.64914
ENSCHIG00000009656	11.9495	4.14364	18.888	4.55831	2.1885	1.69215e-05	0.0012416	1	94592414	94600359	+	5539	GHSR	102173610	GO:0001616;GO:0004930;GO:0007186;GO:0008154;GO:0008343;GO:0009725;GO:0009755;GO:0009986;GO:0016520;GO:0030252;GO:0032094;GO:0032100;GO:0032691;GO:0032869;GO:0040018;GO:0042536;GO:0043005;GO:0043568;GO:0045121;GO:0045409;GO:0046697;GO:0050728;GO:0051963;	K04284	-	veNOG03632	T	sp|Q92847|GHSR_HUMAN Growth hormone secretagogue receptor type 1 OS=Homo sapiens GN=GHSR PE=1 SV=1	(RefSeq) growth hormone secretagogue receptor	0.133242	0.0325276	0.00968497	0.041	0.0401809	0.0208049	0.0114005	0.111138	0.183239	0.309125	0.218174	0.527856	0.122955	0.530259	0.192172	0.198428	0.23301
ENSCHIG00000011081	50.8263	27.3083	71.7312	2.62672	1.39326	1.6637e-05	0.0012416	18	5741230	5889764	-	3844	ADAMTS18	102177826	GO:0001654;GO:0090331;	K08632	[EC:3.4.24.-]	veNOG02584	O	sp|Q8TE60|ATS18_HUMAN A disintegrin and metalloproteinase with thrombospondin motifs 18 OS=Homo sapiens GN=ADAMTS18 PE=1 SV=3	(RefSeq) ADAM metallopeptidase with thrombospondin type 1 motif 18	0.443066	0.703059	0.572177	0.369242	0.535562	0.314778	0.509255	0.464415	1.03214	2.49442	1.15926	1.2304	0.56695	2.39189	1.35378	1.58558	1.99354
ENSCHIG00000012907	600.322	847.563	380.553	0.448996	-1.15522	1.69138e-05	0.0012416	5	108675640	108683681	+	384	POLR2F	102179362	-	K03014	-	COG1758;veNOG19506	K	sp|Q5R592|RPAB2_PONAB DNA-directed RNA polymerases I, II, and III subunit RPABC2 OS=Pongo abelii GN=POLR2F PE=2 SV=1	(RefSeq) RNA polymerase II subunit F	164.992	117.924	155.906	125.821	130.987	190.264	135.998	181.952	76.8908	50.5349	107.786	83.5306	103.576	46.5574	59.1355	89.5095	102.722
ENSCHIG00000023858	4.51093	0.459885	8.11186	17.6389	4.14069	1.67013e-05	0.0012416	4	14347462	14372828	+	2112	KEL	102182666	GO:0004222;GO:0006874;GO:0008237;GO:0008361;GO:0010961;GO:0016020;GO:0031133;GO:0042552;GO:0048741;GO:1901380;	K06577	[EC:3.4.24.-]	veNOG13338	E	sp|P23276|KELL_HUMAN Kell blood group glycoprotein OS=Homo sapiens GN=KEL PE=1 SV=2	(RefSeq) Kell blood group, metallo-endopeptidase	0	0	0	0	0.0263449	0	0.0597989	0.0291473	0.131064	0.324288	0.0715237	0.325735	0.161233	0.906962	0.223998	0.473095	0.229162
ENSCHIG00000024039	94.8353	7.19661	172.736	24.0025	4.58511	1.68921e-05	0.0012416	15	25679460	25686769	+	2991	MUC15	102178191	-	K22019	-	veNOG02802	R	sp|Q8MI01|MUC15_BOVIN Mucin-15 OS=Bos taurus GN=MUC15 PE=1 SV=1	(RefSeq) mucin 15, cell surface associated	0.0189808	0.0200792	0.35871	0.2088	0.148821	0.0770569	0.295576	0.185233	2.12857	0.26715	5.60597	11.0978	0.455398	11.3568	1.0281	3.24039	7.11989
ENSCHIG00000025354	133.22	79.27	181.176	2.28555	1.19254	1.68492e-05	0.0012416	2	73445588	73719604	-	4254	TMEM163	102173424	-	-	-	veNOG08973	S	sp|A6QQX9|TM163_BOVIN Transmembrane protein 163 OS=Bos taurus GN=TMEM163 PE=2 SV=1	(RefSeq) transmembrane protein 163	1.08098	1.39766	1.18539	0.880849	1.81806	1.12421	1.5735	1.18661	4.59826	5.44719	3.47995	2.60771	2.4975	4.35273	3.89232	2.48972	2.21857
ENSCHIG00000014972	463.708	239.169	663.299	2.77335	1.47163	1.77498e-05	0.00129475	4	69617962	69789690	-	5155	CTTNBP2	102175739	-	-	-	veNOG01072	R	sp|Q09YI1|CTTB2_SHEEP Cortactin-binding protein 2 OS=Ovis aries GN=CTTNBP2 PE=3 SV=1	(RefSeq) cortactin binding protein 2	6.68483	2.23684	3.80875	1.99345	3.06536	3.48734	1.38423	3.08094	13.8717	20.217	5.9339	9.60864	8.30998	11.0731	12.8939	7.2685	6.24353
ENSCHIG00000021889	13.5756	4.65928	21.5013	4.61473	2.20624	1.78195e-05	0.00129475	9	58480587	58849767	+	5751	EYA4	102174741	-	K17622	[EC:3.1.3.48]	veNOG02214	K	sp|O95677|EYA4_HUMAN Eyes absent homolog 4 OS=Homo sapiens GN=EYA4 PE=1 SV=2	(RefSeq) EYA transcriptional coactivator and phosphatase 4	0.0394863	0.0313286	0	0.0493607	0.0677245	0.050095	0.109803	0.0856325	0.176484	0.357275	0.144465	0.149529	0.236845	0.510712	0.555263	0.451723	0.168315
ENSCHIG00000022100	39.0695	58.2359	22.0326	0.378334	-1.40227	1.7831e-05	0.00129475	23	10907253	10908908	-	1188	NHLRC1	-	GO:0000209;GO:0004842;GO:0005634;GO:0005634;GO:0031398;GO:0043161;GO:0048471;GO:0061630;	-	-	-	-	-	-	2.58052	4.60031	1.98685	2.96299	5.38608	3.97709	3.77397	1.86543	1.16501	0.768683	1.65299	1.59248	2.57973	1.93485	0.995547	1.93443	0.882699
ENSCHIG00000019861	589.062	825.924	378.518	0.458297	-1.12565	1.85836e-05	0.00133554	4	60614044	60615659	+	681	DNAJB9	102187454	GO:0005783;GO:0030433;GO:0051787;	K09515	-	veNOG06241	O	sp|Q9QYI6|DNJB9_MOUSE DnaJ homolog subfamily B member 9 OS=Mus musculus GN=Dnajb9 PE=1 SV=2	(RefSeq) DnaJ heat shock protein family (Hsp40) member B9	68.1924	64.1135	42.7743	111.799	100.088	80.8024	91.1514	98.0787	37.2599	34.3622	39.1509	54.2987	49.2035	33.3783	41.5077	44.6035	70.0045
ENSCHIG00000022301	221.463	131.111	301.775	2.30167	1.20268	1.85723e-05	0.00133554	20	41683255	41765422	-	2541	-	-	-	-	-	-	-	-	-	4.49078	3.59254	5.78463	2.03325	2.82473	6.59867	2.63426	1.06596	9.18695	9.1643	12.2166	10.1866	5.70891	8.89529	14.3359	11.718	5.77767
ENSCHIG00000025722	386.325	556.406	235.141	0.422608	-1.24261	1.85609e-05	0.00133554	18	38049290	38061693	-	825	NQO1	102173771	GO:0003955;GO:0005829;GO:0006979;GO:0042802;GO:0043086;	K00355	[EC:1.6.5.2]	veNOG06906	C	sp|Q5RD31|NQO1_PONAB NAD(P)H dehydrogenase [quinone] 1 OS=Pongo abelii GN=NQO1 PE=2 SV=1	(RefSeq) NAD(P)H quinone dehydrogenase 1	24.4289	51.8309	31.4068	65.8587	63.8686	27.7271	56.2588	45.8895	22.4801	14.9432	23.0707	21.0555	30.7091	22.4443	19.7835	24.1013	28.9417
ENSCHIG00000005327	72.667	38.2289	103.279	2.70159	1.43381	1.87051e-05	0.00133968	10	97811552	97986666	-	6970	KCNN2	102185838	GO:0005886;GO:0009986;GO:0015269;GO:0016286;GO:0019904;GO:0042803;GO:0051393;GO:0071805;GO:1901379;	K04943	-	veNOG03589;veNOG34777	P	sp|P58390|KCNN2_MOUSE Small conductance calcium-activated potassium channel protein 2 OS=Mus musculus GN=Kcnn2 PE=1 SV=2	(RefSeq) potassium calcium-activated channel subfamily N member 2	0.171047	0.456673	0.392525	0.301387	0.327297	0.421604	0.706674	0.247296	0.728091	0.720599	1.41956	1.78897	1.58292	1.83214	1.15386	1.1325	0.462927
ENSCHIG00000014503	39.5242	18.7612	57.9803	3.09044	1.62781	1.89063e-05	0.00134948	15	232217	243231	-	5885	MS4A1	102172175	GO:0005634;GO:0005886;GO:0009617;GO:0009897;	K06466	-	veNOG10018	S	sp|Q3C2E2|CD20_CANLF B-lymphocyte antigen CD20 OS=Canis lupus familiaris GN=MS4A1 PE=2 SV=1	(RefSeq) membrane spanning 4-domains A1	0.279757	0.204101	0.182311	0.154358	0.12291	0.234981	0.236066	0.31381	1.00343	0.872851	0.526201	0.526046	0.335606	1.41045	1.22592	0.93381	0.466035
ENSCHIG00000018535	614.435	1101.16	181.786	0.165085	-2.59872	1.89963e-05	0.00135131	3	105666737	105678956	+	1521	RHBG	102176282	GO:0005886;GO:0005887;GO:0008519;GO:0014731;GO:0015696;GO:0016323;GO:0030506;GO:0046658;GO:0070634;	K06580	-	veNOG10813	P	sp|Q95M77|RHBG_BOVIN Ammonium transporter Rh type B OS=Bos taurus GN=RHBG PE=2 SV=2	(RefSeq) Rh family B glycoprotein	9.89115	90.6973	7.58297	66.0692	65.481	20.646	70.9944	58.8879	4.85307	2.92691	5.11472	7.06722	12.3135	9.23539	14.9297	21.8098	8.22031
ENSCHIG00000010661	99.2332	29.092	161.581	5.55414	2.47356	1.91602e-05	0.00135837	LWLT01003715.1	12852	13884	-	1033	-	-	-	-	-	-	-	-	-	1.64874	1.62787	2.23305	1.92363	1.29271	2.39848	2.38408	1.90696	11.5225	14.4759	5.48372	6.16026	5.07655	24.7241	23.7	17.4106	7.18411
ENSCHIG00000008787	2937.18	4194.79	1819.3	0.433704	-1.20522	1.9226e-05	0.00135844	16	39604096	39653455	+	1421	DHRS3	102179583	GO:0001523;GO:0003151;GO:0004745;GO:0030278;GO:0048387;GO:0060021;GO:0060349;GO:0060411;	K11146	[EC:1.1.1.300]	veNOG03880	Q	sp|O75911|DHRS3_HUMAN Short-chain dehydrogenase/reductase 3 OS=Homo sapiens GN=DHRS3 PE=1 SV=2	(RefSeq) dehydrogenase/reductase 3	118.417	210.347	335.008	218.029	283.45	138.676	249.391	92.9234	98.6973	158.171	61.0717	97.0685	149.246	116.467	58.1783	121.293	81.0625
ENSCHIG00000019348	642.287	965.911	354.622	0.367137	-1.44561	2.00266e-05	0.00141026	18	15296291	15302502	-	1440	MVD	102169040	GO:0004163;GO:0005829;GO:0008284;GO:0008299;GO:0030544;GO:0042803;	K01597	[EC:4.1.1.33]	veNOG09962	I	sp|Q0P570|MVD1_BOVIN Diphosphomevalonate decarboxylase OS=Bos taurus GN=MVD PE=2 SV=1	(RefSeq) mevalonate diphosphate decarboxylase	34.1812	40.9137	30.6969	39.348	38.987	64.7016	45.6066	66.8172	20.8246	7.53069	25.3337	16.303	34.2416	12.6813	17.6585	20.7468	23.0232
ENSCHIG00000019402	10.5225	2.98043	17.2266	5.77991	2.53105	2.04141e-05	0.00143274	LWLT01000196.1	16725	35227	+	5945	LOC102172622	102172622	GO:0097225;	-	-	veNOG03725	T	sp|Q0EEE2|PTHD3_MOUSE Patched domain-containing protein 3 OS=Mus musculus GN=Ptchd3 PE=1 SV=1	(RefSeq) patched domain-containing protein 3-like	0.0381978	0	0.00902356	0.02865	0.0187184	0.0193841	0.0531099	0.0931929	0.232806	0.230411	0.127046	0.0867895	0.148926	0.472566	0.37799	0.386561	0.0814114
ENSCHIG00000018276	27.2007	9.91852	42.5627	4.29123	2.10139	2.05123e-05	0.00143483	19	27159932	27258078	+	13113	DNAH2	102170175	-	K10408	-	veNOG14222	Z	sp|Q9P225|DYH2_HUMAN Dynein heavy chain 2, axonemal OS=Homo sapiens GN=DNAH2 PE=2 SV=3	(RefSeq) dynein axonemal heavy chain 2	0.0129882	0.0457995	0.0531828	0.0389669	0.0594042	0.0527287	0.0866817	0.0610286	0.204057	0.522304	0.149756	0.104927	0.19736	0.496661	0.243523	0.358128	0.141485
ENSCHIG00000027094	2975.35	5119.21	1069.7	0.208959	-2.25871	2.06373e-05	0.00143878	1	126573868	126608167	-	840	ATP1B3	102188357	-	K01540	-	veNOG15000	P	sp|Q3T0C6|AT1B3_BOVIN Sodium/potassium-transporting ATPase subunit beta-3 OS=Bos taurus GN=ATP1B3 PE=2 SV=1	(RefSeq) ATPase Na+/K+ transporting subunit beta 3	590.491	207.053	705.305	255.216	226.735	879.105	298.072	239.421	88.9736	40.0882	85.9593	116.911	166.289	67.8027	82.2265	144.999	127.144
ENSCHIG00000006417	8441.36	11747.2	5502.84	0.468439	-1.09407	2.08046e-05	0.00144565	5	56536786	56542763	-	1124	MYL6B	102171409	-	K12751	-	veNOG04196	Z	sp|P14649|MYL6B_HUMAN Myosin light chain 6B OS=Homo sapiens GN=MYL6B PE=1 SV=1	(RefSeq) myosin light chain 6B	693.632	685.898	796.181	796.664	797.729	665.646	683.95	628.954	361.688	303.146	491.006	356.217	508.302	248.925	282.209	550.169	463.394
ENSCHIG00000022643	9402.35	13028.1	6179.43	0.474314	-1.07608	2.10105e-05	0.00145513	14	490458	701160	-	5564	COL14A1	102178089	-	K08133	-	veNOG09307	W	sp|Q05707|COEA1_HUMAN Collagen alpha-1(XIV) chain OS=Homo sapiens GN=COL14A1 PE=1 SV=3	(RefSeq) collagen type XIV alpha 1 chain	176.181	134.653	179.389	237.895	139.781	137.866	100.26	172.75	74.7073	78.5137	91.7371	81.5892	107.824	69.4272	66.2564	131.308	108.327
ENSCHIG00000018632	1186.72	1646.66	777.894	0.472409	-1.08189	2.12459e-05	0.0014666	26	12647782	12656060	+	774	PRDX3	102190097	GO:0001893;GO:0005737;GO:0005739;GO:0005769;GO:0005829;GO:0006979;GO:0006979;GO:0007005;GO:0008022;GO:0008284;GO:0008379;GO:0018171;GO:0019900;GO:0019901;GO:0030099;GO:0032496;GO:0032991;GO:0033673;GO:0034599;GO:0034614;GO:0042542;GO:0042744;GO:0042802;GO:0042802;GO:0043027;GO:0043066;GO:0043209;GO:0051092;GO:0051881;	K20011	[EC:1.11.1.15]	veNOG09431	O	sp|P35705|PRDX3_BOVIN Thioredoxin-dependent peroxide reductase, mitochondrial OS=Bos taurus GN=PRDX3 PE=1 SV=2	(RefSeq) peroxiredoxin 3	84.6438	176.446	170.846	163.869	183.384	116.579	183.161	96.2358	75.2218	51.323	92.9964	84.4385	110.164	65.17	73.652	116.054	62.948
ENSCHIG00000007860	353.113	224.437	467.492	2.08296	1.05863	2.15522e-05	0.00146842	23	33384301	33422532	-	8062	FOXP4	102173343	-	K09409	-	veNOG09052	K	sp|Q8IVH2|FOXP4_HUMAN Forkhead box protein P4 OS=Homo sapiens GN=FOXP4 PE=1 SV=1	(RefSeq) forkhead box P4	1.97172	2.3987	1.41732	1.42958	1.60117	2.00831	1.96602	2.35943	6.02003	4.77157	4.78732	4.61863	3.68317	6.25671	3.68222	4.02794	4.88273
ENSCHIG00000010625	552.203	794.368	336.946	0.424168	-1.23729	2.1545e-05	0.00146842	16	10736131	10745050	+	471	GLRX2	102190897	GO:0015035;	K03676	-	veNOG21622	O	sp|Q32L67|GLRX2_BOVIN Glutaredoxin-2, mitochondrial OS=Bos taurus GN=GLRX2 PE=2 SV=1	(RefSeq) glutaredoxin 2	124.029	75.868	136.448	85.3429	78.2039	183.012	90.4982	145.337	49.1709	39.0192	70.0769	63.3544	63.3332	31.1795	65.7898	66.6117	71.0743
ENSCHIG00000016600	3367.14	2110.62	4484.04	2.12451	1.08713	2.14207e-05	0.00146842	5	81579088	82173015	+	8106	ITPR2	102170858	GO:0001666;GO:0005220;GO:0005634;GO:0005737;GO:0005783;GO:0005886;GO:0005938;GO:0006816;GO:0015278;GO:0016529;GO:0033017;GO:0035091;GO:0043235;GO:0071320;GO:0071361;GO:0097110;	K04959	-	veNOG05607	T	sp|Q8WN96|ITPR2_BOVIN Inositol 1,4,5-trisphosphate receptor type 2 OS=Bos taurus GN=ITPR2 PE=2 SV=1	(RefSeq) inositol 1,4,5-trisphosphate receptor type 2	18.5666	21.4192	16.9817	15.8081	19.6314	16.1712	20.3948	14.619	48.3997	43.3306	37.7552	42.2438	45.0251	61.8336	64.3881	34.4646	28.8587
ENSCHIG00000020030	89.0141	128.127	54.2473	0.423388	-1.23995	2.13857e-05	0.00146842	26	222260	222700	+	441	SPRN	108634023	GO:0003676;GO:0005634;GO:0005730;GO:0005829;GO:0005886;GO:0006606;GO:0016020;GO:0031225;GO:0031982;	-	-	veNOG26339;veNOG35399	R	sp|A6XN32|SPRN_SHEEP Shadow of prion protein OS=Ovis aries GN=SPRN PE=2 SV=1	(RefSeq) shadow of prion protein homolog (zebrafish)	11.7147	27.7814	10.948	26.3919	22.3319	18.2918	22.3379	18.5654	15.4828	6.98874	11.1324	8.96989	10.347	11.8724	5.90014	8.15654	11.5236
ENSCHIG00000026293	665.808	932.065	429.135	0.460413	-1.119	2.16631e-05	0.0014712	17	2369185	2371001	-	195	LOC102187154	102187154	-	K00419	-	veNOG26354	C	sp|P00130|QCR9_BOVIN Cytochrome b-c1 complex subunit 9 OS=Bos taurus GN=UQCR10 PE=1 SV=3	(RefSeq) cytochrome b-c1 complex subunit 9	221.263	353.257	297.111	379.663	402.039	345.42	422.927	213.72	168.923	104.198	222.327	199.33	252.861	121.806	138.893	219.306	172.086
ENSCHIG00000001877	35.1289	15.9841	52.1465	3.2624	1.70593	2.19874e-05	0.00148612	22	44472600	45286192	+	3743	ERC2	102172577	GO:0045202;	K19878	-	veNOG00275	U	sp|O15083|ERC2_HUMAN ERC protein 2 OS=Homo sapiens GN=ERC2 PE=1 SV=3	(RefSeq) ELKS/RAB6-interacting/CAST family member 2	0.257845	0.240677	0.200649	0.182019	0.535148	0.261696	0.38803	0.27959	0.936741	1.76881	0.988759	0.781137	0.564053	1.97879	1.76948	0.987698	0.560324
ENSCHIG00000010690	11.3986	4.26167	17.7424	4.16326	2.05771	2.20505e-05	0.00148612	6	92229187	92231523	-	2337	SOWAHB	102185450	-	-	-	veNOG05222	R	sp|A6NEL2|SWAHB_HUMAN Ankyrin repeat domain-containing protein SOWAHB OS=Homo sapiens GN=SOWAHB PE=1 SV=1	(RefSeq) sosondowah ankyrin repeat domain family member B	0.0971698	0.0256983	0.0918187	0.194351	0.357128	0.0493105	0.0810624	0.105364	0.789636	0.830356	0.775651	0.404764	0.262278	1.1475	0.50608	0.598565	0.345165
ENSCHIG00000015996	12.664	4.94927	19.5216	3.94434	1.97978	2.20952e-05	0.00148612	1	130191403	130245333	-	2938	ESYT3	102168582	GO:0005887;GO:0031227;GO:0031234;GO:0044232;GO:0140268;	-	-	veNOG05584	R	sp|A0FGR9|ESYT3_HUMAN Extended synaptotagmin-3 OS=Homo sapiens GN=ESYT3 PE=1 SV=1	(RefSeq) extended synaptotagmin 3	0.251201	0.0817656	0.0547771	0.115946	0.132568	0.0784469	0.0859736	0.125716	0.753729	0.815908	0.488445	0.321965	0.370891	0.95623	0.603834	0.476122	0.164735
ENSCHIG00000014769	9454.68	13570.3	5796.34	0.427133	-1.22724	2.22423e-05	0.00149123	15	54451970	54453312	-	606	TAGLN	102185937	GO:0030855;	K20526	-	veNOG01223	Z	sp|Q9TS87|TAGL_BOVIN Transgelin OS=Bos taurus GN=TAGLN PE=1 SV=4	(RefSeq) transgelin	2202.94	1159.51	1327.58	2385.66	1916.94	838.902	1063.71	1409.87	726.123	831.634	1016.28	664.254	946.949	645.244	299.971	1070.07	807.849
ENSCHIG00000014987	9.5249	3.26563	15.0887	4.62046	2.20804	2.23435e-05	0.00149324	1	119299564	119301710	+	570	-	-	-	-	-	-	-	-	-	0.497995	0.210726	0.282342	0.398419	0.097615	0.707605	0.886283	0.107998	3.88501	2.00262	2.12011	2.263	0.716893	2.91246	3.52738	1.05176	1.13214
ENSCHIG00000010969	1371.29	825.336	1856.58	2.24949	1.1696	2.26056e-05	0.00149769	2	22713301	22887536	+	6441	DOCK10	102188364	GO:0005634;GO:0005654;GO:0005737;GO:0005829;GO:0030334;	K21853	-	veNOG09013	T	sp|Q96BY6|DOC10_HUMAN Dedicator of cytokinesis protein 10 OS=Homo sapiens GN=DOCK10 PE=1 SV=3	(RefSeq) dedicator of cytokinesis 10	12.1105	11.2542	8.0705	4.231	7.5846	9.92078	6.45104	10.5705	22.376	34.0623	23.394	23.3242	12.3183	28.4505	36.7979	15.6524	16.406
ENSCHIG00000014861	17.0435	5.86797	26.9773	4.59738	2.20081	2.26241e-05	0.00149769	19	51431508	51431831	+	192	-	-	-	-	-	-	-	-	-	3.54822	1.25118	2.23521	1.77421	2.89794	3.001	0.657788	1.6031	6.72794	0.594529	7.47423	15.676	11.3508	16.6276	21.5598	9.88768	11.7637
ENSCHIG00000017686	160.329	97.2344	216.413	2.22568	1.15425	2.25565e-05	0.00149769	26	29855191	29864445	-	3099	SEMA4G	102177028	-	K06521	-	veNOG07587	T	sp|Q9NTN9|SEM4G_HUMAN Semaphorin-4G OS=Homo sapiens GN=SEMA4G PE=1 SV=1	(RefSeq) semaphorin 4G	1.48386	2.65498	2.80429	2.12516	2.20839	2.21255	2.87313	1.07267	6.99684	6.3355	7.28725	4.71732	4.17551	7.21121	5.41932	6.51286	2.96735
ENSCHIG00000016194	1543.6	2403.75	779.02	0.324085	-1.62556	2.28633e-05	0.00150403	15	8961989	8980123	-	1237	-	-	-	-	-	-	-	-	-	218.825	81.4676	187.823	122.27	80.1098	195.449	59.4211	127.398	43.1135	38.2959	22.6526	52.4862	59.516	37.99	8.98745	75.0392	118.487
ENSCHIG00000016563	23.9165	10.0279	36.2619	3.61611	1.85444	2.28296e-05	0.00150403	1	57991473	58094603	+	3386	SIDT1	102185038	-	-	-	veNOG05752	S	sp|Q9NXL6|SIDT1_HUMAN SID1 transmembrane family member 1 OS=Homo sapiens GN=SIDT1 PE=2 SV=2	(RefSeq) SID1 transmembrane family member 1	0.486229	0.124158	0.126746	0.13414	0.147893	0.272271	0.167847	0.181805	1.33526	0.943941	0.379207	1.19365	0.261478	1.62171	0.698588	0.678708	0.833809
ENSCHIG00000018555	2432.94	773.041	3908.41	5.0559	2.33797	2.33263e-05	0.0015297	LWLT01006244.1	8235	9284	-	1050	-	-	-	-	-	-	-	-	-	35.5768	39.4087	25.2898	44.1761	37.1467	58.0034	86.843	70.0601	260.989	410.829	161.488	108.352	177.397	606.272	547.088	351.52	135.441
ENSCHIG00000023346	14.7641	6.05777	22.503	3.71473	1.89326	2.3603e-05	0.00154302	22	16806862	16826386	-	1593	CPNE9	102184290	GO:1903861;	-	-	veNOG02945	T	sp|Q8IYJ1|CPNE9_HUMAN Copine-9 OS=Homo sapiens GN=CPNE9 PE=1 SV=3	(RefSeq) copine family member 9	0.427657	0.226203	0.134702	0.213841	0.209569	0.217022	0.198203	0.425078	0.926744	1.71977	0.853436	0.755753	0.684041	2.4049	1.26215	1.44263	0.455735
ENSCHIG00000017883	96.0985	53.8211	133.678	2.48376	1.31252	2.39965e-05	0.00156387	18	25631854	25810789	-	3761	GNAO1	102186145	GO:0003924;GO:0005525;GO:0007186;GO:0007212;GO:0007626;GO:0008016;GO:0009987;GO:0030425;GO:0043209;GO:0044297;	K04534	-	NOG00445;veNOG13123	TR	sp|P08239|GNAO_BOVIN Guanine nucleotide-binding protein G(o) subunit alpha OS=Bos taurus GN=GNAO1 PE=1 SV=4	(RefSeq) G protein subunit alpha o1	0.800023	0.830352	0.698912	1.28313	1.46461	0.551527	0.805926	1.30942	2.94397	4.30982	1.10452	2.9724	2.24541	4.95725	2.61007	1.85967	3.26006
ENSCHIG00000013151	11831.2	24421.6	639.683	0.0261933	-5.25466	2.43194e-05	0.00158001	2	91438117	91460262	+	5798	TNFAIP6	102184100	GO:0050728;	K19018	-	veNOG02541	OT	sp|P98065|TSG6_RABIT Tumor necrosis factor-inducible gene 6 protein OS=Oryctolagus cuniculus GN=TNFAIP6 PE=2 SV=1	(RefSeq) TNF alpha induced protein 6	574.001	93.9281	182.493	103.375	39.8927	529.614	36.7363	673.296	2.14838	1.04345	0.442909	1.32002	16.48	0.991119	1.16272	34.4662	20.6463
ENSCHIG00000012941	149.617	72.37	218.281	3.01617	1.59272	2.47017e-05	0.00159989	16	56602005	56960154	-	4018	ASTN1	102182060	GO:0001764;GO:0005768;GO:0007158;GO:0007626;GO:0009897;GO:0016021;GO:0016477;GO:0098609;	-	-	veNOG06750	T	sp|O14525|ASTN1_HUMAN Astrotactin-1 OS=Homo sapiens GN=ASTN1 PE=2 SV=3	(RefSeq) astrotactin 1	0.98905	1.33028	1.20161	0.748895	1.66174	0.602292	1.05298	2.11427	3.99572	9.94333	4.53024	4.10922	3.32219	5.75255	2.53143	2.58622	3.65382
ENSCHIG00000013336	289.808	404.137	188.182	0.465641	-1.10271	2.48183e-05	0.0016025	1	126746136	126752276	-	342	RNF7	102180802	GO:0005654;GO:0005829;GO:0019788;GO:0031466;GO:0045116;GO:0097602;	K10611	[EC:2.3.2.32]	veNOG21140;opiNOG47590	O	sp|Q9WTZ1|RBX2_MOUSE RING-box protein 2 OS=Mus musculus GN=Rnf7 PE=3 SV=1	(RefSeq) ring finger protein 7	89.6391	77.9685	92.7025	70.8854	74.8381	104.624	79.7654	62.4591	40.7386	37.3823	54.9905	41.2369	48.9877	35.0989	39.0778	51.7117	52.3616
ENSCHIG00000007351	38.831	57.4172	22.31	0.38856	-1.36379	2.53855e-05	0.0016291	18	47312961	47314576	-	495	HSPB6	102172571	GO:0005576;GO:0005634;GO:0005737;GO:0045766;GO:0051082;GO:0051087;GO:0061077;	K09545	-	veNOG18130	O	sp|Q148F8|HSPB6_BOVIN Heat shock protein beta-6 OS=Bos taurus GN=HSPB6 PE=2 SV=1	(RefSeq) heat shock protein family B (small) member 6	7.56953	9.82748	7.4778	14.1077	5.39545	4.19049	8.54726	6.46681	4.28724	2.76726	4.11977	2.25843	2.8893	4.38566	1.67252	6.86303	3.91104
ENSCHIG00000018348	15.8207	7.07286	23.5965	3.3362	1.73821	2.5357e-05	0.0016291	14	94080743	94297588	+	2566	KCNQ5	102183979	GO:0005249;GO:0005887;GO:0008076;GO:0030118;GO:0071805;	K04930	-	opiNOG05006;veNOG03885	P	sp|Q9NR82|KCNQ5_HUMAN Potassium voltage-gated channel subfamily KQT member 5 OS=Homo sapiens GN=KCNQ5 PE=1 SV=3	(RefSeq) potassium voltage-gated channel subfamily Q member 5	0.420365	0.163834	0.0209061	0.0221258	0.151786	0.202094	0.172266	0.335864	0.575333	1.06765	0.735864	1.00539	0.42466	1.19439	0.645282	0.584086	0.56585
ENSCHIG00000021727	40.193	18.1611	59.7769	3.29148	1.71874	2.56494e-05	0.00164101	17	8943693	8952055	-	1286	TMEM116	-	-	-	-	-	-	-	-	0.971207	1.07411	1.00115	0.662224	0.908593	0.806491	1.66953	0.71803	4.16143	3.373	2.76039	2.80851	1.48284	7.24892	5.61005	4.81718	2.13267
ENSCHIG00000011198	4.9247	1.13224	8.29577	7.32684	2.87319	2.59786e-05	0.00165703	9	83879980	83927798	-	2451	PLG	102184723	GO:0019897;GO:0019900;GO:0042246;GO:0045445;GO:0046716;GO:0060707;GO:0060716;GO:0071674;	K01315	[EC:3.4.21.7]	veNOG05074	O	sp|P06868|PLMN_BOVIN Plasminogen OS=Bos taurus GN=PLG PE=1 SV=2	(RefSeq) plasminogen	0.0231626	0	0	0	0	0	0.0515281	0.150695	0.263518	0.419154	0.0924468	0.245597	0.194506	0.521013	0.289525	0.285362	0.197467
ENSCHIG00000023572	10.5266	3.87813	16.4363	4.2382	2.08345	2.60841e-05	0.00165871	5	4587835	4630204	-	4001	CAPS2	102179070	-	-	-	veNOG08162	T	sp|Q9BXY5|CAYP2_HUMAN Calcyphosin-2 OS=Homo sapiens GN=CAPS2 PE=2 SV=2	(RefSeq) calcyphosine 2	0	0.0450314	0.107263	0.113521	0	0.0144012	0.110481	0.123087	0.207553	0.427954	0.245408	0.171945	0.255329	0.54259	0.591207	0.424544	0.16129
ENSCHIG00000009790	54.7064	30.5783	76.1536	2.49044	1.3164	2.70045e-05	0.00170003	13	75583064	75587425	+	1260	-	-	-	-	-	-	-	-	-	2.11767	2.85985	1.78817	1.03636	1.63389	1.64626	1.05246	1.31912	6.07803	7.88175	3.47673	5.39168	2.86473	5.97961	4.59943	4.12358	4.35335
ENSCHIG00000012391	14.7053	5.22561	23.1316	4.42659	2.14619	2.7058e-05	0.00170003	25	36704782	36739616	-	7482	ZAN	102187913	-	-	-	veNOG09439	WV	sp|Q28983|ZAN_PIG Zonadhesin OS=Sus scrofa GN=ZAN PE=1 SV=1	(RefSeq) zonadhesin	0.0531142	0.0321074	0.0143398	0.0379409	0.0297463	0.0693095	0.0843994	0.0575934	0.320635	0.44244	0.21199	0.126428	0.136537	0.546165	0.158074	0.267088	0.107812
ENSCHIG00000024585	3.13525	0.134901	5.80223	43.0111	5.42664	2.69833e-05	0.00170003	LWLT01000021.1	21008034	21018871	+	1290	GLOD5	102183582	-	-	-	veNOG20387	S	sp|A6NK44|GLOD5_HUMAN Glyoxalase domain-containing protein 5 OS=Homo sapiens GN=GLOD5 PE=1 SV=3	(RefSeq) glyoxalase domain containing 5	0	0	0	0	0	0	0	0.0477202	0.143053	0.619416	0	0.199986	0.211178	0.989924	0.366732	0.6971	0.125062
ENSCHIG00000026016	9.50353	3.23103	15.0791	4.66696	2.22248	2.70134e-05	0.00170003	4	8947872	9017284	-	1041	-	-	-	-	-	-	-	-	-	0.109071	0.0576915	0.412258	0.109077	0.641389	0.1107	0.181982	0.118269	1.59543	2.41238	1.16087	1.65214	0.26169	1.59472	0.79529	0.575894	0.774881
ENSCHIG00000024748	2094.08	2868.12	1406.04	0.490231	-1.02847	2.72738e-05	0.00170339	4	109380402	109384975	-	222	GNG11	102186081	-	K04546	-	veNOG24750;NOG80600	ZT	sp|P61954|GBG11_RAT Guanine nucleotide-binding protein G(I)/G(S)/G(O) subunit gamma-11 OS=Rattus norvegicus GN=Gng11 PE=3 SV=1	(RefSeq) G protein subunit gamma 11	965.115	778.304	1308.26	1254.16	835.36	601.369	777.399	630.842	517.039	552.751	634.172	364.893	476.734	341.684	494.927	751.182	508.335
ENSCHIG00000026785	33.0927	13.3376	50.6528	3.79774	1.92514	2.72369e-05	0.00170339	3	45246244	45885141	+	5696	LRRC7	102173627	-	-	-	veNOG09017	R	sp|F1MCA7|LRRC7_BOVIN Leucine-rich repeat-containing protein 7 OS=Bos taurus GN=LRRC7 PE=3 SV=3	(RefSeq) leucine rich repeat containing 7	0.239206	0.126524	0.150688	0.0897072	0.136757	0.151736	0.232813	0.162111	0.874741	1.16234	0.3978	0.301945	0.286959	1.1658	1.07972	0.964794	0.382366
ENSCHIG00000000810	6469.3	8998.49	4221.12	0.469092	-1.09206	2.77659e-05	0.00172898	7	89278946	89281918	+	672	OAZ1	-	GO:0008073;GO:0045732;	-	-	-	-	-	-	845.574	787.531	828.784	913.38	858.454	1085.16	749.596	1195	474.663	429.929	548.822	557.809	607.167	358.207	354.637	597.721	648.082
ENSCHIG00000013366	9.72689	1.98521	16.6084	8.36608	3.06455	2.79052e-05	0.0017306	5	14498915	14530815	-	2654	TSPAN19	102191306	-	K17358	-	veNOG18490	S	sp|P0C672|TSN19_HUMAN Putative tetraspanin-19 OS=Homo sapiens GN=TSPAN19 PE=5 SV=1	(RefSeq) tetraspanin 19	0	0.0452576	0.101065	0	0.104824	0.0217104	0.0951735	0.0463897	0.591022	0.215052	1.28064	0.226811	0.359257	0.433045	0.891266	0.414127	0.182363
ENSCHIG00000016389	9.53902	3.18059	15.191	4.77615	2.25585	2.79568e-05	0.0017306	8	8497970	8507893	+	8039	-	-	-	-	-	-	-	-	-	0.00706201	0.0224121	0.0133462	0.00706241	0.0138426	0.0215024	0.0706964	0.0536029	0.14921	0.212992	0.0939533	0.0748797	0.0677744	0.270046	0.235394	0.248582	0.0501711
ENSCHIG00000012611	533.317	61.6221	952.601	15.4588	3.95035	2.84821e-05	0.00175198	4	82535617	82914151	-	20543	PCLO	102171838	GO:0005522;GO:0007010;GO:0014069;GO:0017157;GO:0019933;GO:0030073;GO:0035418;GO:0045202;GO:0098831;GO:0099526;	K16882	-	veNOG01066	R	sp|Q9QYX7|PCLO_MOUSE Protein piccolo OS=Mus musculus GN=Pclo PE=1 SV=4	(RefSeq) piccolo presynaptic cytomatrix protein	0.0469802	0.204643	0.167127	0.174113	0.368355	0.342187	0.230544	0.119864	2.26372	0.794596	3.92297	7.51814	1.70071	10.4495	4.79578	1.62452	1.06805
ENSCHIG00000018425	2.17194	0	4.10255	Inf	Inf	2.85526e-05	0.00175198	LWLT01000036.1	449764	459043	-	834	LOC102177728	102177728	-	-	-	veNOG21908	S	-	(RefSeq) uncharacterized LOC102177728	0	0	0	0	0	0	0	0	0.442537	0.821219	0.181125	0.10311	0.0816605	1.07182	0.567247	0.239611	0.193441
ENSCHIG00000020634	489.818	683.027	318.076	0.465686	-1.10257	2.84159e-05	0.00175198	5	112003778	112005559	+	324	SMDT1	102171695	GO:0005634;GO:0005739;GO:0006851;GO:0031305;GO:0036444;GO:0051560;GO:1990246;	K22830	-	veNOG23301	S	sp|Q2M2S2|EMRE_BOVIN Essential MCU regulator, mitochondrial OS=Bos taurus GN=SMDT1 PE=3 SV=1	(RefSeq) single-pass membrane protein with aspartate rich tail 1	131.24	120.114	164.247	151.574	162.113	166.278	161.767	106.208	76.8908	73.9858	101.405	76.1737	109.094	55.1791	51.4698	90.666	81.661
ENSCHIG00000019578	1126.91	506.257	1678.6	3.3157	1.72931	2.90937e-05	0.0017748	28	40479813	40913487	-	7774	DISC1	102175271	GO:0000226;GO:0001764;GO:0002052;GO:0005739;GO:0005813;GO:0030177;GO:0045111;GO:0097546;GO:1905515;	K16534	-	veNOG07000	Z	sp|Q9NRI5|DISC1_HUMAN Disrupted in schizophrenia 1 protein OS=Homo sapiens GN=DISC1 PE=1 SV=3	(RefSeq) disrupted in schizophrenia 1	4.35973	4.21031	3.17426	4.71784	3.87208	4.06907	6.27902	4.82242	15.3228	22.5245	10.2208	9.88919	9.57533	30.8327	30.0622	20.7316	10.4904
ENSCHIG00000024422	755.986	1034.79	508.161	0.491077	-1.02598	2.90473e-05	0.0017748	8	6477189	6506043	-	5593	FBXO8	102172539	GO:0000151;GO:0006511;	K10294	-	veNOG04340	U	sp|Q5E9G6|FBX8_BOVIN F-box only protein 8 OS=Bos taurus GN=FBXO8 PE=2 SV=1	(RefSeq) F-box protein 8	13.5204	11.9405	17.4181	9.04457	9.82887	15.1234	8.93077	15.387	6.81335	7.77596	7.03569	6.27311	7.37914	7.37478	8.03558	10.7189	5.23537
ENSCHIG00000010319	15.2818	3.61915	25.6486	7.08692	2.82516	2.94809e-05	0.00179321	5	72921289	72937973	+	1324	LOC102189476	102189476	-	K14480	-	NOG157562;veNOG04270	S	sp|O95236|APOL3_HUMAN Apolipoprotein L3 OS=Homo sapiens GN=APOL3 PE=1 SV=3	(RefSeq) apolipoprotein L3-like	0.128636	0.0453601	0.526727	0.214406	0.46227	0.0870382	0.0953892	0	0.696895	0.0862156	2.16775	2.7279	1.90323	3.27931	1.51859	1.132	0.609253
ENSCHIG00000014517	175.081	103.013	239.142	2.32148	1.21504	2.98843e-05	0.00180208	5	107862118	107975683	+	4350	CECR2	102178253	GO:0001842;GO:0001843;GO:0005719;GO:0007338;GO:0021915;GO:0031010;GO:0060122;GO:0090102;	-	-	veNOG06029	KB	sp|Q9BXF3|CECR2_HUMAN Cat eye syndrome critical region protein 2 OS=Homo sapiens GN=CECR2 PE=1 SV=2	(RefSeq) cat eye syndrome critical region protein 2	2.38832	1.54629	2.24446	1.34432	1.76515	1.32458	0.667768	1.76894	5.00586	8.52841	4.06294	4.88287	2.23885	5.46028	2.96357	3.21574	4.46903
ENSCHIG00000018511	16.4394	7.17323	24.6761	3.44002	1.78242	2.98515e-05	0.00180208	8	64171943	64172266	-	300	-	-	-	-	-	-	-	-	-	1.51391	3.40322	1.43054	2.46024	1.29828	1.34445	1.47344	0.410394	5.8437	11.0344	8.05643	4.2997	4.08629	8.51335	10.2502	5.32894	3.49549
ENSCHIG00000022780	762.731	1282.27	300.917	0.234675	-2.09126	2.97332e-05	0.00180208	14	40222915	40238711	-	4138	PKIA	102176903	GO:0004862;GO:0034236;GO:2000480;	K15985	-	veNOG24708;carNOG16888	T	sp|Q3SX13|IPKA_BOVIN cAMP-dependent protein kinase inhibitor alpha OS=Bos taurus GN=PKIA PE=1 SV=3	(RefSeq) cAMP-dependent protein kinase inhibitor alpha	34.5321	17.9387	9.51558	14.1182	14.7909	28.4755	11.2012	36.1797	7.6036	3.83441	7.95811	4.11474	6.23773	4.25873	8.8889	5.79513	4.46407
ENSCHIG00000013859	63.6525	27.01	96.2236	3.56252	1.8329	3.01877e-05	0.00181001	14	37386362	37393691	+	4748	FABP9	102180609	-	-	-	veNOG21848	I	sp|Q0Z7S8|FABP9_HUMAN Fatty acid-binding protein 9 OS=Homo sapiens GN=FABP9 PE=1 SV=1	(RefSeq) fatty acid binding protein 9	0.334794	0.303573	0.282461	0.263067	0.339843	0.50969	0.545293	0.505645	1.71012	2.16374	0.699932	0.815023	0.961041	2.87783	2.71515	2.12546	0.93441
ENSCHIG00000015096	4461.42	7073.62	2139.46	0.302456	-1.7252	3.01884e-05	0.00181001	20	31426865	31434689	+	1648	HMGCS1	102176561	GO:0042803;	K01641	[EC:2.3.3.10]	veNOG08752	I	sp|P17425|HMCS1_RAT Hydroxymethylglutaryl-CoA synthase, cytoplasmic OS=Rattus norvegicus GN=Hmgcs1 PE=1 SV=1	(RefSeq) 3-hydroxy-3-methylglutaryl-CoA synthase 1	189.054	260.562	177.374	327.97	239.612	362.043	248.299	487.654	93.1648	32.8318	104.082	85.1069	176.337	50.0572	117.41	130.232	146.646
ENSCHIG00000010829	15.2681	24.113	7.40599	0.307136	-1.70305	3.03214e-05	0.00181281	23	32257737	32262722	-	948	PTCRA	102176652	-	K06056	-	veNOG17398	T	sp|Q0VCS0|PTCRA_BOVIN Pre T-cell antigen receptor alpha OS=Bos taurus GN=PTCRA PE=2 SV=1	(RefSeq) pre T-cell antigen receptor alpha	1.61691	1.20367	1.64104	1.25767	2.69986	2.73509	2.46462	0.584422	0.681311	0.361233	0.39836	0.544266	0.862087	0.942934	0.499034	0.737788	0.680718
ENSCHIG00000011794	1179.39	1625.23	783.09	0.481832	-1.0534	3.06471e-05	0.00182189	3	103673826	103676095	-	975	SLC39A1	100861316	GO:0001701;GO:0005385;GO:0005886;GO:0006829;GO:0048701;GO:0060173;GO:0071577;	K14709	-	veNOG04467	P	sp|Q3SYU3|S39A1_BOVIN Zinc transporter ZIP1 OS=Bos taurus GN=SLC39A1 PE=2 SV=1	(RefSeq) solute carrier family 39 member 1	135.32	81.8621	205.117	97.0702	86.628	129.067	88.3419	99.5678	63.5946	67.5531	85.5996	61.4746	67.9651	45.0553	40.758	83.7258	72.2263
ENSCHIG00000013120	127.071	179.052	80.8665	0.451638	-1.14676	3.0628e-05	0.00182189	11	72253971	72257405	+	863	CGREF1	102183698	-	-	-	veNOG13638	T	sp|Q99674|CGRE1_HUMAN Cell growth regulator with EF hand domain protein 1 OS=Homo sapiens GN=CGREF1 PE=2 SV=2	(RefSeq) cell growth regulator with EF-hand domain 1	20.393	8.90762	24.9888	11.5786	11.5407	13.8874	16.5369	8.20312	5.55966	5.15855	11.1149	4.48404	10.1013	7.54659	5.48185	10.7675	8.13194
ENSCHIG00000012180	162.729	27.2798	283.128	10.3787	3.37555	3.07674e-05	0.00182388	22	12357186	12362657	-	5472	XIRP1	102187007	GO:0001725;GO:0005925;GO:0007015;GO:0032091;GO:0051015;	-	-	carNOG06425;veNOG03264	S	sp|Q702N8|XIRP1_HUMAN Xin actin-binding repeat-containing protein 1 OS=Homo sapiens GN=XIRP1 PE=1 SV=1	(RefSeq) xin actin binding repeat containing 1	0.290497	0.548765	0.57841	0.0311265	0.0711776	0.221127	0.265423	0.67499	2.36068	10.3677	6.15606	6.28611	0.572519	4.45737	0.799712	0.474755	6.98744
ENSCHIG00000002155	9.94109	3.18352	15.9478	5.0095	2.32467	3.09743e-05	0.00182626	15	47375337	47458615	+	8658	OTOG	102188960	-	-	-	veNOG00082	WV	sp|Q6ZRI0|OTOG_HUMAN Otogelin OS=Homo sapiens GN=OTOG PE=1 SV=3	(RefSeq) otogelin	0.0131142	0.00693657	0	0.013115	0.0449854	0	0.0583485	0.0568806	0.159856	0.303238	0.0959598	0.0893908	0.0629289	0.25074	0.0683016	0.253891	0.0931683
ENSCHIG00000008389	808.684	1119.78	532.152	0.475228	-1.07331	3.09817e-05	0.00182626	10	80487974	80488940	-	234	NEDD8	102188139	GO:0005634;GO:0005654;GO:0005829;GO:0006357;GO:0008104;GO:0031625;GO:0045116;	K12158	-	veNOG24638	O	sp|Q4PLJ0|NEDD8_RABIT NEDD8 OS=Oryctolagus cuniculus GN=NEDD8 PE=3 SV=1	(RefSeq) neural precursor cell expressed, developmentally down-regulated 8	304.479	283.088	453.691	367.337	360.712	325.032	351.09	207.828	186.904	147.321	247.567	192.2	213.919	112.966	133.434	225.882	198.905
ENSCHIG00000022642	64.1685	36.6228	88.6536	2.42072	1.27544	3.16388e-05	0.00185978	2	97931280	98292708	-	2962	CCDC148	102173133	-	-	-	veNOG07082	S	sp|Q8HZY8|CC148_MACFA Coiled-coil domain-containing protein 148 OS=Macaca fascicularis GN=CCDC148 PE=2 SV=1	(RefSeq) coiled-coil domain containing 148	0.670831	0.973237	1.12289	0.881714	1.16466	0.369604	1.08728	0.581922	2.55437	2.81327	3.03442	1.59678	1.51753	3.40591	3.07457	2.59745	1.52507
ENSCHIG00000011931	13.7138	3.60234	22.7018	6.30195	2.6558	3.18231e-05	0.00186539	5	70135890	70283062	-	2035	-	-	-	-	-	-	-	-	-	0	0.118048	0.0527224	0.0278991	0.136709	0.141571	0.217215	0.242001	0.272046	0.72921	0.482495	0.845149	0.635868	2.25907	1.45296	0.932892	0.594583
ENSCHIG00000016565	234.725	145.858	313.717	2.15084	1.1049	3.2189e-05	0.00187635	25	29613312	29644218	-	3613	AUTS2	102175180	GO:0003682;GO:0045944;GO:0051571;GO:2000620;	K23214	-	veNOG03328	R	sp|Q8WXX7|AUTS2_HUMAN Autism susceptibility gene 2 protein OS=Homo sapiens GN=AUTS2 PE=1 SV=1	(RefSeq) autism susceptibility candidate 2	2.48267	3.12502	3.22197	1.69711	2.24841	4.01884	2.37699	2.94761	8.27433	10.1101	5.14258	7.28319	5.25913	11.7698	4.94296	4.36949	7.14443
ENSCHIG00000025062	1047.96	1460.47	681.284	0.466483	-1.1001	3.21645e-05	0.00187635	25	27623912	27628213	-	459	CHCHD2	102185422	-	K22758	-	veNOG21177	S	sp|Q9D1L0|CHCH2_MOUSE Coiled-coil-helix-coiled-coil-helix domain-containing protein 2 OS=Mus musculus GN=Chchd2 PE=2 SV=1	(RefSeq) coiled-coil-helix-coiled-coil-helix domain containing 2	268.891	163.553	234.215	180.467	171.407	289.352	167.293	262.196	121.417	91.2698	142.666	122.34	151.938	82.9078	70.0865	134.094	164.318
ENSCHIG00000024975	2553.55	4861.98	501.614	0.103171	-3.27689	3.28346e-05	0.00190868	2	104661799	104827775	-	3741	COBLL1	102191186	-	-	-	veNOG10755	S	sp|Q53SF7|COBL1_HUMAN Cordon-bleu protein-like 1 OS=Homo sapiens GN=COBLL1 PE=1 SV=2	(RefSeq) cordon-bleu WH2 repeat protein like 1	60.4136	75.966	11.859	108.223	60.8759	104.38	60.008	198.45	11.0003	6.80442	5.22909	10.9877	13.5627	9.45548	13.2782	10.9506	16.0425
ENSCHIG00000008670	30.4015	15.6375	43.5249	2.78337	1.47683	3.3187e-05	0.00192384	10	80347399	80364115	+	4141	CARMIL3	102180767	GO:0005886;	K20493	-	NOG02546;veNOG01203	SN	sp|Q8ND23|CARL3_HUMAN Capping protein, Arp2/3 and myosin-I linker protein 3 OS=Homo sapiens GN=CARMIL3 PE=2 SV=2	(RefSeq) capping protein regulator and myosin 1 linker 3	0.219354	0.232048	0.440457	0.0685519	0.214984	0.333944	0.304987	0.267583	1.11409	1.0475	0.492462	0.436096	0.707198	1.2952	1.14244	0.747995	0.779185
ENSCHIG00000026606	12.3318	4.34216	19.4337	4.4756	2.16208	3.34101e-05	0.00193143	8	65163613	65184176	+	7196	-	-	-	-	-	-	-	-	-	0.0315572	0	0	0.0552283	0.0154643	0.0320285	0.0965292	0.0855462	0.153867	0.444161	0.15744	0.0597512	0.104107	0.408158	0.246535	0.236048	0.201775
ENSCHIG00000022161	557.26	347.353	743.845	2.14147	1.0986	3.35176e-05	0.00193233	29	45250254	45351569	-	3985	PC	102179922	GO:0005737;GO:0005739;GO:0005739;GO:0010629;GO:0019074;GO:0042802;GO:0044791;GO:0044794;	K01958	[EC:6.4.1.1]	veNOG12803	C	sp|Q29RK2|PYC_BOVIN Pyruvate carboxylase, mitochondrial OS=Bos taurus GN=PC PE=2 SV=2	(RefSeq) pyruvate carboxylase	2.8635	10.0672	4.95392	5.07197	6.19935	6.01496	9.11164	3.80013	13.823	6.76017	16.8874	15.4724	18.4404	23.4251	17.2435	15.9467	8.50172
ENSCHIG00000021455	359.032	492.951	239.993	0.48685	-1.03845	3.39453e-05	0.00195162	3	105225773	105241743	+	1917	SYT11	102182928	GO:0000149;GO:0001778;GO:0001891;GO:0005737;GO:0005764;GO:0005887;GO:0009611;GO:0031369;GO:0031625;GO:0032009;GO:0042803;GO:0043005;GO:0045335;GO:0048487;GO:0050765;GO:0051289;GO:0055037;GO:1900165;GO:1900424;GO:1904468;GO:1905171;GO:1990927;	K19911	-	veNOG00193	TU	sp|Q9BT88|SYT11_HUMAN Synaptotagmin-11 OS=Homo sapiens GN=SYT11 PE=1 SV=2	(RefSeq) synaptotagmin 11	16.4362	22.6819	21.5476	13.5051	14.3963	21.3705	19.6657	12.6843	11.0222	10.7183	10.1651	9.33059	10.4449	11.9906	8.39064	13.0305	6.98508
ENSCHIG00000010515	20.5126	3.44305	35.6856	10.3645	3.37358	3.48862e-05	0.00200024	16	42854242	42874291	+	3559	LOC102178379	102178379	-	K08143	-	veNOG00892	P	sp|Q8WMN1|GTR5_SHEEP Solute carrier family 2, facilitated glucose transporter member 5 OS=Ovis aries GN=SLC2A5 PE=2 SV=1	(RefSeq) solute carrier family 2, facilitated glucose transporter member 5	0	0.0843732	0.0904384	0.0478573	0	0.0647589	0.106458	0.121077	0.570362	1.76404	0.785214	2.02964	0.114816	0.78938	0.531704	0.280746	0.566628
ENSCHIG00000014117	12.1157	4.78958	18.6278	3.88924	1.95949	3.545e-05	0.00202703	15	47220723	47301713	-	4838	ABCC8	102185675	GO:0005267;GO:0005886;GO:0008282;GO:0044325;	K05032	-	veNOG08191	Q	sp|Q09428|ABCC8_HUMAN ATP-binding cassette sub-family C member 8 OS=Homo sapiens GN=ABCC8 PE=1 SV=6	(RefSeq) ATP binding cassette subfamily C member 8	0.129079	0.0496543	0.0443531	0.0352055	0.0575036	0.0357292	0.0391573	0.139965	0.247932	0.37751	0.156116	0.195522	0.140771	0.5543	0.440033	0.413053	0.316791
ENSCHIG00000000510	255.499	161.637	338.932	2.09688	1.06824	3.57367e-05	0.00202946	2	38308337	38453122	-	6348	MAP2	100861155	GO:0000226;GO:0001578;GO:0002162;GO:0005730;GO:0005737;GO:0005829;GO:0007409;GO:0008017;GO:0014069;GO:0016358;GO:0021954;GO:0030010;GO:0030425;GO:0030517;GO:0031175;GO:0034399;GO:0043005;GO:0043025;GO:0043194;GO:0043198;GO:0043203;GO:0044297;GO:0048813;GO:0050770;GO:0071310;GO:0097442;GO:1903827;GO:1990769;	K10430	-	veNOG15310	Z	sp|P11137|MTAP2_HUMAN Microtubule-associated protein 2 OS=Homo sapiens GN=MAP2 PE=1 SV=4	(RefSeq) microtubule associated protein 2	2.10165	1.33397	1.8507	1.42205	1.89325	1.37967	1.0445	2.75406	5.05822	8.0739	4.18813	4.07753	2.93962	4.18425	4.1175	2.9906	3.91381
ENSCHIG00000011889	2266.9	3115.22	1512.84	0.485627	-1.04208	3.57826e-05	0.00202946	18	4175686	4176249	-	564	LOC108637952	108637952	-	-	-	veNOG07173	T	sp|P13696|PEBP1_BOVIN Phosphatidylethanolamine-binding protein 1 OS=Bos taurus GN=PEBP1 PE=1 SV=2	(RefSeq) phosphatidylethanolamine-binding protein 1	282.247	515.914	358.68	445.44	490.702	275.53	526.566	172.344	219.548	222.43	280.02	215.9	290.412	231.4	134.418	258.652	116.278
ENSCHIG00000025334	43.7397	21.3506	63.6411	2.98077	1.57569	3.57819e-05	0.00202946	1	86027053	86083117	+	2880	CCDC39	102169422	GO:0005829;GO:0007368;GO:0007507;	-	-	veNOG07390	S	sp|E1BM70|CCD39_BOVIN Coiled-coil domain-containing protein 39 OS=Bos taurus GN=CCDC39 PE=3 SV=1	(RefSeq) coiled-coil domain containing 39	0.709643	0.521327	0.912711	0.315415	0.251155	0.18006	0.70164	0.512992	1.98635	3.44827	1.52107	1.07492	0.898605	2.39438	2.58718	1.28366	1.23238
ENSCHIG00000014330	48.8894	25.9001	69.3244	2.67661	1.42041	3.59928e-05	0.00203587	3	91018630	91076072	-	2539	PTPN22	102169719	GO:0002230;GO:0002685;GO:0005634;GO:0005737;GO:0006470;GO:0009898;GO:0010628;GO:0010629;GO:0017124;GO:0019900;GO:0030217;GO:0032720;GO:0034141;GO:0034145;GO:0034157;GO:0034165;GO:0035549;GO:0035644;GO:0042307;GO:0050852;GO:0050868;GO:0070374;GO:0070433;GO:0071225;GO:0071663;GO:1900165;GO:1901222;GO:1902523;GO:1902741;GO:1903753;GO:2000483;GO:2000566;	K18024	[EC:3.1.3.48]	veNOG02672;COG5599	T	sp|Q9Y2R2|PTN22_HUMAN Tyrosine-protein phosphatase non-receptor type 22 OS=Homo sapiens GN=PTPN22 PE=1 SV=2	(RefSeq) protein tyrosine phosphatase, non-receptor type 22	1.8335	0.614997	1.03529	0.178888	0.679345	0.363099	0.298453	0.703117	2.28946	2.51767	1.96334	3.5224	0.643764	2.66566	2.2825	1.77089	2.44632
ENSCHIG00000006882	59.8689	88.2147	34.6727	0.393049	-1.34722	3.6688e-05	0.00205306	7	48771906	48780313	+	3625	ARSI	102173741	-	K12375	[EC:3.1.6.-]	veNOG02980	R	sp|Q32KI9|ARSI_MOUSE Arylsulfatase I OS=Mus musculus GN=Arsi PE=2 SV=1	(RefSeq) arylsulfatase family member I	1.73838	1.34196	1.40587	2.85048	1.47351	1.16033	1.96846	1.39251	0.890873	0.472343	1.41682	0.640507	1.2024	0.387504	0.358891	1.21279	0.400544
ENSCHIG00000023984	13446.7	20732.7	6970.23	0.336196	-1.57263	3.66336e-05	0.00205306	2	4511189	4576198	-	5081	ECE1	102189723	GO:0001921;GO:0004175;GO:0005768;GO:0007507;GO:0008270;GO:0009897;GO:0010814;GO:0010815;GO:0010816;GO:0016021;GO:0016485;GO:0016486;GO:0033093;GO:0034959;GO:0042447;GO:0042733;GO:0042803;GO:0043583;GO:0048471;GO:0060037;	K01415	[EC:3.4.24.71]	veNOG05810	E	sp|P42891|ECE1_BOVIN Endothelin-converting enzyme 1 OS=Bos taurus GN=ECE1 PE=1 SV=2	(RefSeq) endothelin converting enzyme 1	129.308	365.164	88.5603	339.833	340.523	246.24	332.442	356.766	96.7725	47.7851	70.906	133.163	206.473	77.8617	97.7406	149.119	110.956
ENSCHIG00000025097	103.223	145.365	65.7639	0.452405	-1.14431	3.64225e-05	0.00205306	17	68116854	68118126	-	1254	-	-	-	-	-	-	-	-	-	8.69228	7.27962	12.1921	6.83651	8.07542	8.68424	7.85569	4.90902	3.31109	3.64113	6.38443	4.526	4.07326	3.8697	3.20671	4.70107	4.63149
ENSCHIG00000025927	562.044	1033.16	143.276	0.138678	-2.85019	3.66105e-05	0.00205306	1	63692187	63720974	+	1104	UPK1B	102189797	GO:0009617;GO:0016324;GO:0030855;GO:0120001;	K17347	-	veNOG09389	R	sp|P38573|UPK1B_BOVIN Uroplakin-1b OS=Bos taurus GN=UPK1B PE=1 SV=4	(RefSeq) uroplakin 1B	22.2149	64.1912	39.7479	100.539	125.695	14.6658	119.374	30.1662	8.27412	5.5834	5.67836	27.4963	22.2698	4.39548	3.96379	9.95556	5.77223
ENSCHIG00000004867	28.813	56.6794	4.04288	0.0713289	-3.80937	3.71878e-05	0.00207549	5	43776690	43781602	-	444	LOC102172331	102172331	GO:0003796;GO:0003796;GO:0003824;GO:0008152;GO:0016787;GO:0016798;GO:0019835;GO:0042742;GO:0042742;	K13915	[EC:3.2.1.17]	veNOG19154	O	sp|P17607|LYSC1_SHEEP Lysozyme C-1 OS=Ovis aries PE=2 SV=2	(RefSeq) lysozyme C-1-like	1.66223	7.43947	1.0874	13.8101	21.0532	1.68705	16.9247	6.10045	0	1.02837	0.340221	0.19368	0.153389	0.862839	0.799128	2.02536	1.27175
ENSCHIG00000006773	489.201	677.333	321.973	0.475354	-1.07293	3.77123e-05	0.00209325	5	56688695	56692456	-	3079	SUOX	102174192	-	K00387	[EC:1.8.3.1]	veNOG15040	C	sp|P51687|SUOX_HUMAN Sulfite oxidase, mitochondrial OS=Homo sapiens GN=SUOX PE=1 SV=2	(RefSeq) sulfite oxidase	10.8417	18.4715	13.4679	13.387	15.523	17.4972	14.7666	16.1145	7.82143	8.08204	8.73282	7.42916	11.1702	7.58985	7.10625	11.001	7.49276
ENSCHIG00000008144	1244.43	1845.58	710.064	0.384737	-1.37805	3.76448e-05	0.00209325	15	50439449	50452003	-	1460	SC5D	102180515	-	K00227	[EC:1.14.19.20]	veNOG08529	I	sp|O75845|SC5D_HUMAN Lathosterol oxidase OS=Homo sapiens GN=SC5D PE=1 SV=2	(RefSeq) sterol-C5-desaturase	54.6328	75.8937	69.1874	110.866	71.1894	90.336	70.7599	134.755	30.9038	27.2864	32.643	31.3348	61.341	35.3362	45.9313	46.2632	42.0453
ENSCHIG00000026572	560.825	841.145	311.651	0.370508	-1.43242	3.78052e-05	0.00209325	5	93565364	93590431	+	4718	ERP27	108636041	-	K20355	-	veNOG10511	O	sp|Q96DN0|ERP27_HUMAN Endoplasmic reticulum resident protein 27 OS=Homo sapiens GN=ERP27 PE=1 SV=1	(RefSeq) endoplasmic reticulum protein 27	5.87208	13.2639	8.92569	13.6702	20.0131	9.6602	8.39202	16.5314	3.34421	5.80667	3.97016	1.34878	4.77802	4.46599	9.70133	8.89474	5.91567
ENSCHIG00000008595	24.8511	39.0358	12.2425	0.313622	-1.6729	3.82797e-05	0.00211395	7	95637450	95642714	-	1530	EPOR	102191790	GO:0004900;GO:0007165;GO:0007420;GO:0007507;GO:0042802;GO:0046697;	K05079	-	veNOG11690	T	sp|Q9MYZ9|EPOR_PIG Erythropoietin receptor OS=Sus scrofa GN=EPOR PE=2 SV=1	(RefSeq) erythropoietin receptor	1.85528	2.00189	2.62966	1.52141	0.763694	2.63618	0.495276	2.05197	1.20613	0.447645	0.444289	0.449642	0.623182	0.333857	0.386506	1.56734	0.421778
ENSCHIG00000015391	6636.37	9066.23	4476.49	0.493754	-1.01814	3.85976e-05	0.00212034	16	64455718	64631046	-	7189	FAM129A	102187885	GO:0001933;GO:0001934;GO:0005737;GO:0005829;GO:0005886;GO:0034976;GO:0045727;	-	-	veNOG03537	S	sp|Q9BZQ8|NIBAN_HUMAN Protein Niban OS=Homo sapiens GN=FAM129A PE=1 SV=1	(RefSeq) family with sequence similarity 129 member A	82.4288	88.5105	128.206	112.783	74.3396	83.0907	70.4295	58.348	48.5795	44.5547	55.1365	35.0962	60.8292	47.0904	36.2759	73.7047	54.162
ENSCHIG00000016937	748.792	1038.28	491.467	0.473345	-1.07904	3.85315e-05	0.00212034	4	16399160	16403853	-	327	NDUFB2	102174090	GO:0005747;GO:0032981;	K03958	-	veNOG23633	C	sp|Q02374|NDUB2_BOVIN NADH dehydrogenase [ubiquinone] 1 beta subcomplex subunit 2, mitochondrial OS=Bos taurus GN=NDUFB2 PE=1 SV=1	(RefSeq) NADH:ubiquinone oxidoreductase subunit B2	194.099	212.862	210.643	244.114	212.863	253.736	236.176	180.159	121.332	78.5432	140.895	156.209	160.577	71.4653	113.207	128.64	121.368
ENSCHIG00000009721	282.664	394.278	183.452	0.465286	-1.10381	3.90531e-05	0.00213178	22	51433325	51454985	+	657	SHISA5	102190001	GO:0005635;GO:0005783;GO:0042771;GO:0072332;	K10135	-	veNOG17493	T	sp|Q3T0A9|SHSA5_BOVIN Protein shisa-5 OS=Bos taurus GN=SHISA5 PE=2 SV=1	(RefSeq) shisa family member 5	41.3905	43.1459	41.234	42.0841	36.7549	50.7786	43.3479	31.9507	25.9814	25.1928	22.7622	21.3349	30.8908	16.327	10.0809	26.6143	25.1695
ENSCHIG00000010514	21.5347	11.0097	30.8903	2.80573	1.48838	3.91106e-05	0.00213178	8	75696093	75782536	-	1538	CNTFR	102171152	GO:0001967;GO:0003360;GO:0004897;GO:0004897;GO:0005102;GO:0007548;GO:0008284;GO:0016324;GO:0019955;GO:0043524;GO:0060538;GO:0070110;GO:0070120;GO:0070120;GO:0097059;	K05059	-	veNOG11201	T	sp|P26992|CNTFR_HUMAN Ciliary neurotrophic factor receptor subunit alpha OS=Homo sapiens GN=CNTFR PE=1 SV=2	(RefSeq) ciliary neurotrophic factor receptor	0.73825	0.195243	0.348798	0.664463	0.795898	0.29971	0.164233	0.680432	1.6798	2.44924	2.01345	2.40425	1.23988	1.41151	1.15349	0.649659	1.78323
ENSCHIG00000024954	29.9468	12.0503	45.8549	3.8053	1.92801	3.91057e-05	0.00213178	3	110752497	110775276	-	1792	SLAMF6	102181738	-	K16852	-	veNOG14040	R	sp|Q96DU3|SLAF6_HUMAN SLAM family member 6 OS=Homo sapiens GN=SLAMF6 PE=1 SV=3	(RefSeq) SLAM family member 6	0.950415	0.0335139	0.658589	0.253459	0.372593	0.35369	0.24667	0.7901	1.59617	2.61168	1.47518	3.55109	0.266035	2.99297	2.24398	1.17091	2.92591
ENSCHIG00000014922	1692.89	1056.18	2258.86	2.1387	1.09673	3.99138e-05	0.00216992	19	17002714	17361983	+	5202	MYO1D	102177189	GO:0005903;GO:0010923;GO:0019904;GO:0030424;GO:0043005;GO:0043025;GO:0043209;GO:0051641;	K10356	-	veNOG02981	Z	sp|Q17R14|MYO1D_BOVIN Unconventional myosin-Id OS=Bos taurus GN=MYO1D PE=2 SV=1	(RefSeq) myosin ID	11.8738	18.2987	8.69335	14.4174	16.9104	13.7347	13.5837	13.5141	28.9471	35.7238	29.4014	49.2953	29.9415	65.2003	29.6246	23.51	28.0824
ENSCHIG00000009898	748.195	1027.93	499.542	0.485969	-1.04106	4.0914e-05	0.00220149	14	54059977	54089686	+	957	GGH	102190334	GO:0005615;GO:0034722;	K01307	[EC:3.4.19.9]	veNOG09739	H	sp|A7YWG4|GGH_BOVIN Gamma-glutamyl hydrolase OS=Bos taurus GN=GGH PE=2 SV=1	(RefSeq) gamma-glutamyl hydrolase	51.907	68.5916	108.86	66.8601	69.3617	81.7026	75.3549	67.9916	32.2025	21.4701	51.7733	47.6247	47.3958	37.763	47.3331	50.3242	43.5777
ENSCHIG00000012775	2004.79	3301.79	851.909	0.258014	-1.95448	4.06536e-05	0.00220149	16	77416931	77541893	+	2805	NR5A2	102174500	GO:0000978;GO:0000980;GO:0001228;GO:0003677;GO:0003677;GO:0003682;GO:0003700;GO:0005543;GO:0005634;GO:0005634;GO:0005737;GO:0006355;GO:0008206;GO:0030855;GO:0042127;GO:0042632;GO:0043565;GO:0044212;GO:0045070;GO:0045893;GO:0045944;GO:0061113;GO:0090575;GO:1990830;	K08027	-	veNOG04480	K	sp|O00482|NR5A2_HUMAN Nuclear receptor subfamily 5 group A member 2 OS=Homo sapiens GN=NR5A2 PE=1 SV=2	(RefSeq) nuclear receptor subfamily 5 group A member 2	36.5726	154.585	15.1468	73.0076	89.7786	83.4196	106.462	80.8717	10.8881	3.82533	12.467	32.8647	49.3608	17.2998	31.4968	44.1704	15.5866
ENSCHIG00000024841	7.89898	2.53018	12.6712	5.00803	2.32424	4.08783e-05	0.00220149	23	38461605	38481198	+	2198	C6orf222	102189722	-	-	-	veNOG11618	S	sp|P0C671|CF222_HUMAN Uncharacterized protein C6orf222 OS=Homo sapiens GN=C6orf222 PE=1 SV=1	(RefSeq) chromosome 23 C6orf222 homolog	0.0258287	0.0546468	0.19525	0.0258302	0	0.0524288	0.229837	0.0560137	0.29385	0.571267	0.584165	0.273866	0.185909	0.987672	0.430468	0.545501	0.403692
ENSCHIG00000027215	2442.86	3359.25	1628.28	0.484715	-1.04479	4.07593e-05	0.00220149	2	73045506	73444828	+	5108	MGAT5	102174983	GO:0004864;GO:0005794;GO:0006487;GO:0006487;GO:0008375;GO:0016020;GO:0016757;GO:0018279;GO:0030144;GO:0030144;GO:0030145;GO:0030335;GO:1903614;GO:1904894;	K00744	[EC:2.4.1.155]	veNOG00244	G	sp|Q09328|MGT5A_HUMAN Alpha-1,6-mannosylglycoprotein 6-beta-N-acetylglucosaminyltransferase A OS=Homo sapiens GN=MGAT5 PE=2 SV=1	(RefSeq) mannosyl (alpha-1,6-)-glycoprotein beta-1,6-N-acetyl-glucosaminyltransferase	29.4749	43.3848	32.4622	52.5288	44.4863	38.2286	55.8043	58.9921	20.0326	20.1572	20.7306	28.7713	21.6394	26.15	21.788	31.2976	41.7538
ENSCHIG00000020268	5.43632	0.981564	9.3961	9.57258	3.25891	4.11618e-05	0.00220352	LWLT01000021.1	55543694	55752903	-	3802	GLRA2	102188393	GO:0005887;GO:0007218;GO:0016594;GO:0016934;GO:0022852;GO:0034220;GO:0071230;GO:0071294;GO:0071361;GO:1902476;	K05194	-	NOG00915;veNOG03376	TU	sp|P23416|GLRA2_HUMAN Glycine receptor subunit alpha-2 OS=Homo sapiens GN=GLRA2 PE=1 SV=1	(RefSeq) glycine receptor alpha 2	0.014932	0	0	0.0149329	0	0.015155	0	0.0809562	0.339759	0.150118	0.258253	0.0452362	0.0358258	0.503815	0.217753	0.236523	0.0636495
ENSCHIG00000027200	786.126	1090.39	515.671	0.472924	-1.08032	4.10946e-05	0.00220352	13	65272510	65279193	+	417	LOC102177994	102177994	-	-	-	NOG119514;veNOG20562	SU	sp|Q9CQT9|CT024_MOUSE Uncharacterized protein C20orf24 homolog OS=Mus musculus PE=2 SV=1	(RefSeq) uncharacterized protein C20orf24 homolog	160.921	178.73	146.012	190.202	204.282	185.017	211.098	158.253	93.3753	69.5299	116.826	106.41	137.19	70.7404	84.5198	105.908	114.711
ENSCHIG00000010567	4.45999	0.954048	7.57637	7.94129	2.98937	4.18102e-05	0.00223119	11	106187488	106192894	+	1764	ENTPD2	102183153	GO:0005604;GO:0005886;GO:0007186;GO:0009181;GO:0017110;GO:0017111;GO:0030168;	K01509	[EC:3.6.1.3]	veNOG13903	F	sp|Q9Y5L3|ENTP2_HUMAN Ectonucleoside triphosphate diphosphohydrolase 2 OS=Homo sapiens GN=ENTPD2 PE=1 SV=1	(RefSeq) ectonucleoside triphosphate diphosphohydrolase 2	0	0.0680917	0	0.0643704	0.0630845	0.032664	0.071596	0	0.366147	0.258842	0.470986	0.292496	0.42469	0.28957	0.402282	0.453141	0.182914
ENSCHIG00000023266	1388.58	2424.8	467.488	0.192794	-2.37487	4.18912e-05	0.00223119	3	106121084	106140389	+	3580	NTRK1	102172584	GO:0004713;GO:0004714;GO:0005737;GO:0005769;GO:0005770;GO:0005887;GO:0006468;GO:0006468;GO:0007399;GO:0007623;GO:0008285;GO:0009986;GO:0010465;GO:0010976;GO:0018108;GO:0030183;GO:0030424;GO:0038083;GO:0038180;GO:0038180;GO:0042490;GO:0042803;GO:0043235;GO:0043524;GO:0043547;GO:0046579;GO:0046777;GO:0048011;GO:0048406;GO:0048485;GO:0051092;GO:0051965;GO:0060384;GO:0060385;GO:0061368;GO:0070374;GO:…	K03176	[EC:2.7.10.1]	opiNOG53094;veNOG09172	T	sp|P04629|NTRK1_HUMAN High affinity nerve growth factor receptor OS=Homo sapiens GN=NTRK1 PE=1 SV=4	(RefSeq) neurotrophic receptor tyrosine kinase 1	15.0333	39.1879	14.0706	80.6581	57.5056	34.2819	48.5249	71.3948	8.04132	0.510165	1.6878	8.98373	22.448	2.31858	13.2807	15.0714	20.6395
ENSCHIG00000018294	15.5917	6.95891	23.2653	3.34323	1.74124	4.24127e-05	0.00225324	19	14552561	14584951	-	5224	UNC45B	102172931	GO:0005829;GO:0051879;GO:0061077;	K21991	-	veNOG07980	OD	sp|Q8CGY6|UN45B_MOUSE Protein unc-45 homolog B OS=Mus musculus GN=Unc45b PE=1 SV=1	(RefSeq) unc-45 myosin chaperone B	0.0978069	0.0919707	0.133497	0.0217361	0.0852076	0.0330892	0.12088	0.141407	0.264938	0.611827	0.318078	0.230459	0.208591	0.611123	0.316959	0.40166	0.339708
ENSCHIG00000009678	1111.11	338.845	1797.57	5.30501	2.40735	4.26509e-05	0.00225448	22	11968077	12055185	-	5958	SCN10A	102176835	GO:0001518;GO:0002027;GO:0005248;GO:0034765;GO:0035725;GO:0044325;GO:0055117;GO:0060371;GO:0086016;GO:0086043;	K04842	-	veNOG01033	P	sp|O46669|SCNAA_CANLF Sodium channel protein type 10 subunit alpha OS=Canis lupus familiaris GN=SCN10A PE=2 SV=1	(RefSeq) sodium voltage-gated channel alpha subunit 10	2.68707	3.59857	2.36802	2.5824	4.18378	7.72706	6.99521	1.41551	16.7255	17.9712	20.0549	31.0606	25.0792	65.4576	18.7193	14.9256	12.6725
ENSCHIG00000012002	49.499	27.1244	69.3874	2.55811	1.35508	4.25988e-05	0.00225448	6	99858836	99921885	+	1326	CDS1	102188757	GO:0004605;GO:0005783;GO:0006661;GO:0016024;	K00981	[EC:2.7.7.41]	veNOG02050	I	sp|Q92903|CDS1_HUMAN Phosphatidate cytidylyltransferase 1 OS=Homo sapiens GN=CDS1 PE=2 SV=2	(RefSeq) CDP-diacylglycerol synthase 1	0.171256	1.99284	1.69917	0.642248	1.88825	1.39051	2.76211	0.789219	2.99213	2.84082	7.29089	3.95598	2.82486	5.9709	5.61921	2.78805	4.07584
ENSCHIG00000006391	158.27	97.7514	212.065	2.16943	1.11731	4.29709e-05	0.00226569	13	61467502	61502404	+	5453	DNMT3B	102186778	GO:0000122;GO:0003714;GO:0003886;GO:0005634;GO:0005654;GO:0010628;GO:0043231;GO:0051571;GO:0051573;	K17399	[EC:2.1.1.37]	veNOG07488	L	sp|Q9UBC3|DNM3B_HUMAN DNA (cytosine-5)-methyltransferase 3B OS=Homo sapiens GN=DNMT3B PE=1 SV=1	(RefSeq) DNA methyltransferase 3 beta	1.37426	1.15642	1.53468	1.33269	1.1224	0.929854	1.70231	0.790232	4.484	2.36547	3.29652	2.71244	2.26059	3.91086	4.03418	2.82181	2.72187
ENSCHIG00000013853	3.77156	0.559473	6.62675	11.8446	3.56616	4.3741e-05	0.00230051	26	14439838	14453078	-	2452	KCNK18	102190294	GO:0005886;GO:0006813;GO:0006813;GO:0015269;GO:0015271;GO:0071467;GO:0097623;	K20007	-	veNOG12954	P	sp|Q7Z418|KCNKI_HUMAN Potassium channel subfamily K member 18 OS=Homo sapiens GN=KCNK18 PE=1 SV=1	(RefSeq) potassium two pore domain channel subfamily K member 18	0	0	0.0218781	0.0231544	0	0	0.051507	0.0251057	0.18815	0.465536	0.0616061	0.105213	0.0833257	0.46872	0.192938	0.325995	0.131591
ENSCHIG00000021745	43.7316	25.5041	59.9338	2.34997	1.23264	4.3939e-05	0.00230515	2	64447067	64448380	-	972	-	-	-	-	-	-	-	-	-	1.34336	3.15113	1.159	1.81072	1.43108	1.24486	2.7286	1.51998	5.12605	2.93594	6.21638	6.28145	5.11487	4.72964	6.20558	4.83141	3.56852
ENSCHIG00000010453	742.46	1024.65	491.622	0.479794	-1.05951	4.42644e-05	0.00231643	21	20906713	20911640	-	2603	CIB1	102187169	GO:0001933;GO:0001934;GO:0001954;GO:0002931;GO:0005509;GO:0005634;GO:0005654;GO:0005737;GO:0005783;GO:0005813;GO:0005886;GO:0006915;GO:0006974;GO:0007026;GO:0007113;GO:0007286;GO:0008284;GO:0008285;GO:0008427;GO:0010977;GO:0016020;GO:0017016;GO:0030027;GO:0030220;GO:0030291;GO:0030307;GO:0030335;GO:0030426;GO:0031122;GO:0032433;GO:0033630;GO:0038163;GO:0042127;GO:0042383;GO:0043005;GO:0043025;GO:…	K17259	-	veNOG06266	T	sp|B1A8Z2|CIB1_SHEEP Calcium and integrin-binding protein 1 OS=Ovis aries GN=CIB1 PE=2 SV=1	(RefSeq) calcium and integrin binding 1	22.2462	24.4796	29.4914	30.2086	26.6339	30.6801	26.4187	25.5176	14.9233	14.3838	19.4118	17.6745	15.0966	10.5967	10.3141	18.9625	16.7342
ENSCHIG00000023004	117.784	72.2867	158.226	2.18887	1.13019	4.46566e-05	0.00233114	11	95076384	95291401	-	1528	NR6A1	102186491	GO:0000122;GO:0000978;GO:0001228;GO:0003677;GO:0005667;GO:0007276;GO:0042803;GO:0043565;GO:0045944;	K08561	-	veNOG08822	K	sp|A0P8Z4|NR6A1_PIG Nuclear receptor subfamily 6 group A member 1 OS=Sus scrofa GN=NR6A1 PE=1 SV=2	(RefSeq) nuclear receptor subfamily 6 group A member 1	2.93517	3.6946	2.31713	2.26653	3.05877	3.12984	4.05004	4.23017	7.91049	10.6081	8.05709	11.312	4.05598	12.0346	10.3719	4.90433	7.12682
ENSCHIG00000001816	414.536	572.606	274.029	0.478565	-1.06321	4.4966e-05	0.00233603	6	6440424	6440633	+	210	-	-	-	-	-	-	-	-	-	150.58	162.439	255.708	188.708	174.075	190.692	178.618	193.178	97.5415	113.062	118.689	112.611	116.427	75.4039	81.1001	119.901	119.077
ENSCHIG00000024093	21.7548	10.1873	32.0371	3.14481	1.65297	4.49729e-05	0.00233603	6	13550431	13550997	-	486	-	-	-	-	-	-	-	-	-	3.27078	0.494295	1.21419	0.934563	0.801407	1.30414	2.3388	1.26665	6.26518	7.28114	2.64196	3.89273	2.5224	10.5103	6.0839	5.96216	3.81748
ENSCHIG00000014006	383.545	527.923	255.208	0.483419	-1.04865	4.52306e-05	0.00234362	4	53894874	53904572	-	681	FKBP14	102189184	-	K09577	[EC:5.2.1.8]	veNOG07355	O	sp|Q5R941|FKB14_PONAB Peptidyl-prolyl cis-trans isomerase FKBP14 OS=Pongo abelii GN=FKBP14 PE=2 SV=1	(RefSeq) FK506 binding protein 14	42.0992	50.4442	56.1658	61.0266	59.8891	48.9891	64.1676	43.48	24.7947	21.2878	38.0418	29.6749	32.7023	17.8143	43.9391	33.746	30.4419
ENSCHIG00000017166	1161.18	1589.16	780.745	0.491293	-1.02535	4.66249e-05	0.00240399	16	63301382	63309957	-	539	ARPC5	102172564	-	K05754	-	veNOG09563;NOG29820	Z	sp|Q9CPW4|ARPC5_MOUSE Actin-related protein 2/3 complex subunit 5 OS=Mus musculus GN=Arpc5 PE=1 SV=3	(RefSeq) actin related protein 2/3 complex subunit 5	204.44	173.039	301.666	204.873	198.716	230.156	192.723	130.884	107.504	103.772	135.784	133.857	125.343	86.7129	85.357	139.032	139.78
ENSCHIG00000017651	535.112	129.194	895.929	6.93476	2.79385	4.65534e-05	0.00240399	2	628312	686353	-	6673	PADI2	102182926	GO:0004668;GO:0005509;GO:0005737;GO:0010848;GO:0018101;GO:0030331;GO:0030520;GO:0035327;GO:0036413;GO:0042803;GO:0048096;GO:0070100;GO:1901624;GO:1990830;	K01481	[EC:3.5.3.15]	veNOG11610	R	sp|P20717|PADI2_RAT Protein-arginine deiminase type-2 OS=Rattus norvegicus GN=Padi2 PE=1 SV=1	(RefSeq) peptidyl arginine deiminase 2	0.961363	0.620998	2.02586	1.54848	1.19236	1.22613	1.93995	1.13469	5.12989	2.13827	5.67062	26.0701	18.0851	12.726	11.6977	5.60006	9.47721
ENSCHIG00000008356	93.5178	56.5582	126.371	2.23435	1.15986	4.7128e-05	0.00242398	9	61472043	61651881	-	2223	MAP7	102171878	GO:0005829;GO:0015630;	K10433	-	veNOG11485	Z	sp|Q14244|MAP7_HUMAN Ensconsin OS=Homo sapiens GN=MAP7 PE=1 SV=1	(RefSeq) microtubule associated protein 7	1.86429	1.43185	3.20953	1.17483	1.80212	1.14046	1.7328	1.7169	4.81475	6.57271	6.69331	4.48731	2.87983	5.80194	4.7351	2.4721	3.59237
ENSCHIG00000027134	7.90349	2.62967	12.5913	4.78819	2.25948	4.72558e-05	0.0024246	29	41564005	41582923	-	6067	-	-	-	-	-	-	-	-	-	0	0.0197979	0.0353684	0.0187159	0.0458551	0.0284915	0.0208168	0.0608793	0.167292	0.169333	0.14939	0.014174	0.134705	0.294677	0.23393	0.263505	0.106366
ENSCHIG00000015181	6.53227	1.50581	11.0002	7.3052	2.86892	4.73842e-05	0.00242526	6	84457131	84551616	-	4966	TMPRSS11F	102185449	-	K09752	[EC:3.4.21.-]	veNOG00267	O	sp|Q8BHM9|TM11F_MOUSE Transmembrane protease serine 11F OS=Mus musculus GN=Tmprss11f PE=2 SV=1	(RefSeq) transmembrane protease serine 11F	0	0	0	0	0.0336129	0.0116028	0.06358	0.0495844	0.167221	0.114931	0.167302	0.155849	0.0137142	0.385724	0.285794	0.301805	0.0487304
ENSCHIG00000025886	841.172	488.809	1154.38	2.36163	1.23978	4.7525e-05	0.00242655	5	59425245	59760839	+	9225	CFAP54	102183852	GO:0007283;GO:0060271;GO:0060294;	-	-	veNOG33876;veNOG01746	S	sp|Q96N23|CFA54_HUMAN Cilia- and flagella-associated protein 54 OS=Homo sapiens GN=CFAP54 PE=2 SV=3	(RefSeq) cilia and flagella associated protein 54	5.09558	4.73944	3.89036	3.97577	3.00972	2.28603	4.06609	2.36227	11.2723	17.0018	7.56519	8.26847	5.1014	15.6563	13.1669	8.57829	6.33079
ENSCHIG00000019852	155.739	95.7955	209.022	2.18196	1.12562	4.77027e-05	0.00242971	23	22392986	22406077	+	2466	MSH5	102178867	-	K08741	-	veNOG02797	L	sp|O43196|MSH5_HUMAN MutS protein homolog 5 OS=Homo sapiens GN=MSH5 PE=1 SV=1	(RefSeq) mutS homolog 5	1.68058	3.23908	3.24133	2.53253	2.70757	2.80386	4.73735	0.748894	8.04454	9.90592	6.21752	5.85847	6.57297	10.0462	5.94712	6.76652	3.40193
ENSCHIG00000000920	801.306	516.87	1054.14	2.03946	1.02819	4.84459e-05	0.00246159	29	24190181	24617454	-	11835	NAV2	102185718	GO:0003025;GO:0005614;GO:0005654;GO:0007605;GO:0007608;GO:0007626;GO:0008201;GO:0021554;GO:0021563;GO:0021564;GO:0031012;	K19483	[EC:3.6.4.12]	veNOG09060	Z	sp|Q8IVL1|NAV2_HUMAN Neuron navigator 2 OS=Homo sapiens GN=NAV2 PE=1 SV=3	(RefSeq) neuron navigator 2	2.76302	6.11479	1.8267	2.58089	2.54343	1.84518	3.90037	2.45508	9.68298	7.50387	6.89877	7.89822	4.40221	10.4663	7.28513	5.58053	6.06607
ENSCHIG00000026322	108.496	47.5871	162.637	3.41767	1.77301	4.97661e-05	0.00252256	16	62860889	62909054	+	3613	LAMC2	102170540	GO:0008284;GO:0030335;	K06246	-	veNOG04072	W	sp|Q13753|LAMC2_HUMAN Laminin subunit gamma-2 OS=Homo sapiens GN=LAMC2 PE=1 SV=2	(RefSeq) laminin subunit gamma 2	0.282836	1.54589	0.564216	0.958554	1.41681	0.446537	1.85266	0.255573	3.26887	1.04261	2.90577	5.5933	5.90003	3.88791	5.56492	2.15709	2.25496
ENSCHIG00000022268	461.232	633.093	308.466	0.487237	-1.0373	5.02912e-05	0.00253693	27	11573445	11579509	+	645	TM2D2	100861359	-	-	-	veNOG13272	R	sp|Q2TA35|TM2D2_BOVIN TM2 domain-containing protein 2 OS=Bos taurus GN=TM2D2 PE=2 SV=1	(RefSeq) TM2 domain containing 2	49.9061	74.5822	54.5599	81.7732	88.2485	61.3712	94.2809	37.7944	42.2005	32.7405	34.0759	33.8643	47.4094	31.4796	32.2724	56.5425	38.7693
ENSCHIG00000025273	2660.06	1670.66	3539.53	2.11865	1.08315	5.02351e-05	0.00253693	1	116238757	116264604	+	9373	IGSF10	102189994	GO:0005576;GO:2001222;	-	-	veNOG00495	T	sp|Q6WRI0|IGS10_HUMAN Immunoglobulin superfamily member 10 OS=Homo sapiens GN=IGSF10 PE=1 SV=1	(RefSeq) immunoglobulin superfamily member 10	20.9872	12.2382	13.799	10.8001	12.8579	12.4792	10.3281	6.22618	36.5709	47.6546	21.2413	27.3221	25.7146	41.6221	33.2491	26.8316	19.2863
ENSCHIG00000023459	125.248	76.5478	168.537	2.20173	1.13864	5.04611e-05	0.00253939	10	26479937	26484261	+	472	ZBTB25	102185658	-	K10504	-	veNOG00143	R	sp|A1YEX3|ZBT25_GORGO Zinc finger and BTB domain-containing protein 25 OS=Gorilla gorilla gorilla GN=ZBTB25 PE=3 SV=1	(RefSeq) zinc finger and BTB domain containing 25	14.0726	11.5788	9.09239	9.74312	14.8532	10.2543	11.7733	8.34699	30.6912	44.0153	27.2033	33.5231	17.7477	36.5244	30.57	17.7819	25.806
ENSCHIG00000022719	20.7755	9.90278	30.4402	3.0739	1.62007	5.06257e-05	0.00254158	9	76183430	76183863	+	408	-	-	-	-	-	-	-	-	-	2.22633	1.91358	1.05186	2.64392	2.18198	1.12979	1.39296	0.90528	9.04598	6.4349	3.88752	5.05847	3.17155	7.19879	10.1458	6.3673	3.75646
ENSCHIG00000018401	197.213	85.1917	296.787	3.48376	1.80065	5.21556e-05	0.00261214	4	5906642	5930570	+	1098	WDR86	102180458	-	-	-	veNOG01924	R	sp|Q86TI4|WDR86_HUMAN WD repeat-containing protein 86 OS=Homo sapiens GN=WDR86 PE=2 SV=3	(RefSeq) WD repeat domain 86	4.03295	6.56359	4.64142	7.18733	6.537	4.98527	5.0035	3.75634	30.1681	43.8717	23.8006	24.9837	8.7457	35.5886	10.0175	7.27997	17.7052
ENSCHIG00000025206	159.806	91.324	220.68	2.41645	1.27289	5.23183e-05	0.00261405	10	30946809	31060851	-	4323	LRRC9	102176425	-	-	-	veNOG11553	T	sp|Q6ZRR7|LRRC9_HUMAN Leucine-rich repeat-containing protein 9 OS=Homo sapiens GN=LRRC9 PE=2 SV=2	(RefSeq) leucine-rich repeat-containing protein 9	1.4183	1.8199	2.10957	1.35272	1.41579	0.959655	2.00121	0.711995	4.07665	6.17881	4.0359	3.14297	2.39462	7.14861	5.44435	3.25894	2.20182
ENSCHIG00000021901	526.087	245.738	775.286	3.15493	1.65761	5.24944e-05	0.00261662	12	52261715	52346333	+	1485	TNFRSF19	102169022	GO:0001942;GO:0043123;	K05155	-	veNOG00816	T	sp|Q9NS68|TNR19_HUMAN Tumor necrosis factor receptor superfamily member 19 OS=Homo sapiens GN=TNFRSF19 PE=1 SV=1	(RefSeq) TNF receptor superfamily member 19	21.447	10.9599	19.1099	7.34057	16.1489	7.02296	6.76126	4.7672	57.3497	91.5502	50.3527	32.0233	23.5271	46.6944	40.3794	26.9138	20.9675
ENSCHIG00000023838	316.621	200.691	419.67	2.09112	1.06428	5.32096e-05	0.00264598	7	57997722	58008419	-	2570	-	-	GO:0016020;	-	-	-	-	-	-	7.04673	5.72526	4.67568	5.50074	4.8063	5.29111	5.28278	4.67082	14.2891	18.1662	10.3742	13.7523	9.19548	13.1675	15.0945	13.102	13.0571
ENSCHIG00000017326	1732.75	2397.27	1142.07	0.476406	-1.06974	5.39232e-05	0.00267513	10	79241246	79253436	-	342	DAD1	100860963	GO:0001824;GO:0043066;	K12668	-	veNOG21628;NOG52999	ODR	sp|Q5E9C2|DAD1_BOVIN Dolichyl-diphosphooligosaccharide--protein glycosyltransferase subunit DAD1 OS=Bos taurus GN=DAD1 PE=3 SV=3	(RefSeq) defender against cell death 1	426.616	383.521	474.963	522.427	450.33	506.949	560.204	503.632	264.127	186.244	363.953	269.548	368.802	194.537	202.997	284.853	296.48
ENSCHIG00000021600	8.19015	2.19431	13.5198	6.1613	2.62323	5.40677e-05	0.00267597	7	37186194	37207432	-	6460	GABRA6	102184993	-	K05175	-	veNOG08941	T	sp|Q16445|GBRA6_HUMAN Gamma-aminobutyric acid receptor subunit alpha-6 OS=Homo sapiens GN=GABRA6 PE=2 SV=2	(RefSeq) gamma-aminobutyric acid type A receptor alpha6 subunit	0	0.00929672	0	0.026366	0	0	0.117302	0.0285878	0.199964	0.141362	0.058459	0.119806	0.0632553	0.415125	0.183082	0.247474	0.124869
ENSCHIG00000008068	1140.68	1571.24	757.961	0.482396	-1.05171	5.53572e-05	0.00273334	LWLT01000027.1	37171713	37172099	+	387	BEX2	102170398	-	-	-	veNOG22296	T	sp|Q9BXY8|BEX2_HUMAN Protein BEX2 OS=Homo sapiens GN=BEX2 PE=1 SV=1	(RefSeq) brain expressed X-linked 2	218.284	288.49	256.72	288.568	344.482	267.55	287.183	271.528	135.9	93.5023	177.405	139.99	234.055	111.531	174.809	164.722	188.427
ENSCHIG00000013660	624.19	1157.84	149.836	0.12941	-2.94998	5.56681e-05	0.00273582	22	42967051	43001291	-	2108	ABHD6	102186912	GO:0004620;GO:0005739;GO:0009395;GO:0016021;GO:0030336;GO:0032281;GO:0046464;GO:0046889;GO:0047372;GO:0047372;GO:0060292;GO:0120163;GO:2000124;	K13700	[EC:3.1.1.23]	veNOG10803	R	sp|Q1LZ86|ABHD6_BOVIN Monoacylglycerol lipase ABHD6 OS=Bos taurus GN=ABHD6 PE=2 SV=1	(RefSeq) abhydrolase domain containing 6	18.2595	36.4387	3.46097	54.2969	49.5169	23.7529	28.3086	75.2259	6.17169	4.00714	4.04876	4.1202	8.59387	3.1501	3.53466	6.0197	11.8242
ENSCHIG00000013849	87.7367	55.0886	116.757	2.11944	1.08369	5.56659e-05	0.00273582	13	60690132	60691124	-	993	FOXS1	102183157	GO:0000122;GO:0000978;GO:0001227;GO:0001568;GO:0003677;GO:0005634;GO:0040018;GO:0043433;GO:0045892;GO:0050885;	K09412	-	veNOG05573	K	sp|O43638|FOXS1_HUMAN Forkhead box protein S1 OS=Homo sapiens GN=FOXS1 PE=2 SV=2	(RefSeq) forkhead box S1	6.91777	3.87073	2.37702	2.80157	3.30593	4.46796	4.00635	2.97566	11.0574	12.3001	11.105	11.0848	11.5909	5.65842	7.74181	7.94914	7.7172
ENSCHIG00000016243	12.9065	5.56342	19.4336	3.4931	1.80451	5.61335e-05	0.00275035	29	8556269	8598344	-	2253	CCDC81	102185437	GO:0005813;	-	-	veNOG01279	S	sp|Q6ZN84|CCD81_HUMAN Coiled-coil domain-containing protein 81 OS=Homo sapiens GN=CCDC81 PE=2 SV=2	(RefSeq) coiled-coil domain containing 81	0.0755945	0.0533128	0.166674	0.151198	0.222266	0.153447	0.196198	0.300555	0.5324	1.4693	0.234666	0.57253	0.665027	1.02024	0.577444	0.709579	0.608658
ENSCHIG00000024661	274.998	176.717	362.36	2.0505	1.03598	5.6226e-05	0.00275035	15	6159565	6198120	+	6014	LRP4	102185291	GO:0001822;GO:0001822;GO:0001932;GO:0001942;GO:0005886;GO:0008104;GO:0009953;GO:0009954;GO:0009986;GO:0016055;GO:0030178;GO:0030279;GO:0030326;GO:0030971;GO:0031594;GO:0042475;GO:0042733;GO:0042803;GO:0043113;GO:0048856;GO:0050731;GO:0050771;GO:0051124;GO:0060173;GO:0071340;GO:0090090;GO:0090090;GO:0097104;GO:0097105;GO:0150094;GO:1901631;GO:1904395;	K20051	-	veNOG06443	T	sp|O75096|LRP4_HUMAN Low-density lipoprotein receptor-related protein 4 OS=Homo sapiens GN=LRP4 PE=1 SV=4	(RefSeq) LDL receptor related protein 4	1.81246	2.2369	1.57885	2.19018	2.09091	2.15569	1.61702	2.31333	5.41585	5.21967	4.2449	4.47557	3.69175	7.85651	3.91352	3.28961	6.29064
ENSCHIG00000026439	10.212	4.04001	15.6982	3.88567	1.95816	5.65002e-05	0.00275734	29	47152198	47193381	-	3609	TESMIN	102186666	GO:0005634;GO:0005737;	-	-	veNOG01545	P	sp|Q9Y4I5|MTL5_HUMAN Tesmin OS=Homo sapiens GN=TESMIN PE=1 SV=2	(RefSeq) testis expressed metallothionein like protein	0.173036	0.0332817	0.0743212	0.0314628	0.0462515	0.0319309	0.122481	0.102343	0.332363	0.442808	0.355776	0.452725	0.264192	0.247687	0.426025	0.470657	0.20116
ENSCHIG00000015101	82.5577	49.0738	112.321	2.28882	1.19461	5.68236e-05	0.00276029	1	129767496	129770746	-	429	-	-	-	-	-	-	-	-	-	9.52808	8.25956	11.2542	5.6907	11.2837	6.17829	9.56782	2.5829	25.1643	30.3334	20.7749	18.0407	24.6066	21.4322	28.3961	17.4681	6.7691
ENSCHIG00000023871	419.629	265.886	556.289	2.09221	1.06503	5.67964e-05	0.00276029	5	28491243	28517884	+	1726	LOC102190935	102190935	-	-	-	opiNOG05106;COG1914;veNOG02746	P	sp|O54902|NRAM2_RAT Natural resistance-associated macrophage protein 2 OS=Rattus norvegicus GN=Slc11a2 PE=1 SV=1	(RefSeq) natural resistance-associated macrophage protein 2-like	14.5053	10.9605	10.4431	10.4273	13.8295	7.14399	10.3173	7.77513	32.5561	31.8772	26.1682	26.0074	18.9005	33.3678	31.8633	17.83	19.3017
ENSCHIG00000021853	154.684	216.944	99.3415	0.457914	-1.12685	5.75492e-05	0.00278908	10	16814575	16819602	+	306	ACYP1	102170323	-	K01512	[EC:3.6.1.7]	veNOG23274	C	sp|P41500|ACYP1_BOVIN Acylphosphatase-1 OS=Bos taurus GN=ACYP1 PE=1 SV=2	(RefSeq) acylphosphatase 1	37.1055	47.4959	53.6451	71.6178	60.0045	48.7693	55.3058	19.715	27.741	15.6676	37.024	26.4164	40.0617	16.6928	17.0063	29.7141	25.8339
ENSCHIG00000025386	340.034	220.625	446.177	2.02233	1.01602	5.76915e-05	0.00278953	10	79872746	79881481	-	1737	EFS	102182131	GO:0017124;GO:0019904;	-	-	veNOG02196	T	sp|O43281|EFS_HUMAN Embryonal Fyn-associated substrate OS=Homo sapiens GN=EFS PE=1 SV=1	(RefSeq) embryonal Fyn-associated substrate	11.0144	7.19161	8.15331	8.30212	8.04017	11.1457	9.74298	6.55638	28.5253	23.1322	20.2628	17.476	23.1721	25.2901	17.2266	15.8764	18.2042
ENSCHIG00000012005	30.6901	16.8803	42.9655	2.5453	1.34784	5.83581e-05	0.00281528	19	18337102	18338472	+	1371	EVI2B	102182438	GO:0030854;	K16854	-	veNOG02158	S	sp|P34910|EVI2B_HUMAN Protein EVI2B OS=Homo sapiens GN=EVI2B PE=1 SV=2	(RefSeq) ecotropic viral integration site 2B	1.53213	0.744687	0.782569	0.745401	0.527591	0.756489	0.184238	1.39193	2.62472	3.16388	2.3138	4.2652	0.794805	2.60803	1.55279	2.69654	3.05951
ENSCHIG00000006414	40.0024	19.528	58.2019	2.98044	1.57552	5.87124e-05	0.00282587	15	58442490	58494538	-	5124	TTC12	102178641	-	-	-	veNOG03358	O	sp|Q9H892|TTC12_HUMAN Tetratricopeptide repeat protein 12 OS=Homo sapiens GN=TTC12 PE=1 SV=2	(RefSeq) tetratricopeptide repeat domain 12	0.343465	0.222693	0.230326	0.199443	0.27147	0.258635	0.332745	0.240277	1.17047	1.42575	0.427467	0.570608	0.558236	1.74454	1.15409	0.896997	0.503763
ENSCHIG00000023405	536.682	339.309	712.125	2.09875	1.06953	5.97012e-05	0.00286689	17	58396230	58588431	-	9103	ZNF827	102178845	-	-	-	veNOG04045	K	sp|Q17R98|ZN827_HUMAN Zinc finger protein 827 OS=Homo sapiens GN=ZNF827 PE=1 SV=1	(RefSeq) zinc finger protein 827	2.54452	3.74737	2.15099	1.86484	2.40826	2.89267	3.80842	1.2984	8.08861	8.25117	5.11935	4.43998	4.33184	9.76374	7.28881	5.32352	5.2991
ENSCHIG00000016452	88.2799	134.83	46.9019	0.347859	-1.52343	5.99001e-05	0.00286987	1	135028351	135086931	+	1165	RAB6B	102170824	GO:0005794;GO:0031489;	K07894	-	NOG01320;veNOG07736	RU	sp|P61294|RAB6B_MOUSE Ras-related protein Rab-6B OS=Mus musculus GN=Rab6b PE=1 SV=1	(RefSeq) RAB6B, member RAS oncogene family	4.19085	13.0939	10.7751	11.0625	5.34913	9.49605	7.04652	3.22326	3.48484	3.82131	2.91743	2.65732	6.48896	1.86344	1.62432	5.23174	1.31557
ENSCHIG00000017044	2895.62	3956.85	1952.3	0.493398	-1.01918	6.02186e-05	0.00287797	17	14139283	14142990	+	564	PEBP1	102183897	-	-	-	veNOG07173	T	sp|P13696|PEBP1_BOVIN Phosphatidylethanolamine-binding protein 1 OS=Bos taurus GN=PEBP1 PE=1 SV=2	(RefSeq) phosphatidylethanolamine binding protein 1	290.501	568.41	393.112	514.294	555.616	304.647	626.886	560.253	238.852	223.037	306.134	247.156	279.182	246.796	337.827	275.659	368.571
ENSCHIG00000024948	317.113	203.203	418.366	2.05886	1.04185	6.03433e-05	0.00287797	3	20057094	20161303	-	1804	TESK2	102184868	GO:0005654;GO:0016604;	K08842	[EC:2.7.12.1]	veNOG04846	T	sp|Q96S53|TESK2_HUMAN Dual specificity testis-specific protein kinase 2 OS=Homo sapiens GN=TESK2 PE=1 SV=1	(RefSeq) testis-specific kinase 2	6.0422	7.88995	7.34497	7.96231	11.0417	7.34614	9.87119	4.81144	21.0725	19.1093	23.5296	20.4021	12.2317	21.5193	21.4383	14.8436	16.4997
ENSCHIG00000009884	156.797	57.0152	245.492	4.30573	2.10626	6.05269e-05	0.00287936	18	62379544	62386895	-	3831	LOC102190544	102190544	-	K13865	-	veNOG13199	E	sp|Q8WY07|CTR3_HUMAN Cationic amino acid transporter 3 OS=Homo sapiens GN=SLC7A3 PE=1 SV=1	(RefSeq) cationic amino acid transporter 3-like	1.05215	0.940593	0.812168	0.681711	0.624522	1.33858	1.23625	1.38191	4.55203	6.85314	2.48412	2.4916	2.6666	11.5	7.7489	6.54642	2.73727
ENSCHIG00000020411	4.74384	1.00695	8.06553	8.00984	3.00177	6.06469e-05	0.00287936	26	42917654	42969308	-	1788	A1CF	102183033	GO:0005634;GO:0005654;GO:0005737;GO:0007566;GO:0010609;GO:0016554;GO:0016556;	-	-	veNOG00343	A	sp|Q5R9H4|A1CF_PONAB APOBEC1 complementation factor OS=Pongo abelii GN=A1CF PE=2 SV=1	(RefSeq) APOBEC1 complementation factor	0	0.0671777	0	0.0317532	0.0311189	0	0.14127	0.034429	0.412836	0.446894	0.168969	0.240475	0.0761799	0.571366	0.793765	0.447059	0.180459
ENSCHIG00000000367	38.0261	21.3581	52.842	2.4741	1.3069	6.1111e-05	0.00288534	LWLT01003948.1	1892	13996	+	3067	LOC102183132	102183132	-	-	-	veNOG05235	R	sp|Q9BU40|CRDL1_HUMAN Chordin-like protein 1 OS=Homo sapiens GN=CHRDL1 PE=1 SV=1	(RefSeq) chordin-like protein 1	0.296167	0.587449	0.507241	0.555344	0.526109	0.281803	0.864754	0.240857	1.05296	1.04212	1.8716	1.458	1.33234	1.66547	2.1595	1.36829	0.657524
ENSCHIG00000021986	128.519	79.3286	172.243	2.17126	1.11853	6.14368e-05	0.00288534	26	28464430	28571097	-	1458	SUFU	102181468	GO:0000122;GO:0001843;GO:0001947;GO:0003281;GO:0005634;GO:0005737;GO:0005737;GO:0005929;GO:0007368;GO:0008013;GO:0008134;GO:0019901;GO:0021513;GO:0021775;GO:0021776;GO:0035904;GO:0042994;GO:0043588;GO:0045879;GO:0045879;GO:0060976;GO:1901621;GO:2000059;	K06229	-	veNOG10904	T	sp|Q9UMX1|SUFU_HUMAN Suppressor of fused homolog OS=Homo sapiens GN=SUFU PE=1 SV=2	(RefSeq) SUFU negative regulator of hedgehog signaling	4.12742	4.94295	3.31142	3.69931	3.1293	4.14954	4.2878	2.44885	12.7835	15.7367	7.82228	7.54954	6.58627	11.6489	8.59858	8.56633	8.29888
ENSCHIG00000023081	662.079	420.499	876.816	2.08518	1.06017	6.0961e-05	0.00288534	13	39257399	39527480	-	9436	RALGAPA2	102170439	GO:0005737;GO:0005829;GO:0005886;	-	-	veNOG00008	T	sp|Q2PPJ7|RGPA2_HUMAN Ral GTPase-activating protein subunit alpha-2 OS=Homo sapiens GN=RALGAPA2 PE=1 SV=2	(RefSeq) Ral GTPase activating protein catalytic alpha subunit 2	3.02629	4.16885	2.63791	3.1829	3.19597	2.35704	3.66064	2.34206	8.62455	9.71408	6.69164	6.89884	4.8935	9.93344	10.7542	5.8663	5.22323
ENSCHIG00000023350	1316.93	1821.58	868.347	0.4767	-1.06885	6.14605e-05	0.00288534	2	2886959	2921462	+	306	MINOS1	102169146	GO:0005739;	K17784	-	veNOG24815	S	sp|Q5TGZ0|MIC10_HUMAN MICOS complex subunit MIC10 OS=Homo sapiens GN=MINOS1 PE=1 SV=1	(RefSeq) mitochondrial inner membrane organizing system 1	343.968	390.173	403.916	477.947	415.122	426.307	520.246	300.553	216.199	143.619	305.572	257.139	356.771	139.385	151.511	264.814	226.442
ENSCHIG00000026411	149.754	83.6367	208.525	2.49323	1.31801	6.13547e-05	0.00288534	18	41048447	41364417	+	15297	HYDIN	102186513	-	K17570	-	veNOG01795	S	sp|Q4G0P3|HYDIN_HUMAN Hydrocephalus-inducing protein homolog OS=Homo sapiens GN=HYDIN PE=1 SV=3	(RefSeq) HYDIN, axonemal central pair apparatus protein	0.215254	0.57713	0.329649	0.385995	0.287351	0.301336	0.685266	0.233407	1.24256	1.21634	0.671501	0.624	1.01509	1.62787	1.8556	1.14307	0.643338
ENSCHIG00000027099	303.938	421.705	199.257	0.472503	-1.08161	6.18392e-05	0.00289664	19	45233789	45251196	+	1478	LOC102191173	102191173	GO:0005794;	K06883	-	veNOG06819;NOG00372	RU	sp|P84082|ARF2_RAT ADP-ribosylation factor 2 OS=Rattus norvegicus GN=Arf2 PE=2 SV=1	(RefSeq) ADP-ribosylation factor 2	24.5446	15.2377	16.5508	20.0901	16.7524	27.5231	16.4491	19.2008	9.48909	8.26387	11.8557	9.89105	16.1277	7.68966	8.64226	11.9658	14.0263
ENSCHIG00000005883	933.973	1287.04	620.137	0.481833	-1.0534	6.26653e-05	0.00290936	25	19162577	19163119	+	543	LOC108633910	108633910	-	K07939	-	KOG0070;veNOG03055	U	sp|Q3SZF2|ARF4_BOVIN ADP-ribosylation factor 4 OS=Bos taurus GN=ARF4 PE=2 SV=3	(RefSeq) ADP-ribosylation factor 4	148.463	142.676	152.241	180.884	163.95	178.27	149.67	176.968	72.7276	57.8105	113.085	98.0299	112.756	59.029	88.6488	98.4455	128.054
ENSCHIG00000023364	138.333	84.0887	186.551	2.2185	1.14958	6.24693e-05	0.00290936	11	37152044	37327483	+	5667	EML6	102186127	-	K18598	-	veNOG10504	S	sp|Q6ZMW3|EMAL6_HUMAN Echinoderm microtubule-associated protein-like 6 OS=Homo sapiens GN=EML6 PE=2 SV=2	(RefSeq) echinoderm microtubule associated protein like 6	1.24222	0.964385	0.842494	1.23227	1.25675	0.864238	0.947159	0.825567	2.84931	4.18971	1.98585	2.77694	1.38205	3.26743	3.54792	2.46841	1.87891
ENSCHIG00000023747	12.9667	5.5686	19.5428	3.50946	1.81125	6.25893e-05	0.00290936	29	43685703	43698593	-	2235	NAALADL1	102186842	-	K01301	[EC:3.4.17.21]	veNOG03235	OP	sp|Q9UQQ1|NALDL_HUMAN N-acetylated-alpha-linked acidic dipeptidase-like protein OS=Homo sapiens GN=NAALADL1 PE=1 SV=2	(RefSeq) N-acetylated alpha-linked acidic dipeptidase like 1	0.203209	0.0806132	0.144014	0.152415	0.174266	0.0773413	0.169524	0.330518	0.90824	0.817177	0.439319	0.500189	0.213304	0.914185	1.16419	0.625882	0.866202
ENSCHIG00000026047	117.92	72.8677	157.967	2.16786	1.11627	6.24666e-05	0.00290936	14	71989089	72223053	-	4627	ADCY8	102184919	GO:0004016;GO:0007613;GO:0007616;GO:0007626;GO:0008294;GO:0010255;GO:0014069;GO:0016323;GO:0016324;GO:0030424;GO:0030425;GO:0031915;GO:0032793;GO:0032809;GO:0035774;GO:0042593;GO:0048786;GO:0051480;GO:0060076;GO:0071315;GO:0080135;GO:0150076;GO:1900273;GO:1900454;	K08048	[EC:4.6.1.1]	veNOG12050	C	sp|P40145|ADCY8_HUMAN Adenylate cyclase type 8 OS=Homo sapiens GN=ADCY8 PE=1 SV=1	(RefSeq) adenylate cyclase 8	1.77909	1.18115	1.11302	1.6933	0.601259	0.722264	0.477667	1.07765	1.83461	4.3173	3.34633	3.99583	1.76628	2.29071	2.37718	1.83553	3.31238
ENSCHIG00000014623	19.592	9.17309	28.8533	3.14543	1.65326	6.35301e-05	0.00294102	6	66518146	66631210	+	1445	-	-	-	-	-	-	-	-	-	0.275017	0.540304	0.705368	0.235743	0.423561	0.358874	0.480709	0.468616	1.34093	3.15985	1.14992	2.49948	0.565576	2.38609	1.39142	1.10635	1.22812
ENSCHIG00000025014	1525.44	976.04	2013.8	2.06323	1.04491	6.36274e-05	0.00294102	16	43323298	43586880	+	5664	RERE	102178646	GO:0000118;GO:0003713;GO:0003714;GO:0005634;GO:0006338;GO:0021549;GO:0021691;GO:0021930;GO:0021942;GO:0048755;GO:0048813;	K05628	-	veNOG00458	K	sp|Q9P2R6|RERE_HUMAN Arginine-glutamic acid dipeptide repeats protein OS=Homo sapiens GN=RERE PE=1 SV=2	(RefSeq) arginine-glutamic acid dipeptide repeats	14.9045	14.5477	10.873	10.6152	12.2107	9.86771	11.4165	10.5424	33.7863	44.3982	22.336	28.0573	19.0222	39.9063	30.2151	24.9794	20.6363
ENSCHIG00000021741	230.044	317.734	152.097	0.478695	-1.06282	6.4102e-05	0.00295644	3	86240809	86244507	+	265	TMEM167B	-	-	-	-	-	-	-	-	92.1197	61.19	122.473	73.9142	66.1387	105.454	54.3308	83.6274	48.3977	46.0905	51.3028	47.0533	56.2829	33.7321	32.5803	55.426	48.7035
ENSCHIG00000021611	88.1242	48.3792	123.453	2.55178	1.35151	6.42458e-05	0.00295657	29	5578433	5758945	+	1750	NOX4	102181655	GO:0000902;GO:0003015;GO:0005634;GO:0006801;GO:0007569;GO:0008285;GO:0010467;GO:0016175;GO:0042554;GO:0043406;GO:0045453;GO:0048471;GO:0050667;GO:0051897;GO:0055007;GO:0055114;GO:0061098;GO:0070374;GO:0071333;GO:0071944;GO:0072341;GO:0072593;GO:1990782;GO:2000573;	K21423	[EC:1.6.3.-]	veNOG06719	QP	sp|Q5R5C5|NOX4_PONAB NADPH oxidase 4 OS=Pongo abelii GN=NOX4 PE=2 SV=2	(RefSeq) NADPH oxidase 4	1.78425	2.16205	2.54431	1.62213	0.985632	2.27185	2.88675	1.09047	7.01244	3.19619	5.99916	4.27513	4.39763	8.02687	10.2727	5.4241	3.18051
ENSCHIG00000021926	6.96134	2.25672	11.1432	4.9378	2.30387	6.47206e-05	0.00297191	24	26382541	26434760	+	3135	DSC3	102184861	GO:0001701;GO:0005576;GO:0005737;GO:0005886;GO:0005886;GO:0030054;GO:0030057;	K07602	-	veNOG04513	S	sp|Q28060|DSC3_BOVIN Desmocollin-3 OS=Bos taurus GN=DSC3 PE=2 SV=1	(RefSeq) desmocollin 3	0.0181089	0	0.119782	0.01811	0.0709927	0.0183794	0.0201428	0.117816	0.235455	0.473347	0.313199	0.164582	0.260688	0.244402	0.226356	0.605561	0.102922
ENSCHIG00000007841	8178.31	11275.1	5425.63	0.481206	-1.05527	6.49964e-05	0.00297805	14	15788714	15854136	+	681	LAPTM4B	102180951	-	K12387	-	veNOG01348	S	sp|Q71SV0|LAP4B_BOVIN Lysosomal-associated transmembrane protein 4B OS=Bos taurus GN=LAPTM4B PE=1 SV=1	(RefSeq) lysosomal protein transmembrane 4 beta	990.374	1039.57	731.889	1206.27	1117.88	1582.29	1240.33	1124.42	672.439	534.039	600.351	672.546	1081.38	499.362	486.283	537.442	711.18
ENSCHIG00000022273	56.8608	29.912	80.8153	2.70177	1.4339	6.54529e-05	0.00298593	19	27102947	27107218	+	873	ATP1B2	102191649	GO:0001671;GO:0005391;GO:0005737;GO:0005890;GO:0006883;GO:0016324;GO:0030007;GO:0032781;GO:0036376;GO:0050821;GO:0051117;GO:0086009;GO:1901018;GO:1903278;GO:1903288;GO:1990573;	K01540	-	veNOG15000	P	sp|Q5J583|AT1B2_OCHCU Sodium/potassium-transporting ATPase subunit beta-2 OS=Ochotona curzoniae GN=ATP1B2 PE=2 SV=1	(RefSeq) ATPase Na+/K+ transporting subunit beta 2	2.60121	1.37587	2.82666	2.47129	3.18674	2.11205	1.15734	2.9616	10.3578	13.5986	6.57527	6.40276	3.7446	12.8724	3.52239	6.06602	6.00599
ENSCHIG00000022518	6.4937	1.96315	10.5209	5.35918	2.42201	6.53882e-05	0.00298593	17	7349854	7388028	+	2877	MYO1H	102181978	-	-	-	veNOG08836	Z	sp|Q8N1T3|MYO1H_HUMAN Unconventional myosin-Ih OS=Homo sapiens GN=MYO1H PE=1 SV=2	-	0.0197329	0	0.0932309	0.019734	0.0386795	0.0400551	0.0438982	0.106985	0.224499	0.277736	0.315033	0.119561	0.284066	0.488252	0.49331	0.347298	0.14019
ENSCHIG00000024738	8.77528	3.21411	13.7185	4.26822	2.09363	6.57637e-05	0.00298712	22	49139001	49140107	-	444	-	-	-	-	-	-	-	-	-	0.255727	0.270526	0.483289	0	1.37848	0.519093	0.853346	0.277293	2.28594	2.57093	2.89188	1.16208	3.37456	3.16374	3.72927	2.02536	1.45343
ENSCHIG00000026360	43.4892	24.8081	60.0946	2.42237	1.27642	6.57294e-05	0.00298712	20	25538062	25538393	-	315	-	-	-	-	-	-	-	-	-	2.52318	10.1048	4.08724	4.14545	6.18228	2.92669	10.2239	3.32224	10.545	11.9585	15.3456	18.8368	10.5941	18.2429	25.1561	14.5911	14.0844
ENSCHIG00000009592	12.1093	5.13758	18.3064	3.56323	1.83319	6.60998e-05	0.00298745	3	106252858	106253406	-	549	-	-	-	-	-	-	-	-	-	0.413635	0.437573	0.879427	0.827318	0.709442	0.419813	0.345069	1.00917	3.69748	2.91092	2.75151	2.19292	0.99242	2.09345	4.52403	2.72999	2.64476
ENSCHIG00000015054	324.165	450.657	211.728	0.469821	-1.08982	6.61981e-05	0.00298745	11	95376522	95383215	+	480	ARPC5L	102186774	-	K05754	-	veNOG05390	Z	sp|Q5E963|ARP5L_BOVIN Actin-related protein 2/3 complex subunit 5-like protein OS=Bos taurus GN=ARPC5L PE=2 SV=1	(RefSeq) actin related protein 2/3 complex subunit 5 like	81.609	48.1706	65.0447	52.6349	57.6111	74.9051	54.4648	78.2313	40.1754	22.1165	42.9571	36.7266	48.3828	21.8155	27.3502	36.012	45.2061
ENSCHIG00000016829	235.674	327.691	153.88	0.469591	-1.09052	6.59513e-05	0.00298745	11	106061906	106062981	-	360	SSNA1	102180944	GO:0005813;GO:0005813;GO:0036064;GO:0042073;GO:0042802;GO:0042802;GO:0060830;	K16780	-	veNOG21450	S	sp|Q5E9C3|SSNA1_BOVIN Sjoegren syndrome nuclear autoantigen 1 homolog OS=Bos taurus GN=SSNA1 PE=3 SV=1	(RefSeq) SS nuclear autoantigen 1	52.1982	67.8976	64.2251	79.1692	69.5507	66.2622	58.7624	43.7753	38.7017	24.4153	45.737	41.5637	41.2413	19.5098	22.3401	36.914	41.0048
ENSCHIG00000007021	1053	1450.86	699.338	0.482015	-1.05285	6.64064e-05	0.00299043	12	55247572	55254943	+	408	POMP	102187958	-	K11599	-	veNOG19917	O	sp|Q3SZV5|POMP_BOVIN Proteasome maturation protein OS=Bos taurus GN=POMP PE=2 SV=1	(RefSeq) proteasome maturation protein	234.182	193.418	262.44	246.441	244.655	284.001	251.662	233.562	128.679	97.3628	174.013	139.951	181.947	85.7595	104.647	154.04	179.717
ENSCHIG00000015940	4.67616	0.992616	7.95043	8.00957	3.00173	6.66634e-05	0.00299557	5	105241728	105311330	-	2169	PRMT8	102181847	GO:0005886;GO:0006479;GO:0008469;GO:0008757;GO:0016571;GO:0018216;GO:0019919;GO:0035241;GO:0035242;GO:0042802;GO:0042803;GO:0046982;GO:0051260;GO:0098753;GO:1904047;	K11439	[EC:2.1.1.319]	opiNOG02704;veNOG10294	OTK	sp|Q9NR22|ANM8_HUMAN Protein arginine N-methyltransferase 8 OS=Homo sapiens GN=PRMT8 PE=1 SV=2	(RefSeq) protein arginine methyltransferase 8	0	0.0276887	0	0.0261755	0.0256526	0	0.174682	0	0.212699	0.789415	0.104466	0.356821	0.0627984	0.294376	0.272639	0.414596	0.22314
ENSCHIG00000022492	573.864	789.566	382.129	0.483973	-1.047	6.68315e-05	0.00299671	8	61349341	61352428	-	156	TOMM5	102188943	-	K17773	-	veNOG25991	U	sp|Q5R676|TOM5_PONAB Mitochondrial import receptor subunit TOM5 homolog OS=Pongo abelii GN=TOMM5 PE=3 SV=1	(RefSeq) translocase of outer mitochondrial membrane 5	264.57	292.97	388.583	396.695	381.994	440.27	378.076	246.631	146.684	122.93	226.587	189.076	290.319	127.7	174.374	254.918	243.029
ENSCHIG00000019033	351.62	479.383	238.053	0.496583	-1.00989	6.74016e-05	0.00301583	LWLT01000021.1	54500914	54607846	-	4242	CA5B	102179084	GO:0005739;	K01672	[EC:4.2.1.1]	veNOG07080	C	sp|Q9Y2D0|CAH5B_HUMAN Carbonic anhydrase 5B, mitochondrial OS=Homo sapiens GN=CA5B PE=1 SV=1	(RefSeq) carbonic anhydrase 5B	6.47746	7.22041	14.9098	6.71874	5.66636	8.5709	7.01144	6.05142	4.2415	3.76731	4.20199	4.35849	3.99767	3.67266	5.29738	8.57379	2.94745
ENSCHIG00000026101	62.7678	31.9661	90.1471	2.82008	1.49574	6.81579e-05	0.00304318	2	71385431	72099649	-	9328	NCKAP5	102175445	-	-	-	veNOG14729	S	sp|O14513|NCKP5_HUMAN Nck-associated protein 5 OS=Homo sapiens GN=NCKAP5 PE=1 SV=2	(RefSeq) NCK associated protein 5	0.127809	0.334794	0.184031	0.194767	0.369823	0.160603	0.385872	0.138587	1.00894	1.02793	0.728732	0.811264	0.219034	1.32793	1.05237	0.706964	0.302667
ENSCHIG00000023744	32.0756	16.8633	45.5977	2.70396	1.43507	6.85257e-05	0.00304664	3	42776377	42838596	+	2916	IL23R	102176576	GO:0002230;GO:0002827;GO:0005143;GO:0032496;GO:0032693;GO:0032729;GO:0032735;GO:0034341;GO:0042019;GO:0042020;GO:0043235;GO:0072536;	K05065	-	veNOG00500	T	sp|Q5VWK5|IL23R_HUMAN Interleukin-23 receptor OS=Homo sapiens GN=IL23R PE=1 SV=3	(RefSeq) interleukin 23 receptor	1.03185	0.205956	0.386333	0.292051	0.400703	0.158078	0.259867	0.464437	1.26569	1.83986	0.932457	0.79624	0.513822	2.18965	1.41958	1.16502	1.46614
ENSCHIG00000026419	8.10487	2.8751	12.7535	4.43586	2.14921	6.85196e-05	0.00304664	25	35332090	35347374	-	4208	SSC4D	102182936	-	-	-	veNOG04547	R	sp|A1L0T3|SRB4D_MOUSE Scavenger receptor cysteine-rich domain-containing group B protein OS=Mus musculus GN=Ssc4d PE=2 SV=2	(RefSeq) scavenger receptor cysteine rich family member with 4 domains	0.040474	0	0.0254967	0.0404763	0.0528902	0.068464	0.0300131	0.102403	0.0877081	0.325521	0.323081	0.24523	0.145661	0.364164	0.281062	0.427404	0.0383389
ENSCHIG00000026595	375.313	517.522	248.905	0.480956	-1.05602	6.88046e-05	0.00305257	7	95163366	95165847	-	684	TMED1	102184613	GO:0005783;GO:0005793;GO:0005794;	K20348	-	veNOG07943	U	sp|Q2TBK5|TMED1_BOVIN Transmembrane emp24 domain-containing protein 1 OS=Bos taurus GN=TMED1 PE=2 SV=1	(RefSeq) transmembrane p24 trafficking protein 1	37.1006	57.4228	55.5274	58.2688	62.0668	46.3313	69.7024	31.9495	27.9235	19.6925	37.2124	26.5274	40.5244	22.0302	25.4179	31.8451	33.6105
ENSCHIG00000015041	805.781	1104.07	540.631	0.489669	-1.03012	6.91538e-05	0.00305618	3	106015970	106017259	-	651	MRPL24	102173349	GO:0005739;GO:0005762;	K02895	-	veNOG11185	J	sp|Q3SYS0|RM24_BOVIN 39S ribosomal protein L24, mitochondrial OS=Bos taurus GN=MRPL24 PE=1 SV=1	(RefSeq) mitochondrial ribosomal protein L24	78.3115	149.081	115.283	134.655	143.332	105.06	142.688	69.2185	56.4102	46.6417	79.4737	80.3139	86.7264	52.7671	58.863	68.3001	74.4696
ENSCHIG00000019606	13.0917	5.46793	19.8684	3.63362	1.86141	6.91772e-05	0.00305618	10	66352607	66388591	+	1656	EXD1	102173305	GO:0031047;GO:0034587;GO:1990923;	K18740	-	veNOG01050	L	sp|Q8CDF7|EXD1_MOUSE piRNA biogenesis protein EXD1 OS=Mus musculus GN=Exd1 PE=1 SV=1	(RefSeq) exonuclease 3'-5' domain containing 1	0.0685646	0.181331	0.421127	0.205705	0.302394	0.173971	0.419459	0.0743467	0.891487	1.51648	0.775359	0.675073	0.493513	1.46516	1.21413	1.02572	0.828084
ENSCHIG00000005530	153.032	84.1468	214.263	2.5463	1.3484	6.97138e-05	0.00306027	12	14194230	14517670	+	4194	LOC108637289	108637289	-	K05673	-	veNOG04741;COG1132	QV	sp|O15439|MRP4_HUMAN Multidrug resistance-associated protein 4 OS=Homo sapiens GN=ABCC4 PE=1 SV=3	(RefSeq) multidrug resistance-associated protein 4-like	2.80202	0.701665	1.94422	1.44847	2.32167	0.37094	0.511926	1.10084	3.23403	5.6612	3.88991	6.29474	1.03927	4.08007	3.97621	4.66949	4.75066
ENSCHIG00000009461	787.367	1075.88	530.91	0.493464	-1.01898	6.98638e-05	0.00306027	24	37804903	37813245	+	516	MYL12B	102175348	GO:0099738;	K12757	-	COG5126;veNOG11382	ZTD	sp|A4IF97|ML12B_BOVIN Myosin regulatory light chain 12B OS=Bos taurus GN=MYL12B PE=2 SV=1	(RefSeq) myosin regulatory light chain 12B	89.228	155.612	141.806	184.078	163.579	123.613	173.778	113.097	62.4067	50.4381	80.6521	79.8277	123.143	67.5623	89.3909	121.992	71.5981
ENSCHIG00000010763	265.767	363.327	179.048	0.492802	-1.02092	6.97461e-05	0.00306027	6	7205616	7291902	+	2616	PRSS12	102172610	GO:0004252;GO:0005886;GO:0006508;GO:0006887;GO:0008233;GO:0030424;GO:0030425;GO:0031410;GO:0031638;GO:0043083;GO:0043195;GO:0045202;	K09624	[EC:3.4.21.-]	veNOG09433	O	sp|G3V801|NETR_RAT Neurotrypsin OS=Rattus norvegicus GN=Prss12 PE=1 SV=1	(RefSeq) protease, serine 12	12.001	11.7772	8.05906	10.8948	11.4854	10.1318	8.30382	4.61222	5.14957	6.67617	5.80326	3.15574	8.69534	4.68625	5.60612	7.10423	3.2377
ENSCHIG00000013689	96.7175	149.096	50.1586	0.336418	-1.57167	6.97245e-05	0.00306027	4	115071177	115162539	-	5367	DDC	102169726	GO:0004058;GO:0004058;GO:0005737;GO:0009636;GO:0019899;GO:0036468;	K01593	-	veNOG09041	E	sp|P27718|DDC_BOVIN Aromatic-L-amino-acid decarboxylase OS=Bos taurus GN=DDC PE=2 SV=2	(RefSeq) dopa decarboxylase	2.0098	1.7904	0.659693	1.05785	2.29114	3.59651	1.85901	1.91548	1.01432	1.27613	0.365894	0.913295	1.30702	0.547253	0.440734	0.707447	0.300597
ENSCHIG00000021286	1467.88	2093.61	911.673	0.435454	-1.19941	6.9999e-05	0.00306027	19	52609192	52633630	+	2542	LGALS3BP	102177374	GO:0005615;	K17300	-	veNOG17503	R	sp|A7E3W2|LG3BP_BOVIN Galectin-3-binding protein OS=Bos taurus GN=LGALS3BP PE=1 SV=1	(RefSeq) galectin 3 binding protein	24.9241	80.0679	35.3272	75.9602	55.2684	41.0724	69.8052	63.7144	29.0019	26.3595	29.1182	28.7549	36.2761	22.3048	21.9606	37.3021	30.7492
ENSCHIG00000013658	948.851	1684.45	294.99	0.175126	-2.51354	7.04378e-05	0.00307305	5	32722130	32723695	+	1566	AMIGO2	102190021	GO:0051965;	K22529	-	veNOG06989	T	sp|Q86SJ2|AMGO2_HUMAN Amphoterin-induced protein 2 OS=Homo sapiens GN=AMIGO2 PE=1 SV=1	(RefSeq) adhesion molecule with Ig like domain 2	61.9556	52.6935	80.0908	32.8467	64.0968	45.4037	77.1804	158.065	15.7906	6.48742	7.62043	13.7832	20.6576	10.6825	10.2713	36.7513	14.7835
ENSCHIG00000015296	32.1476	17.3567	45.295	2.60965	1.38386	7.18327e-05	0.00311571	5	110182902	110251650	+	1478	GRAP2	102185639	GO:0005634;GO:0005737;GO:0005768;	K07366	-	veNOG12218	T	sp|O75791|GRAP2_HUMAN GRB2-related adapter protein 2 OS=Homo sapiens GN=GRAP2 PE=1 SV=1	(RefSeq) GRB2-related adaptor protein 2	2.41989	0.406339	0.689619	0.537785	0.828208	0.545785	0.427251	0.708054	3.37113	3.16653	2.75952	3.95642	0.921581	2.33282	2.08055	1.69008	2.34682
ENSCHIG00000017426	1554.45	2462.1	747.648	0.303662	-1.71946	7.18611e-05	0.00311571	9	83335454	83345026	+	1194	ACAT2	102171980	-	K00626	[EC:2.3.1.9]	veNOG09436	I	sp|Q9BWD1|THIC_HUMAN Acetyl-CoA acetyltransferase, cytosolic OS=Homo sapiens GN=ACAT2 PE=1 SV=2	(RefSeq) acetyl-CoA acetyltransferase 2	71.5111	107.187	96.0579	161.955	109.603	196.166	124.867	232.935	45.439	21.7018	55.6663	36.1549	75.9762	26.417	57.8478	55.4819	77.7601
ENSCHIG00000019912	32.784	18.6495	45.3479	2.43158	1.28189	7.17574e-05	0.00311571	16	50311012	50318341	-	1010	SLC25A34	102173215	GO:0001835;	K15117	-	veNOG01523	C	sp|Q3SZK0|S2534_BOVIN Solute carrier family 25 member 34 OS=Bos taurus GN=SLC25A34 PE=2 SV=1	(RefSeq) solute carrier family 25 member 34	1.1804	1.42709	1.27473	1.40531	1.0467	0.855732	1.56306	1.34089	6.02946	2.48642	4.86078	3.06513	2.76465	3.5402	3.513	4.25392	2.55573
ENSCHIG00000020839	820.515	1121.6	552.883	0.492941	-1.02051	7.22982e-05	0.00312176	7	101929694	101935006	+	339	FAM32A	106502278	-	K13120	-	NOG87196;veNOG21305	S	sp|Q5R9E5|FA32A_PONAB Protein FAM32A OS=Pongo abelii GN=FAM32A PE=3 SV=1	(RefSeq) family with sequence similarity 32 member A	254.048	178.753	244.172	210.686	195.645	281.808	183.855	258.766	135.546	127.618	123.431	127.088	137.013	108.489	79.894	175.666	177.749
ENSCHIG00000023549	18.984	6.90369	29.7221	4.30525	2.1061	7.21497e-05	0.00312176	25	6140800	6541984	+	5010	RBFOX1	102170574	GO:0000381;GO:0005634;GO:0005737;GO:0050885;GO:2001014;	K14946	-	veNOG04102	R	sp|Q95KI0|RFOX1_MACFA RNA binding protein fox-1 homolog 1 OS=Macaca fascicularis GN=RBFOX1 PE=2 SV=1	(RefSeq) RNA binding protein, fox-1 homolog 1	0	0.0479496	0.053538	0.0793259	0.111059	0.0230017	0.214273	0.196596	0.552509	0.52404	0.467345	0.274631	0.203907	0.866628	0.944279	0.418816	0.144907
ENSCHIG00000025955	6.91973	1.24569	11.9633	9.60378	3.2636	7.25123e-05	0.00312458	9	27946856	27981848	+	2948	-	-	-	-	-	-	-	-	-	0	0.0203721	0.0363942	0	0.056622	0.0390904	0.085682	0	0.344287	0.542094	0.281825	0.0583405	0.207918	0.909669	0.280833	0.338934	0.082088
ENSCHIG00000011305	1.88464	0	3.55988	Inf	Inf	7.29858e-05	0.00313589	20	9879317	9882316	-	1734	CARTPT	102184377	GO:0000186;GO:0001678;GO:0005615;GO:0007186;GO:0008343;GO:0009267;GO:0030141;GO:0032099;GO:0032812;GO:0045777;GO:0045779;GO:0046850;GO:0051971;	-	-	veNOG23206	T	sp|Q68RJ9|CART_BOVIN Cocaine- and amphetamine-regulated transcript protein OS=Bos taurus GN=CARTPT PE=3 SV=1	(RefSeq) CART prepropeptide	0	0	0	0	0	0	0	0	0.159635	0.394981	0.130673	0	0.157105	0.368224	0	0.288113	0.0465197
ENSCHIG00000026459	12.3092	5.2732	18.5634	3.52033	1.81571	7.30735e-05	0.00313589	10	65553645	65578308	+	2346	PLA2G4D	102187867	GO:0004623;GO:0005737;GO:0046475;GO:0047498;	K16342	[EC:3.1.1.4]	veNOG03248	I	sp|Q86XP0|PA24D_HUMAN Cytosolic phospholipase A2 delta OS=Homo sapiens GN=PLA2G4D PE=1 SV=2	(RefSeq) phospholipase A2 group IVD	0.169395	0.076799	0.228666	0.217806	0.0474344	0.122803	0.242254	0.1312	0.471964	0.778513	0.257559	1.3196	0.377393	0.544332	0.554553	0.936994	0.550146
ENSCHIG00000020683	125.399	63.0139	180.852	2.87003	1.52107	7.37167e-05	0.00315703	20	2209125	2255843	-	1964	LCP2	102184554	GO:0005829;GO:0005911;GO:0036398;GO:0044853;GO:0045576;GO:0045860;GO:0050663;GO:0050852;	K07361	-	veNOG11946	R	sp|Q13094|LCP2_HUMAN Lymphocyte cytosolic protein 2 OS=Homo sapiens GN=LCP2 PE=1 SV=1	(RefSeq) lymphocyte cytosolic protein 2	4.97184	1.68184	2.51291	2.11026	1.64315	1.84828	0.996729	2.03734	7.75172	13.1934	5.11475	10.3771	2.11527	10.7284	5.90151	4.57871	8.54294
ENSCHIG00000011774	7.44577	2.04769	12.2441	5.97944	2.58001	7.45026e-05	0.00318419	5	55707842	55730404	+	3132	MYO1A	102181929	GO:0005737;GO:0005902;GO:0005902;GO:0005903;GO:0005903;GO:0007605;GO:0009925;GO:0016323;GO:0016324;GO:0016328;GO:0016328;GO:0030030;GO:0030033;GO:0030864;GO:0031941;GO:0044853;GO:0051015;GO:0051648;	K10356	-	veNOG02081	Z	sp|P10568|MYO1A_BOVIN Unconventional myosin-Ia OS=Bos taurus GN=MYO1A PE=2 SV=1	(RefSeq) myosin IA	0.0181263	0	0.0342561	0.0906365	0.0177652	0.0367939	0.141135	0.0196549	0.206221	0.583139	0.120576	0.219652	0.217448	0.407727	0.641956	0.414728	0.0772654
ENSCHIG00000012619	63.3936	37.1323	86.7371	2.33589	1.22398	7.53011e-05	0.00320181	21	66313801	66358707	-	1491	MOK	102181542	-	K08830	[EC:2.7.11.22]	veNOG02134	T	sp|Q9WVS4|MOK_MOUSE MAPK/MAK/MRK overlapping kinase OS=Mus musculus GN=Mok PE=1 SV=1	(RefSeq) MOK protein kinase	1.40882	2.73901	2.62649	1.82776	1.75393	1.35257	1.35528	0.825742	6.25028	6.89031	5.57223	3.86425	2.46657	7.28003	3.64887	4.55694	2.75917
ENSCHIG00000014335	30.7452	16.4673	43.4367	2.63776	1.39931	7.59828e-05	0.00320181	19	39769730	39833613	-	1530	IKZF3	102183541	GO:0000977;GO:0001228;GO:0005634;GO:0005634;GO:0005654;GO:0005737;GO:0005829;GO:0005886;GO:0009617;GO:0030888;GO:0042802;GO:0042803;GO:0042981;GO:0043565;GO:0045577;GO:0045619;GO:0045944;GO:0046982;GO:0046982;	K09220	-	NOG127313;veNOG15098	RK	sp|A2VDW9|IKZF3_BOVIN Zinc finger protein Aiolos OS=Bos taurus GN=IKZF3 PE=2 SV=1	(RefSeq) IKAROS family zinc finger 3	1.85528	0.588793	0.596056	0.556615	0.545495	0.903832	0.536548	0.442582	2.7741	2.23823	1.53033	2.86647	1.91406	3.58896	2.55094	1.37142	2.05617
ENSCHIG00000016288	23777.2	43794.9	5983.69	0.13663	-2.87165	7.55215e-05	0.00320181	2	23610610	23678283	+	1446	SERPINE2	100861161	GO:0004867;GO:0005102;GO:0005102;GO:0005539;GO:0005576;GO:0005829;GO:0007596;GO:0008201;GO:0008285;GO:0009611;GO:0010466;GO:0010544;GO:0010757;GO:0010766;GO:0014067;GO:0021683;GO:0030195;GO:0030308;GO:0031091;GO:0031232;GO:0031594;GO:0032940;GO:0033363;GO:0042177;GO:0042628;GO:0045861;GO:0045879;GO:0048505;GO:0048711;GO:0050974;GO:0051966;GO:0060291;GO:0060384;GO:0061108;GO:0062023;GO:0090331;	K16643	-	veNOG03500	V	sp|P07093|GDN_HUMAN Glia-derived nexin OS=Homo sapiens GN=SERPINE2 PE=1 SV=1	(RefSeq) serpin family E member 2	311.89	4216.48	183.083	2294.94	3260.47	737.853	3257.34	2155.8	255.686	163.014	226.013	393.515	791.636	184.309	210.369	402.849	349.66
ENSCHIG00000018773	18.7583	8.42924	27.9396	3.3146	1.72884	7.57315e-05	0.00320181	3	62105118	62143832	-	5558	MCOLN3	102189726	GO:0005737;GO:0005886;GO:0007626;GO:0042491;	K04994	-	veNOG11314	P	sp|Q8TDD5|MCLN3_HUMAN Mucolipin-3 OS=Homo sapiens GN=MCOLN3 PE=1 SV=1	(RefSeq) mucolipin 3	0.102144	0.11886	0.144778	0.0715047	0.140152	0.0622014	0.124977	0.0775303	0.132809	0.636674	0.584338	0.263026	0.0735209	0.482494	0.553265	0.59325	0.39186
ENSCHIG00000025163	151.273	96.185	200.239	2.08181	1.05784	7.58015e-05	0.00320181	18	12875316	13045021	+	4626	GSE1	102183352	-	-	-	veNOG09485	S	sp|Q1LWL6|GSE1_DANRE Genetic suppressor element 1 OS=Danio rerio GN=gse1 PE=4 SV=1	(RefSeq) Gse1 coiled-coil protein	1.81629	1.53193	1.19443	0.87138	1.74403	1.9057	0.832686	1.51702	5.16594	3.52862	3.21643	2.49096	2.81194	4.63762	3.14469	2.78629	4.13265
ENSCHIG00000025531	1239.94	792.377	1637.78	2.06692	1.04748	7.51683e-05	0.00320181	2	37921928	38030643	+	2999	KANSL1L	102169342	-	-	-	veNOG13984	S	sp|A0AUZ9|KAL1L_HUMAN KAT8 regulatory NSL complex subunit 1-like protein OS=Homo sapiens GN=KANSL1L PE=1 SV=2	(RefSeq) KAT8 regulatory NSL complex subunit 1 like	21.0692	19.9856	20.4993	16.2998	21.3731	17.6566	20.4035	9.83221	46.3652	54.201	36.4675	42.8393	36.7662	54.461	61.482	37.6815	31.6313
ENSCHIG00000025901	9097.03	17089.2	1992.89	0.116617	-3.10015	7.59058e-05	0.00320181	4	40862502	40878751	-	1630	INHBA	100860960	GO:0000082;GO:0001541;GO:0001707;GO:0001942;GO:0002244;GO:0002244;GO:0005102;GO:0005125;GO:0005179;GO:0005576;GO:0005576;GO:0005576;GO:0006357;GO:0007050;GO:0008083;GO:0008083;GO:0008285;GO:0008584;GO:0010469;GO:0010628;GO:0010862;GO:0017046;GO:0021773;GO:0030308;GO:0032270;GO:0032924;GO:0035987;GO:0042476;GO:0042493;GO:0042541;GO:0042701;GO:0042802;GO:0043509;GO:0043512;GO:0045648;GO:0045786;GO:…	K04667	-	veNOG04393	T	sp|P43032|INHBA_SHEEP Inhibin beta A chain OS=Ovis aries GN=INHBA PE=1 SV=1	(RefSeq) inhibin beta A subunit	66.8719	1207.66	27.5137	1037.48	924.589	146.982	1265.04	942.307	29.0392	21.0791	30.6287	272.279	154.677	12.3	37.5129	233.488	83.3869
ENSCHIG00000023040	69.8318	29.7657	105.446	3.54254	1.82478	7.6178e-05	0.0032036	22	45864522	46734858	-	4331	CACNA2D3	102172849	-	K04860	-	veNOG01688	TP	sp|Q8IZS8|CA2D3_HUMAN Voltage-dependent calcium channel subunit alpha-2/delta-3 OS=Homo sapiens GN=CACNA2D3 PE=1 SV=1	(RefSeq) calcium voltage-gated channel auxiliary subunit alpha2delta 3	0.432569	0.180268	0.408748	0.616119	0.359717	0.37251	0.408251	0.881243	0.788259	1.34418	1.6044	0.516242	2.10715	3.03697	3.4135	1.8687	3.03588
ENSCHIG00000023794	7.14894	2.34863	11.4159	4.86065	2.28115	7.70425e-05	0.00323347	LWLT01000021.1	2767242	2794966	-	3524	LOC102178713	102178713	-	-	-	veNOG01577;NOG05398	S	sp|Q6DFV6|FN3C1_MOUSE Fibronectin type III domain containing protein 3C1 OS=Mus musculus GN=Fndc3c1 PE=2 SV=1	(RefSeq) fibronectin type III domain containing protein 3C1-like	0	0	0	0.0322217	0	0.0163505	0.107516	0.174685	0.183281	0.259136	0.192895	0.0488047	0.231912	0.543559	0.469862	0.226828	0.228902
ENSCHIG00000021468	18.8715	7.47627	29.0006	3.87902	1.95569	7.80767e-05	0.00327034	21	3034926	3122529	-	1961	GABRB3	-	GO:0004890;GO:0005886;GO:0005886;GO:0005887;GO:0007214;GO:0007605;GO:0022851;GO:0022851;GO:0042802;GO:0043523;GO:0043524;GO:0048666;GO:0060021;GO:0060080;GO:0060119;GO:0060384;GO:0071420;GO:0090102;GO:1901215;GO:1902476;GO:1902476;GO:1902711;GO:1902711;	-	-	-	-	-	-	0.202652	0.214379	0.191492	0.0868557	0.340483	0.411356	0.354219	0.282525	1.45861	1.86271	1.15547	1.0963	0.694593	2.66992	1.14592	0.764286	0.205673
ENSCHIG00000000493	418.498	579.044	275.791	0.476286	-1.0701	7.94399e-05	0.00330324	29	36497976	36500027	+	732	TMEM109	102176943	GO:0042771;GO:0060548;GO:0071480;	-	-	veNOG03779	S	sp|Q9BVC6|TM109_HUMAN Transmembrane protein 109 OS=Homo sapiens GN=TMEM109 PE=1 SV=1	(RefSeq) transmembrane protein 109	51.8854	55.3803	31.2197	68.2537	57.5408	61.4763	47.6195	57.3542	29.6219	26.3542	33.4309	30.0744	42.8912	22.5045	20.3581	29.4839	39.6714
ENSCHIG00000009329	487.684	310.461	645.217	2.07825	1.05537	7.93174e-05	0.00330324	14	37966720	38213987	+	4509	ZNF704	102179496	GO:0001158;GO:0005634;GO:0006357;	-	-	veNOG09656	R	sp|Q6ZNC4|ZN704_HUMAN Zinc finger protein 704 OS=Homo sapiens GN=ZNF704 PE=1 SV=1	(RefSeq) zinc finger protein 704	5.31327	7.13916	5.11585	4.52032	5.63933	2.92633	4.41151	3.15372	14.6926	18.5313	12.1945	11.5193	6.07189	15.2934	12.6953	7.91098	7.31693
ENSCHIG00000014687	348.082	215.005	466.373	2.16912	1.11711	7.90926e-05	0.00330324	10	96166280	96208599	+	1869	SIMC1	102191049	-	-	-	veNOG10533	S	sp|Q8NDZ2|SIMC1_HUMAN SUMO-interacting motif-containing protein 1 OS=Homo sapiens GN=SIMC1 PE=1 SV=3	(RefSeq) SUMO interacting motifs containing 1	7.71533	9.41501	5.91273	8.04992	7.11508	6.81319	10.0347	7.87192	17.9206	22.6589	11.396	21.579	13.4461	37.9889	25.2489	16.0381	17.7386
ENSCHIG00000018324	342.661	219.158	452.441	2.06445	1.04576	7.94919e-05	0.00330324	1	112099275	112210761	-	7088	MME	102184949	GO:0001786;GO:0001822;GO:0004175;GO:0004222;GO:0005737;GO:0005769;GO:0005802;GO:0005886;GO:0005903;GO:0006508;GO:0007568;GO:0007611;GO:0008021;GO:0008233;GO:0008238;GO:0008270;GO:0016020;GO:0019233;GO:0030424;GO:0030424;GO:0030425;GO:0031410;GO:0042803;GO:0043025;GO:0044306;GO:0045121;GO:0045202;GO:0046449;GO:0050435;GO:0050769;GO:0061837;GO:0071345;GO:0071492;GO:0071493;GO:0090399;GO:0097242;GO:…	K01389	[EC:3.4.24.11]	veNOG01866	E	sp|Q61391|NEP_MOUSE Neprilysin OS=Mus musculus GN=Mme PE=1 SV=3	(RefSeq) membrane metalloendopeptidase	2.92347	1.67766	3.05008	2.85155	1.77409	1.13808	1.73727	1.91069	5.67569	7.11824	6.68125	4.19779	1.68148	5.58508	5.20606	5.31447	5.73578
ENSCHIG00000015774	129.645	75.4618	177.808	2.35626	1.2365	8.07352e-05	0.00332364	20	71404211	71445220	-	4034	CEP72	102184762	GO:0005813;GO:0007051;GO:0007099;GO:0033566;GO:0034451;GO:0042802;GO:1904779;	K16532	-	veNOG16459	Z	sp|Q9D3R3|CEP72_MOUSE Centrosomal protein of 72 kDa OS=Mus musculus GN=Cep72 PE=1 SV=3	(RefSeq) centrosomal protein 72	0.450344	1.07191	1.63568	1.68889	1.57239	0.62847	3.03685	0.335721	5.55809	2.12226	3.74462	4.60453	3.86614	3.32388	4.45642	2.74934	1.85966
ENSCHIG00000017569	35.1451	18.9468	49.5436	2.61488	1.38675	8.09332e-05	0.00332364	7	92488422	92497937	-	2519	DENND1C	102188389	GO:0017112;	K20160	-	veNOG02292;maNOG11678	T	sp|Q8IV53|DEN1C_HUMAN DENN domain-containing protein 1C OS=Homo sapiens GN=DENND1C PE=1 SV=1	(RefSeq) DENN domain containing 1C	0.766268	0.452989	0.660182	0.518388	0.419678	0.503225	0.250685	0.562072	1.90472	2.58298	1.40924	2.56036	0.351474	1.87571	0.845128	1.3883	1.66518
ENSCHIG00000019418	9.35674	2.20046	15.7179	7.14299	2.83653	8.08e-05	0.00332364	25	41704055	41717734	-	5371	-	-	-	-	-	-	-	-	-	0.01057	0.0223634	0	0.0317118	0	0.0750949	0.0587857	0.0229228	0.171791	0.573829	0.0703119	0.0800539	0.177521	0.499293	0.154142	0.297651	0.165205
ENSCHIG00000026699	850.341	1163.33	572.123	0.491796	-1.02387	8.05161e-05	0.00332364	27	30062466	30066184	-	897	SLC25A4	100861351	GO:0005739;GO:0008637;GO:0015866;GO:0043209;GO:0060546;	K05863	-	veNOG05293	C	sp|P02722|ADT1_BOVIN ADP/ATP translocase 1 OS=Bos taurus GN=SLC25A4 PE=1 SV=3	(RefSeq) solute carrier family 25 member 4	97.9102	69.2963	102.207	107.663	90.3151	93.5269	73.7074	78.6474	51.2262	36.65	55.9942	52.44	64.6882	36.4451	37.8414	60.8194	68.0752
ENSCHIG00000023089	25.8535	13.204	37.0976	2.80957	1.49035	8.11335e-05	0.00332536	22	50209880	50227933	-	6268	SLC38A3	102174074	GO:0005290;GO:0005290;GO:0005886;GO:0005887;GO:0006867;GO:0006868;GO:0006868;GO:0015180;GO:0015182;GO:0015186;GO:0015186;GO:0015808;GO:0015817;GO:0015817;GO:0016020;GO:0051365;GO:0061402;	K13576	-	veNOG07368	E	sp|Q99624|S38A3_HUMAN Sodium-coupled neutral amino acid transporter 3 OS=Homo sapiens GN=SLC38A3 PE=1 SV=1	(RefSeq) solute carrier family 38 member 3	0.244548	0.0479075	0.128378	0.153984	0.159785	0.156274	0.191418	0.0883905	0.45634	0.801305	0.361498	0.356708	0.260772	0.774188	0.452856	0.637636	0.295995
ENSCHIG00000018961	66.8612	39.4586	91.219	2.31177	1.209	8.15783e-05	0.00333708	LWLT01000021.1	19826335	19859783	+	2346	ZNF157	-	-	-	-	-	-	-	-	1.35516	0.947188	1.12046	0.822822	1.35188	1.42452	1.48044	0.81344	2.9891	3.89257	2.09266	2.16268	2.81593	4.02805	4.38601	3.57761	2.64758
ENSCHIG00000019717	907.869	1243.62	609.422	0.490038	-1.02903	8.18015e-05	0.0033397	1	135096604	135131880	-	816	SRPRB	102171926	GO:0005737;GO:0005881;GO:0016020;	K12272	-	veNOG12480	U	sp|Q9Y5M8|SRPRB_HUMAN Signal recognition particle receptor subunit beta OS=Homo sapiens GN=SRPRB PE=1 SV=3	(RefSeq) SRP receptor beta subunit	105.612	88.7605	68.6999	104.017	118.986	129.078	110.663	106.748	57.6681	39.7285	62.3855	58.6993	80.1233	43.5057	63.1938	62.0812	75.2281
ENSCHIG00000009660	448.453	287.85	591.211	2.05389	1.03836	8.23663e-05	0.00335623	6	13352723	13409594	+	10564	ZGRF1	102179178	-	-	-	veNOG13614;veNOG12869	AS	sp|Q86YA3|ZGRF1_HUMAN Protein ZGRF1 OS=Homo sapiens GN=ZGRF1 PE=1 SV=3	(RefSeq) zinc finger GRF-type containing 1	1.80031	1.89312	2.63046	1.71979	2.20687	1.7072	2.81546	0.512798	4.98727	3.30649	5.3694	4.67252	4.79003	4.12209	7.43392	3.77387	2.45111
ENSCHIG00000021604	19.0648	5.95657	30.7166	5.15677	2.36647	8.3318e-05	0.00336884	27	14918328	14920001	-	1546	-	-	-	-	-	-	-	-	-	0.220329	0.310773	0.208196	0.293789	0.17995	0.11181	0.449304	0.318546	2.44698	1.84588	1.51449	0.556235	0.792941	0.660803	2.06553	0.904817	3.75672
ENSCHIG00000021639	158.753	76.3293	232.018	3.03969	1.60393	8.32654e-05	0.00336884	LWLT01000303.1	8227	27032	-	2407	LOC102170874	102170874	-	-	-	veNOG23851	R	sp|Q9BZM4|ULBP3_HUMAN UL16-binding protein 3 OS=Homo sapiens GN=ULBP3 PE=1 SV=1	(RefSeq) NKG2D ligand 3	3.11335	1.74656	1.02521	2.31156	2.12668	2.27413	1.99386	2.6598	7.32172	12.0457	4.51856	5.25181	3.62169	14.0062	12.2349	8.13621	4.39017
ENSCHIG00000026110	17.5862	8.51183	25.6524	3.01373	1.59155	8.28832e-05	0.00336884	28	38798897	38872545	-	5200	KCNK1	102176940	GO:0005242;GO:0005267;GO:0005267;GO:0005272;GO:0005768;GO:0005887;GO:0016021;GO:0022841;GO:0034705;GO:0035725;GO:0042802;GO:0043231;GO:0060075;GO:0071805;GO:1902937;	K04912	-	veNOG12847	P	sp|Q0P5A0|KCNK1_BOVIN Potassium channel subfamily K member 1 OS=Bos taurus GN=KCNK1 PE=2 SV=1	(RefSeq) potassium two pore domain channel subfamily K member 1	0.0982583	0.0346482	0.237276	0.1201	0.139101	0.0332419	0.121438	0.118383	0.532321	0.175615	0.261447	0.463044	0.301233	0.663059	0.341166	0.384299	0.496401
ENSCHIG00000026953	13.545	4.79584	21.322	4.44592	2.15248	8.30988e-05	0.00336884	5	26424191	26432938	+	4044	SP7	102176394	GO:0000978;GO:0001228;GO:0001649;GO:0001649;GO:0003677;GO:0005634;GO:0005634;GO:0005737;GO:0005737;GO:0006357;GO:0017151;GO:0045944;GO:0045944;GO:0060218;GO:2000738;	K09197	-	veNOG05159	K	sp|Q8TDD2|SP7_HUMAN Transcription factor Sp7 OS=Homo sapiens GN=SP7 PE=1 SV=1	(RefSeq) Sp7 transcription factor	0.0842307	0.118807	0.0795921	0.0842355	0.0825527	0.0569924	0.124921	0.0304446	0.36506	0.310496	0.35486	0.425292	0.202092	1.10522	0.438691	0.444737	0.259309
ENSCHIG00000011553	243.519	336.914	160.5	0.476384	-1.0698	8.37621e-05	0.00338029	21	68449745	68459391	+	3302	NUDT14	102189908	GO:0008768;GO:0042802;GO:0047631;	K08077	[EC:3.6.1.45]	veNOG16487	L	sp|Q05B60|NUD14_BOVIN Uridine diphosphate glucose pyrophosphatase OS=Bos taurus GN=NUDT14 PE=2 SV=1	(RefSeq) nudix hydrolase 14	4.72809	7.65716	8.05813	9.18161	7.41424	6.75308	7.95561	4.54888	4.72243	1.90134	5.69556	4.37522	4.76445	3.05521	2.7938	4.3574	3.78652
ENSCHIG00000026258	564.585	776.432	376.277	0.484623	-1.04506	8.44584e-05	0.00340184	1	108421657	108428790	+	669	LXN	100861135	GO:0008191;GO:0050965;	-	-	veNOG12211	R	sp|P70202|LXN_MOUSE Latexin OS=Mus musculus GN=Lxn PE=1 SV=2	(RefSeq) latexin	65.0029	59.6978	108.894	60.339	61.3792	103.095	75.4185	98.7338	47.031	23.2053	56.3363	59.643	55.9905	13.5526	53.3899	63.1766	35.6904
ENSCHIG00000007472	112.965	158.556	72.4395	0.45687	-1.13014	8.49086e-05	0.00340574	LWLT01000027.1	13722793	13723377	+	585	-	-	-	-	-	-	-	-	-	12.0336	15.9125	14.7639	16.4016	19.4029	23.6387	20.0777	24.4132	8.20168	7.21971	10.8452	10.5839	10.8269	5.02069	9.90646	13.6639	13.651
ENSCHIG00000013707	40.1705	19.9939	58.1051	2.90614	1.5391	8.48017e-05	0.00340574	18	63830764	63837553	+	1680	SHISA7	106503162	GO:0007613;GO:0014069;GO:0035255;GO:0098985;GO:1900273;GO:1904717;	-	-	veNOG12832	S	sp|Q8C3Q5|SHSA7_MOUSE Protein shisa-7 OS=Mus musculus GN=Shisa7 PE=1 SV=3	(RefSeq) shisa family member 7	1.55446	1.00095	0.447042	0.405534	0.861103	0.788835	0.751758	0.769488	5.05282	5.84337	2.65251	1.43323	2.47285	2.28036	1.97118	1.90319	2.16067
ENSCHIG00000018939	66.3447	39.1127	90.5508	2.31512	1.21109	8.5042e-05	0.00340574	18	54608046	54636851	+	2339	HIF3A	102168854	GO:0005654;GO:0005829;GO:0005886;	K09096	-	veNOG02228	K	sp|Q9Y2N7|HIF3A_HUMAN Hypoxia-inducible factor 3-alpha OS=Homo sapiens GN=HIF3A PE=1 SV=2	(RefSeq) hypoxia inducible factor 3 alpha subunit	1.21358	1.43787	1.16969	1.45638	1.71275	0.541951	1.1609	0.605326	4.26039	4.63626	2.09893	2.90446	1.80526	5.29582	1.82033	3.16114	2.79345
ENSCHIG00000000514	2056.18	2816.73	1380.14	0.489979	-1.02921	8.60441e-05	0.00343541	1	145035279	145048798	-	2479	POFUT2	102174438	GO:0001707;GO:0005794;GO:0008417;GO:0010468;GO:0010717;GO:0036065;GO:0036066;GO:0046922;GO:0051046;	K03691	[EC:2.4.1.221]	veNOG07191	O	sp|Q6EV56|OFUT2_PANTR GDP-fucose protein O-fucosyltransferase 2 OS=Pan troglodytes GN=POFUT2 PE=2 SV=1	(RefSeq) protein O-fucosyltransferase 2	57.1379	91.2118	67.6244	78.6006	87.1754	66.1727	97.0777	76.5577	42.5427	34.1205	53.2573	48.1483	56.5388	40.5406	27.8144	50.2208	52.909
ENSCHIG00000022955	571.333	370.419	749.924	2.02453	1.01759	8.65482e-05	0.00344633	17	66978308	66986104	-	1281	SFRP2	102169503	GO:0001569;GO:0001756;GO:0001843;GO:0002063;GO:0003151;GO:0003214;GO:0005615;GO:0005615;GO:0006915;GO:0008047;GO:0008284;GO:0008285;GO:0008584;GO:0009952;GO:0010629;GO:0010667;GO:0010719;GO:0010950;GO:0010975;GO:0017147;GO:0021915;GO:0030111;GO:0030178;GO:0030178;GO:0030199;GO:0030307;GO:0030308;GO:0030336;GO:0030514;GO:0031668;GO:0033138;GO:0036342;GO:0042127;GO:0042493;GO:0042662;GO:0042733;GO:…	K02176	-	veNOG11970	T	sp|Q863H1|SFRP2_CANLF Secreted frizzled-related protein 2 OS=Canis lupus familiaris GN=SFRP2 PE=2 SV=1	(RefSeq) secreted frizzled related protein 2	12.8522	25.9262	15.9134	29.6062	17.5913	12.5044	28.0985	15.8583	56.2545	51.6836	47.8763	37.2573	39.9272	68.0868	71.5535	32.3699	26.6995
ENSCHIG00000011751	3508.17	5889.96	1391.03	0.23617	-2.08211	8.74119e-05	0.00346102	8	9274537	9457853	+	5469	KIF13B	102188499	GO:0005737;GO:0019901;GO:0030424;GO:0050770;GO:0071889;	K17914	-	veNOG06534	Z	sp|Q9NQT8|KI13B_HUMAN Kinesin-like protein KIF13B OS=Homo sapiens GN=KIF13B PE=1 SV=2	(RefSeq) kinesin family member 13B	21.9134	136.421	24.2085	106.937	68.9275	30.627	103.479	88.112	18.9296	19.098	12.8022	20.9599	17.7454	19.6606	17.6033	25.6326	33.2307
ENSCHIG00000013851	340.079	462.723	231.062	0.499353	-1.00187	8.72638e-05	0.00346102	21	64479484	64493519	-	2486	SLC25A29	102179329	GO:0005289;GO:0005292;GO:0005739;GO:0005739;GO:0006844;GO:0015174;GO:0015227;GO:0015822;GO:0089709;GO:1903400;GO:1903401;GO:1990575;	K15109	-	veNOG10636	C	sp|Q08DK7|MCATL_BOVIN Mitochondrial basic amino acids transporter OS=Bos taurus GN=SLC25A29 PE=2 SV=1	(RefSeq) solute carrier family 25 member 29	16.1682	10.9436	16.3352	9.6147	9.55692	18.5652	10.7956	10.8459	7.42309	10.9282	6.25864	6.50316	9.4514	8.57841	3.18751	8.44035	7.62522
ENSCHIG00000023126	669.471	938.814	430.055	0.458083	-1.12632	8.74111e-05	0.00346102	22	47829500	47830241	-	723	-	-	-	-	-	-	-	-	-	122.18	47.5969	108.255	72.6371	74.3413	119.064	55.811	109.921	60.6193	31.5766	54.218	48.4088	52.5622	36.3848	28.1364	44.5	77.318
ENSCHIG00000019038	2855.45	4008.13	1830.84	0.456781	-1.13042	8.82662e-05	0.00348826	18	26328784	26343592	+	5210	HERPUD1	102188888	GO:0005783;GO:0005789;GO:0005789;GO:0006511;GO:0006986;GO:0016021;GO:0030968;GO:0030970;GO:0031396;GO:0032092;GO:0032469;GO:0034704;GO:0044325;GO:1902235;GO:1902236;GO:1903069;GO:1903071;GO:1990037;GO:2001243;	K14027	-	veNOG09894	O	sp|Q15011|HERP1_HUMAN Homocysteine-responsive endoplasmic reticulum-resident ubiquitin-like domain member 1 protein OS=Homo sapiens GN=HERPUD1 PE=1 SV=1	(RefSeq) homocysteine inducible ER protein with ubiquitin like domain 1	44.905	50.5123	34.3905	68.7399	43.3163	58.9906	43.5246	70.7161	18.8788	21.6687	22.2383	36.2957	43.7126	24.4126	17.4342	29.5342	40.5338
ENSCHIG00000014133	3627.06	4953.82	2447.71	0.494107	-1.01711	8.84994e-05	0.0034909	29	46487100	46494046	+	5143	LOC100861197	100861197	-	K00799	[EC:2.5.1.18]	veNOG17298	O	sp|Q9TTY8|GSTP1_CAPHI Glutathione S-transferase P OS=Capra hircus GN=GSTP1 PE=2 SV=2	(RefSeq) glutathione S-transferase P-like	48.5808	65.8371	60.8005	84.6156	72.6367	52.925	81.6388	60.1945	34.6435	28.5651	46.1428	38.2734	47.8045	30.9629	26.216	51.9113	42.4421
ENSCHIG00000020956	517.039	335.073	678.786	2.02579	1.01848	8.93636e-05	0.00351838	8	65201969	65309153	+	5335	LOC102189209	102189209	-	K14827	-	KOG2149;veNOG07959	S	sp|Q9NXF1|TEX10_HUMAN Testis-expressed protein 10 OS=Homo sapiens GN=TEX10 PE=1 SV=2	(RefSeq) testis-expressed sequence 10 protein	5.71439	5.71863	2.62444	3.8311	3.69199	4.4065	3.31421	4.98473	11.899	16.2826	5.94605	9.73577	7.71046	10.6277	13.1461	8.85868	9.61631
ENSCHIG00000009119	1337.09	1836.28	893.354	0.486502	-1.03948	8.9714e-05	0.00352556	4	16630745	16682946	+	4064	SLC37A3	102173259	GO:0005829;GO:0030176;	K03447	-	veNOG07528	P	sp|Q17QZ3|SPX3_BOVIN Sugar phosphate exchanger 3 OS=Bos taurus GN=SLC37A3 PE=2 SV=1	(RefSeq) solute carrier family 37 member 3	41.9639	19.152	46.385	23.889	18.702	36.5508	22.0333	38.6865	17.0734	14.8024	18.6221	19.1709	14.9482	14.8313	15.4241	25.1761	20.6426
ENSCHIG00000011110	58.9053	34.8361	80.3	2.30508	1.20482	8.9928e-05	0.00352736	15	30929777	30966109	+	5810	LOC102173955	102173955	-	-	-	veNOG12613	G	sp|Q8IW92|GLBL2_HUMAN Beta-galactosidase-1-like protein 2 OS=Homo sapiens GN=GLB1L2 PE=2 SV=1	(RefSeq) beta-galactosidase-1-like protein 2	0.664451	0.547851	0.240064	0.224754	0.134074	0.515697	0.489095	0.466196	1.15932	1.63071	0.857989	0.72525	0.738486	1.73637	1.24174	1.25542	0.888566
ENSCHIG00000018141	17.3469	8.12308	25.5459	3.14485	1.65299	9.02756e-05	0.00353439	5	105125089	105221650	+	2573	CRACR2A	102181573	GO:0002115;GO:0005509;GO:0005737;GO:0032237;GO:0051928;	K17199	-	veNOG11991	T	sp|Q9BSW2|EFC4B_HUMAN EF-hand calcium-binding domain-containing protein 4B OS=Homo sapiens GN=CRACR2A PE=1 SV=1	(RefSeq) calcium release activated channel regulator 2A	0.441286	0.210071	0.145945	0.132393	0.345996	0.134363	0.122712	0.215325	0.78893	1.10911	0.557735	0.969228	0.26469	1.48893	0.919324	0.310665	0.940518
ENSCHIG00000026192	28.4899	9.98757	44.9365	4.49924	2.16968	9.07213e-05	0.00354523	7	93652452	93655015	-	453	CCL25	108633225	GO:0001954;GO:0007186;GO:0008009;GO:0031735;GO:0042379;GO:0060326;GO:1903237;	K13072	-	veNOG21227	R	sp|Q4PR21|CCL25_PIG C-C motif chemokine 25 OS=Sus scrofa GN=CCL25 PE=2 SV=1	(RefSeq) C-C motif chemokine ligand 25	1.00259	1.06061	0.947374	0.751983	2.08806	2.03512	2.50918	1.6307	6.11053	1.7639	5.66885	13.2882	18.1914	8.17507	6.00493	6.17592	6.05433
ENSCHIG00000024878	256.339	413.939	116.251	0.28084	-1.83218	9.12473e-05	0.00355915	21	66516054	66517011	-	912	ANKRD9	108638503	-	-	-	veNOG07697	R	sp|Q96BM1|ANKR9_HUMAN Ankyrin repeat domain-containing protein 9 OS=Homo sapiens GN=ANKRD9 PE=2 SV=1	(RefSeq) ankyrin repeat domain 9	20.5423	28.3163	8.99967	54.7826	40.1442	21.4177	28.9427	40.7694	10.1172	3.37943	16.6462	13.2951	11.0521	6.02095	4.66859	9.75073	17.5128
ENSCHIG00000022600	4525.41	7114.31	2224.16	0.312632	-1.67746	9.45922e-05	0.00367596	3	31081121	31166850	-	939	PLPP3	102171567	GO:0001568;GO:0001702;GO:0001933;GO:0005178;GO:0005886;GO:0006644;GO:0007155;GO:0030111;GO:0042392;GO:0042577;GO:0050731;GO:0050821;GO:0051091;GO:0060020;GO:0060070;GO:0098609;GO:1902068;	K01080	[EC:3.1.3.4]	veNOG06128	I	sp|P97544|PLPP3_RAT Phospholipid phosphatase 3 OS=Rattus norvegicus GN=Plpp3 PE=1 SV=1	(RefSeq) phospholipid phosphatase 3	471.04	427.497	199.155	672.771	481.27	384.988	557.905	855.14	153.389	167.152	129.019	135.814	278.657	120.084	135.275	196.324	399.546
ENSCHIG00000024331	11.21	4.23718	17.4081	4.10842	2.03858	9.52085e-05	0.00367947	7	38054032	38384313	+	5921	ATP10B	102184055	GO:0005783;	K01530	[EC:7.6.2.1]	veNOG03534	P	sp|O94823|AT10B_HUMAN Probable phospholipid-transporting ATPase VB OS=Homo sapiens GN=ATP10B PE=2 SV=2	(RefSeq) ATPase phospholipid transporting 10B (putative)	0.0383526	0	0.0453007	0.0287661	0.0657801	0.0194627	0.0533251	0.124761	0.187	0.385575	0.178586	0.130712	0.161032	0.539183	0.179773	0.320627	0.108988
ENSCHIG00000024980	25.7417	9.7437	39.9622	4.10133	2.03609	9.51284e-05	0.00367947	2	105980857	106073535	-	6009	SCN1A	102179054	GO:0001508;GO:0005248;GO:0005654;GO:0005886;GO:0006814;GO:0007628;GO:0014704;GO:0016020;GO:0016604;GO:0019227;GO:0019228;GO:0030018;GO:0030315;GO:0030424;GO:0033268;GO:0034706;GO:0042391;GO:0043025;GO:0043194;GO:0050884;GO:0050966;GO:0086002;	K04833	-	veNOG01033	P	sp|A2APX8|SCN1A_MOUSE Sodium channel protein type 1 subunit alpha OS=Mus musculus GN=Scn1a PE=1 SV=1	(RefSeq) sodium channel protein type 1 subunit alpha	0.0472387	0.189895	0.151767	0.0566897	0.0185191	0.057533	0.241703	0.122934	0.66027	0.892832	0.289094	0.443637	0.0906704	0.956317	0.708563	0.74826	0.174513
ENSCHIG00000011849	117.131	165.929	73.7555	0.444501	-1.16974	9.62203e-05	0.00371173	23	18488782	18489207	-	426	-	-	-	-	-	-	-	-	-	21.9889	22.9795	23.8003	21.1906	26.7754	27.5923	28.9056	37.5713	11.2629	8.84257	17.5525	12.7174	20.3036	6.29508	9.16184	14.3075	24.8055
ENSCHIG00000008770	293.82	119.732	448.566	3.74642	1.90551	9.76349e-05	0.00375939	4	103398988	103401571	-	2584	-	-	-	-	-	-	-	-	-	2.79024	2.46363	2.26289	2.81237	2.51933	3.43397	4.37439	4.38346	14.5688	14.2245	8.30118	6.28981	7.37978	28.7622	24.5788	16.6658	7.71063
ENSCHIG00000023391	366.44	201.412	513.132	2.54767	1.34918	9.96874e-05	0.00383139	2	105470907	105670688	+	3384	CSRNP3	102179892	GO:0001228;GO:0003700;GO:0005634;GO:0010923;GO:0043065;GO:0043565;GO:0045944;	K17494	-	veNOG08831	K	sp|Q8WYN3|CSRN3_HUMAN Cysteine/serine-rich nuclear protein 3 OS=Homo sapiens GN=CSRNP3 PE=2 SV=1	(RefSeq) cysteine and serine rich nuclear protein 3	2.33192	4.38358	2.59982	1.82874	7.66208	5.90836	6.94176	1.49168	9.65225	9.64739	9.57505	19.3385	15.0338	20.0381	13.1063	7.85404	6.72209
ENSCHIG00000009143	3427.22	4846.11	2165.98	0.446952	-1.16181	0.000100775	0.00386613	11	10598877	10623757	-	2017	ACTG2	102178279	GO:0071944;	K12315	-	COG5277;veNOG11126	Z	sp|P63269|ACTH_RAT Actin, gamma-enteric smooth muscle OS=Rattus norvegicus GN=Actg2 PE=2 SV=1	(RefSeq) actin, gamma 2, smooth muscle, enteric	218.698	141.85	138.302	274.191	208.824	97.8128	126.139	119.425	93.2296	53.9904	112.077	55.6808	123.75	57.8671	61.6862	140.489	83.8245
ENSCHIG00000009248	39.9005	21.9559	55.8513	2.54379	1.34698	0.000102694	0.0039317	11	91883419	91903637	-	3978	LOC102191624	102191624	-	-	-	veNOG15594	R	sp|Q8HYB2|GGTA1_LEMCA N-acetyllactosaminide alpha-1,3-galactosyltransferase OS=Lemur catta GN=GGTA1 PE=2 SV=2	(RefSeq) N-acetyllactosaminide alpha-1,3-galactosyltransferase-like	0.285427	0.211361	0.310165	0.214083	0.377651	0.463503	0.428604	0.66542	0.927792	1.54954	0.702508	1.08087	0.547852	2.0545	0.981132	1.68288	0.871946
ENSCHIG00000013447	1949.33	2669.2	1309.44	0.490574	-1.02746	0.000102859	0.0039317	8	99557862	99569561	-	318	TXN	102187487	GO:0000122;GO:0005634;GO:0005634;GO:0005737;GO:0005829;GO:0005829;GO:0009314;GO:0015037;GO:0033138;GO:0033158;GO:0043388;GO:0045454;GO:0046826;GO:0055114;GO:1903206;	K03671	-	veNOG22969	K	sp|P50413|THIO_SHEEP Thioredoxin OS=Ovis aries GN=TXN PE=3 SV=2	(RefSeq) thioredoxin	616.274	419.831	592.458	498.475	452.123	773.149	569.917	659.34	241.988	243.016	490.701	444.843	334.956	192.353	258.857	324.575	461.668
ENSCHIG00000025074	266.568	366.504	177.736	0.484949	-1.04409	0.000103928	0.00395813	1	87663367	87691634	+	1139	ZMAT3	102168942	GO:0005654;GO:0005886;	K10137	-	veNOG13254	R	sp|Q0IIC4|ZMAT3_BOVIN Zinc finger matrin-type protein 3 OS=Bos taurus GN=ZMAT3 PE=2 SV=1	(RefSeq) zinc finger matrin-type 3	23.9248	24.202	18.6981	17.7951	20.9079	28.8349	19.2381	22.6455	10.2881	11.6254	13.3287	14.9489	15.0082	9.0814	10.0722	12.1059	17.1387
ENSCHIG00000013656	41.486	23.1821	57.7562	2.49142	1.31697	0.000104981	0.00399099	5	98328725	98355870	-	3823	CLEC9A	102186565	GO:0006898;GO:0009986;GO:0050715;	K17515	-	veNOG16494	TV	sp|Q6UXN8|CLC9A_HUMAN C-type lectin domain family 9 member A OS=Homo sapiens GN=CLEC9A PE=1 SV=1	(RefSeq) C-type lectin domain family 9 member A	0.386099	0.518408	0.406934	0.475226	0.320191	0.452152	0.495535	0.289841	1.11022	1.34364	0.928555	1.03472	0.659137	2.1712	1.63964	1.51588	0.759598
ENSCHIG00000022913	402.798	547.927	273.795	0.499692	-1.00089	0.00010528	0.00399513	17	17282540	17298521	+	1410	P2RX4	102173324	GO:0001614;GO:0004931;GO:0005886;GO:0005887;GO:0007165;GO:0008217;GO:0010524;GO:0010614;GO:0016020;GO:0030054;GO:0033198;GO:0034220;GO:0034405;GO:0035590;GO:0043536;GO:0045296;GO:0048471;GO:0050850;GO:0051899;GO:0055117;GO:0055119;GO:0070588;GO:0071318;GO:0097190;GO:0099604;GO:2001028;	K05218	-	veNOG03494	P	sp|Q5E9U1|P2RX4_BOVIN P2X purinoceptor 4 OS=Bos taurus GN=P2RX4 PE=2 SV=1	(RefSeq) purinergic receptor P2X 4	17.8367	29.5173	29.9423	31.4073	27.7413	33.4682	27.8566	16.765	14.9201	13.6008	13.4452	15.1862	22.4601	13.1323	10.8205	25.0857	13.0437
ENSCHIG00000021203	13.293	5.51399	20.2076	3.66479	1.87373	0.000106135	0.00401304	6	84393362	84435008	-	4809	LOC102186941	102186941	-	K18769	[EC:3.4.21.-]	veNOG02933	O	sp|Q8BZ10|TM11G_MOUSE Transmembrane protease serine 11G OS=Mus musculus GN=Tmprss11g PE=2 SV=2	(RefSeq) transmembrane protease serine 11G-like	0.0118053	0.0624421	0.0669308	0.0944474	0.0462803	0.0958524	0.105049	0.128008	0.306988	0.474733	0.219881	0.160937	0.155781	0.716969	0.541061	0.290881	0.251607
ENSCHIG00000019332	345.812	501.524	207.401	0.413541	-1.2739	0.000107672	0.00406385	18	37749919	37751579	+	543	NIP7	102171907	-	K07565	-	veNOG11571	J	sp|Q5R9J1|NIP7_PONAB 60S ribosome subunit biogenesis protein NIP7 homolog OS=Pongo abelii GN=NIP7 PE=2 SV=1	(RefSeq) NIP7, nucleolar pre-rRNA processing protein	94.2009	34.6184	81.9001	35.9678	47.7504	100.064	41.1681	71.7622	28.2075	16.1869	28.5147	33.5741	38.6304	29.3969	23.7413	32.2018	46.9432
ENSCHIG00000026000	132.925	79.8324	180.119	2.25621	1.1739	0.000108227	0.00407014	21	22138475	22221904	-	1704	CPEB1	102176273	-	K02602	-	veNOG04606	J	sp|Q9BZB8|CPEB1_HUMAN Cytoplasmic polyadenylation element-binding protein 1 OS=Homo sapiens GN=CPEB1 PE=1 SV=1	(RefSeq) cytoplasmic polyadenylation element binding protein 1	4.86422	2.18517	3.87227	3.03198	4.70202	2.43462	1.81586	2.99848	9.74672	14.7376	8.86491	6.20731	4.47637	14.089	8.25953	6.45008	5.87
ENSCHIG00000016684	134.818	81.7689	181.973	2.22546	1.1541	0.000109303	0.00410141	15	29615253	29620625	+	1185	UCP2	102184455	GO:0001666;GO:0005739;GO:0051881;GO:0120162;	K15103	-	veNOG02452	C	sp|Q3SZI5|UCP2_BOVIN Mitochondrial uncoupling protein 2 OS=Bos taurus GN=UCP2 PE=2 SV=1	(RefSeq) uncoupling protein 2	3.9764	4.71332	7.01687	3.73707	3.4746	8.21743	4.10326	3.01302	10.4338	18.8804	6.24628	19.9564	8.73581	13.7938	12.376	13.8283	8.78126
ENSCHIG00000020312	57.2353	30.5028	80.9975	2.65541	1.40893	0.000109449	0.00410141	16	78880360	78890144	-	3193	LOC102168445	102168445	-	K18036	[EC:3.1.3.48]	veNOG13373	T	sp|P70289|PTPRV_MOUSE Receptor-type tyrosine-protein phosphatase V OS=Mus musculus GN=Ptprv PE=2 SV=1	(RefSeq) receptor-type tyrosine-protein phosphatase V	0.462279	0.921636	0.520826	0.551211	0.731883	0.55941	0.870183	0.61694	4.62356	1.144	2.31815	1.15808	1.57838	1.59975	2.40765	2.09661	1.76842
ENSCHIG00000020615	164.795	96.1554	225.808	2.34836	1.23165	0.000110135	0.00411242	17	7167436	7264911	+	7358	ACACB	102178200	GO:0003989;GO:0003989;GO:0005634;GO:0005739;GO:0006084;GO:0006633;GO:0010629;GO:0010884;GO:0010906;GO:0031667;GO:0031999;GO:0042802;GO:0043086;GO:0046322;GO:0050995;GO:0051289;GO:0060421;GO:0097009;GO:2001295;	K01946	-	veNOG03006	I	sp|O00763|ACACB_HUMAN Acetyl-CoA carboxylase 2 OS=Homo sapiens GN=ACACB PE=1 SV=3	(RefSeq) acetyl-CoA carboxylase beta	1.55084	1.09372	1.10819	0.771605	1.31577	0.642128	0.369033	0.476878	4.16326	4.3128	1.61159	1.76476	1.71234	2.77685	1.86456	2.82453	1.79792
ENSCHIG00000025694	104.656	64.9359	139.964	2.15541	1.10796	0.000110082	0.00411242	11	66825729	66917893	+	1935	ARHGAP25	102184913	GO:0001891;GO:0006911;GO:0007015;GO:0051058;	K20642	-	veNOG15362	T	sp|P42331|RHG25_HUMAN Rho GTPase-activating protein 25 OS=Homo sapiens GN=ARHGAP25 PE=1 SV=2	(RefSeq) Rho GTPase activating protein 25	3.99014	2.38986	2.41195	1.58441	2.32914	2.32264	1.33801	2.19513	5.86516	8.37686	5.34754	8.97715	2.32296	7.25944	5.13424	4.02769	6.08636
ENSCHIG00000009616	10.9722	4.25792	16.9404	3.97855	1.99224	0.000111916	0.00415674	5	31868147	31888110	+	4275	COL2A1	100860743	GO:0001501;GO:0001502;GO:0001503;GO:0001894;GO:0001958;GO:0002062;GO:0003007;GO:0005581;GO:0005585;GO:0005585;GO:0005604;GO:0005615;GO:0005615;GO:0005737;GO:0006029;GO:0007417;GO:0007601;GO:0007605;GO:0010468;GO:0030199;GO:0030199;GO:0030903;GO:0031012;GO:0035108;GO:0042289;GO:0042472;GO:0042802;GO:0043394;GO:0048407;GO:0048705;GO:0048839;GO:0051216;GO:0060021;GO:0060174;GO:0060272;GO:0060348;GO:…	K19719	-	veNOG00535	W	sp|P02459|CO2A1_BOVIN Collagen alpha-1(II) chain OS=Bos taurus GN=COL2A1 PE=1 SV=4	(RefSeq) collagen type II alpha 1 chain	0.106239	0.0561935	0.0376457	0.0531225	0.0520613	0.0943473	0.0738569	0.0719989	0.259001	0.347121	0.229679	0.120693	0.207102	0.776656	0.248992	0.467451	0.283035
ENSCHIG00000026500	415.273	267.704	546.444	2.04122	1.02943	0.000111878	0.00415674	10	48820928	48959937	-	4386	RFX7	102184910	-	-	-	veNOG10665	K	sp|Q2KHR2|RFX7_HUMAN DNA-binding protein RFX7 OS=Homo sapiens GN=RFX7 PE=1 SV=1	(RefSeq) regulatory factor X7	3.59837	6.10701	3.42467	3.5468	4.605	3.41564	5.22631	3.63516	12.6223	11.1651	6.52656	9.19543	7.88811	14.9944	13.7794	8.49733	7.20947
ENSCHIG00000026581	7.8212	13.0171	3.20259	0.246029	-2.0231	0.000112503	0.00417118	18	27791922	27795716	+	402	-	-	-	-	-	-	-	-	-	0.56489	2.09153	1.60135	2.68338	3.87546	1.86331	1.885	2.90951	0.45905	0	0.751533	0.213915	0.508245	1.90597	0.882619	0.745654	0.401319
ENSCHIG00000011643	211.707	362.294	77.8509	0.214883	-2.21838	0.000114675	0.0042367	LWLT01000021.1	19599292	19614950	+	2421	RGN	102188205	GO:0004341;GO:0005509;GO:0005634;GO:0005737;GO:0008270;GO:0019853;	K01053	[EC:3.1.1.17]	veNOG06182	TP	sp|Q9TTJ5|RGN_BOVIN Regucalcin OS=Bos taurus GN=RGN PE=2 SV=1	(RefSeq) regucalcin	7.26937	9.87304	3.43453	22.5129	6.06737	11.5905	5.84266	13.4764	3.12518	1.74454	3.46292	2.37984	2.10982	2.5846	3.02883	2.76517	2.36564
ENSCHIG00000008401	12.1112	5.50541	17.9831	3.26643	1.70772	0.000115228	0.00424965	3	79015149	79240961	-	5156	OLFM3	102172229	GO:0005615;GO:0005794;GO:0032281;	-	-	veNOG07882	W	sp|Q96PB7|NOE3_HUMAN Noelin-3 OS=Homo sapiens GN=OLFM3 PE=1 SV=1	(RefSeq) olfactomedin 3	0.132129	0.0349439	0.0728308	0.0440455	0.0431657	0.0447008	0.0734844	0.131332	0.19685	0.287809	0.454112	0.21682	0.11888	0.37151	0.229385	0.34882	0.344188
ENSCHIG00000006499	15.1449	5.99189	23.2809	3.8854	1.95806	0.000115456	0.00425061	13	3055068	3083093	+	5239	ANKEF1	102181694	-	-	-	veNOG07036	M	sp|Q9NU02|ANKE1_HUMAN Ankyrin repeat and EF-hand domain-containing protein 1 OS=Homo sapiens GN=ANKEF1 PE=2 SV=2	(RefSeq) ankyrin repeat and EF-hand domain containing 1	0.0866905	0.0802439	0.0819165	0.0216739	0.0637227	0.0439926	0.168747	0.0822511	0.528358	0.54471	0.21625	0.131314	0.220993	0.536248	0.654678	0.362366	0.107779
ENSCHIG00000005699	7.7468	2.29651	12.5915	5.48288	2.45493	0.000116574	0.00426929	12	7354245	7366557	+	4650	METTL21C	102180054	GO:0005634;GO:0006479;GO:0007519;GO:0008628;GO:0010880;GO:0016279;GO:0031072;GO:0032991;GO:0071549;	K21805	[EC:2.1.1.-]	veNOG08606	A	sp|A6QP81|MT21C_BOVIN Protein-lysine methyltransferase METTL21C OS=Bos taurus GN=METTL21C PE=2 SV=1	(RefSeq) methyltransferase like 21C	0.0122089	0.0645772	0	0.0366288	0.0239314	0.0371737	0.0679007	0.026477	0.158742	0.294579	0.0649712	0.147947	0.0878772	0.494323	0.254346	0.386778	0.121431
ENSCHIG00000017026	148.641	68.0786	220.252	3.23525	1.69388	0.000116383	0.00426929	4	53751898	53812739	+	6253	WIPF3	102170386	-	K19475	-	veNOG03257	Z	sp|A6NGB9|WIPF3_HUMAN WAS/WASL-interacting protein family member 3 OS=Homo sapiens GN=WIPF3 PE=1 SV=4	(RefSeq) WAS/WASL interacting protein family member 3	0.345005	1.36384	0.729223	0.653731	0.836432	0.53445	1.14116	0.423323	2.78887	1.84377	2.27082	2.62671	2.36347	6.18794	4.42594	2.04533	1.39322
ENSCHIG00000026005	5.04957	1.51615	8.19038	5.40207	2.43351	0.000116445	0.00426929	11	72405956	72455075	-	1674	DPYSL5	102186490	GO:0005737;GO:0030425;GO:0043025;	K07529	-	veNOG00794	F	sp|Q9BPU6|DPYL5_HUMAN Dihydropyrimidinase-related protein 5 OS=Homo sapiens GN=DPYSL5 PE=1 SV=1	(RefSeq) dihydropyrimidinase like 5	0.0339137	0.107629	0	0.0339156	0	0	0.15089	0.147095	0.165357	0.204569	0.586546	0.154111	0.488207	0.610276	0.282607	0.596879	0.48187
ENSCHIG00000015415	726.261	1072.99	418.059	0.389621	-1.35986	0.000117175	0.00428383	14	21083011	21116438	-	954	SLC25A32	102170336	-	K15115	-	veNOG01641	C	sp|Q9H2D1|MFTC_HUMAN Mitochondrial folate transporter/carrier OS=Homo sapiens GN=SLC25A32 PE=1 SV=2	(RefSeq) solute carrier family 25 member 32	84.6216	37.3939	110.777	72.962	52.5494	108.232	33.1624	110.6	30.4662	32.7851	24.2263	22.0844	40.8343	30.7873	46.6141	49.8541	41.8545
ENSCHIG00000019225	11.6926	4.28821	18.2744	4.26154	2.09138	0.000117776	0.00429831	13	19555410	19615365	-	4840	-	-	-	-	-	-	-	-	-	0.105567	0.0124084	0.0332511	0.0351909	0.160944	0.0238096	0.0391411	0.0763129	0.324085	0.448107	0.218472	0.142139	0.168855	0.527687	0.586468	0.268374	0.116664
ENSCHIG00000008278	335.38	218.01	439.71	2.01693	1.01216	0.000118505	0.0043174	2	39643929	39824042	+	2202	PLEKHM3	102187723	GO:0005737;GO:0005794;GO:0005886;GO:0045445;	-	-	veNOG12563	T	sp|Q6ZWE6|PKHM3_HUMAN Pleckstrin homology domain-containing family M member 3 OS=Homo sapiens GN=PLEKHM3 PE=2 SV=2	(RefSeq) pleckstrin homology domain containing M3	6.80639	11.6732	7.28423	5.15665	6.64553	5.59969	7.7429	4.10953	16.4257	16.8995	12.6225	20.5026	17.0726	24.531	14.8779	14.9287	9.04827
ENSCHIG00000007665	10.3514	4.05465	15.9484	3.93337	1.97577	0.000119152	0.00433344	23	25763716	25792942	-	6024	TFAP2B	102169532	GO:0000122;GO:0000978;GO:0000981;GO:0001158;GO:0001228;GO:0001822;GO:0003091;GO:0003700;GO:0003713;GO:0003714;GO:0005634;GO:0006006;GO:0006355;GO:0006366;GO:0007423;GO:0008284;GO:0008285;GO:0010842;GO:0010960;GO:0016251;GO:0030510;GO:0035136;GO:0035137;GO:0035810;GO:0035909;GO:0042593;GO:0042803;GO:0043027;GO:0043066;GO:0043524;GO:0043525;GO:0043565;GO:0043588;GO:0045444;GO:0045595;GO:0045892;GO:…	K09176	-	homNOG06033;veNOG01474;veNOG02086	K	sp|Q92481|AP2B_HUMAN Transcription factor AP-2-beta OS=Homo sapiens GN=TFAP2B PE=1 SV=2	(RefSeq) transcription factor AP-2 beta	0.0753937	0.0598176	0.0712418	0.0471238	0.018473	0.0286949	0.031448	0.0408759	0.260387	0.341084	0.0752281	0.0856513	0.113056	0.29678	0.255233	0.348318	0.187469
ENSCHIG00000017204	96.3977	135.6	61.5516	0.453922	-1.13948	0.000119445	0.00433659	18	15975821	15979637	-	2076	SPATA2L	102180071	-	K17595	-	veNOG10073	R	sp|Q0IIA6|SPA2L_BOVIN Spermatogenesis-associated protein 2-like protein OS=Bos taurus GN=SPATA2L PE=2 SV=1	(RefSeq) spermatogenesis associated 2 like	4.18402	3.96329	2.81662	7.65747	4.23468	4.99589	3.19388	4.47756	2.5334	2.63929	3.238	1.9883	2.2636	1.66084	1.08244	2.7434	3.57475
ENSCHIG00000003650	2.30389	0.113604	4.25081	37.4177	5.22565	0.00012023	0.00435757	23	26672774	26674027	+	1254	PGK2	102191475	-	K00927	[EC:2.7.2.3]	veNOG02821	G	sp|Q8MIF7|PGK2_HORSE Phosphoglycerate kinase 2 OS=Equus caballus GN=PGK2 PE=3 SV=3	(RefSeq) phosphoglycerate kinase 2	0	0	0	0	0	0	0.050357	0	0.147159	0.455141	0	0	0.10862	0.71284	0.37726	0.398396	0.321631
ENSCHIG00000016523	8.18673	3.05556	12.7478	4.17199	2.06074	0.00012098	0.00437717	23	31941017	31943390	+	612	CRIP3	-	-	-	-	-	-	-	-	0.742111	0	0.262966	0.742153	0.45458	0.282447	0.206365	0.100587	0.753831	1.86519	2.83851	1.96718	1.33539	2.0866	1.54603	1.30611	1.58167
ENSCHIG00000025558	3488.49	4852.31	2276.2	0.469097	-1.09204	0.000121471	0.00438737	25	35287729	35311626	-	1586	YWHAG	102182657	GO:0005080;GO:0005159;GO:0006605;GO:0019904;GO:0042802;GO:0043209;GO:0045664;GO:0048167;	K16198	-	COG5040;roNOG11857;veNOG03689	OT	sp|P61983|1433G_RAT 14-3-3 protein gamma OS=Rattus norvegicus GN=Ywhag PE=1 SV=2	(RefSeq) tyrosine 3-monooxygenase/tryptophan 5-monooxygenase activation protein gamma	223.005	153.058	188.502	189.798	177.657	245.409	154.286	319.595	110.478	90.3983	111.913	112.399	127.664	88.4884	108.204	115.605	179.335
ENSCHIG00000015243	318.529	205.772	418.757	2.03506	1.02507	0.000122337	0.00440172	22	51916872	51920296	+	3357	-	-	-	-	-	-	-	-	-	5.6484	4.07893	2.90837	3.78836	4.42539	4.97754	3.46117	4.30932	10.6369	15.7436	7.78464	10.1184	5.82249	12.9336	10.8864	8.45296	9.82783
ENSCHIG00000022885	5.89704	1.76706	9.56814	5.41472	2.43689	0.00012227	0.00440172	18	26052029	26078928	+	1768	CES5A	102185682	-	K15743	[EC:3.1.1.1]	veNOG00175	R	sp|Q6AW47|EST5A_CANLF Carboxylesterase 5A OS=Canis lupus familiaris GN=CES5A PE=2 SV=1	(RefSeq) carboxylesterase 5A	0.0321106	0.0679376	0.0303422	0.12845	0.0629418	0	0.107151	0.104455	0.469695	0.581078	0.469921	0.145917	0.269646	0.938972	0.602058	0.226058	0.319375
ENSCHIG00000001909	639.944	879.12	427.343	0.486103	-1.04067	0.000122841	0.00440652	3	104670503	104670781	-	279	DPM3	102191194	GO:0004582;GO:0005783;GO:0006506;GO:0030176;GO:0031647;GO:0033185;	K09659	-	veNOG23498	G	sp|Q3ZC71|DPM3_BOVIN Dolichol-phosphate mannosyltransferase subunit 3 OS=Bos taurus GN=DPM3 PE=3 SV=1	(RefSeq) dolichyl-phosphate mannosyltransferase subunit 3	201.244	196.1	221.502	219.57	239.912	246.999	249.195	163.054	121.041	100.239	174.069	121.439	190.645	81.4718	52.5649	140.386	134.153
ENSCHIG00000015512	153.074	213.886	99.0188	0.462951	-1.11107	0.000123862	0.00443556	2	135231457	135234255	+	543	CCDC115	102189524	-	-	-	veNOG14939;opiNOG31547	S	sp|Q3SZB5|CC115_BOVIN Coiled-coil domain-containing protein 115 OS=Bos taurus GN=CCDC115 PE=2 SV=1	(RefSeq) coiled-coil domain containing 115	22.4786	28.8671	19.5612	28.2305	31.7653	26.7404	34.8882	23.4673	17.3323	6.72704	19.1952	10.4523	21.4474	8.93666	10.2371	14.5368	23.4716
ENSCHIG00000001070	8.69104	2.91561	13.8248	4.74163	2.24538	0.000125067	0.00444837	3	107261136	107297595	-	5219	FCRL4	102170192	GO:0009986;	K06727	-	veNOG02203	T	sp|Q96PJ5|FCRL4_HUMAN Fc receptor-like protein 4 OS=Homo sapiens GN=FCRL4 PE=1 SV=1	(RefSeq) Fc receptor like 4	0.0217557	0.0230147	0.0205576	0.0108785	0.0319834	0.0110403	0.0362987	0.129747	0.141435	0.196847	0.0723597	0.148294	0.169642	0.391493	0.407909	0.325465	0.0927363
ENSCHIG00000013332	39.0267	15.5313	59.9115	3.85748	1.94766	0.00012472	0.00444837	15	40131327	40188371	+	4263	AMPD3	102176807	GO:0003876;GO:0006188;GO:0034101;GO:0046031;GO:0046033;GO:0046034;GO:0046039;GO:0097009;	K01490	[EC:3.5.4.6]	veNOG10171	F	sp|Q01432|AMPD3_HUMAN AMP deaminase 3 OS=Homo sapiens GN=AMPD3 PE=1 SV=1	(RefSeq) adenosine monophosphate deaminase 3	0.466104	0.225407	0.415268	0.253042	0.195779	0.17571	0.237007	0.0866419	0.930698	2.57057	1.00989	1.10947	0.575129	2.03697	0.776821	0.398452	1.07856
ENSCHIG00000025296	115.785	70.33	156.19	2.22082	1.15109	0.000125032	0.00444837	10	86025479	86160133	+	3786	ITGA11	102171074	GO:0005518;GO:0005925;GO:0006929;GO:0007160;GO:0007229;GO:0033627;GO:0034681;GO:0038064;GO:0038065;GO:0098639;	K06587	-	veNOG03701	W	sp|Q9UKX5|ITA11_HUMAN Integrin alpha-11 OS=Homo sapiens GN=ITGA11 PE=1 SV=2	(RefSeq) integrin subunit alpha 11	3.43388	0.745555	2.01204	0.77979	0.69073	1.08055	0.850642	0.861762	5.33727	4.25121	2.0947	3.90675	3.56174	3.71025	2.37417	2.53357	2.66327
ENSCHIG00000014038	419.054	571.287	283.736	0.496662	-1.00966	0.000126663	0.0044813	1	65009317	65015232	+	390	NDUFB4	102177927	GO:0005739;GO:0005747;GO:0006979;GO:0031965;GO:0032981;	K03960	-	veNOG22179	C	sp|P48305|NDUB4_BOVIN NADH dehydrogenase [ubiquinone] 1 beta subcomplex subunit 4 OS=Bos taurus GN=NDUFB4 PE=1 SV=2	(RefSeq) NADH:ubiquinone oxidoreductase subunit B4	77.151	102.559	119.67	111.948	122.695	113.022	103.951	60.1385	51.3394	43.9036	82.1136	58.6523	74.3914	33.3985	50.6442	71.4795	63.4979
ENSCHIG00000016543	187.046	353.504	39.0826	0.110558	-3.17713	0.000126847	0.0044813	10	43090225	43141307	+	1863	SLC27A2	102176613	GO:0000038;GO:0001561;GO:0001676;GO:0001676;GO:0004467;GO:0004467;GO:0005102;GO:0005777;GO:0005778;GO:0005779;GO:0005783;GO:0005788;GO:0005789;GO:0006635;GO:0006699;GO:0015245;GO:0015908;GO:0019899;GO:0030176;GO:0031957;GO:0031957;GO:0042760;GO:0044539;GO:0050197;GO:0070251;GO:0097089;	K08746	-	veNOG00406	I	sp|O14975|S27A2_HUMAN Very long-chain acyl-CoA synthetase OS=Homo sapiens GN=SLC27A2 PE=1 SV=2	(RefSeq) solute carrier family 27 member 2	0.700882	28.8518	17.0178	9.63006	14.9629	4.29902	27.2521	3.33734	0.34669	0.367631	0.202708	0.276953	6.06839	0.959637	1.84104	4.66604	0.216492
ENSCHIG00000025758	186.573	259.614	121.647	0.468568	-1.09367	0.000126644	0.0044813	7	103777170	103780565	+	1340	MPV17L2	102169854	GO:0005743;GO:0005762;GO:0061668;GO:0070131;	K13348	-	veNOG14920	R	sp|A5D787|M17L2_BOVIN Mpv17-like protein 2 OS=Bos taurus GN=MPV17L2 PE=2 SV=1	(RefSeq) MPV17 mitochondrial inner membrane protein like 2	12.9642	13.7593	11.93	12.3718	13.8271	15.8238	17.2478	9.09604	7.84975	2.98152	10.4275	6.99503	12.2487	3.71665	3.97179	10.812	6.86255
ENSCHIG00000024677	16.9176	8.7044	24.2183	2.7823	1.47628	0.00012728	0.00448903	1	143570800	143571423	+	180	-	-	-	-	-	-	-	-	-	3.46937	2.66919	2.0862	0.946245	3.09114	2.24075	5.2623	6.15591	16.4034	10.7808	8.39212	11.4659	9.83737	15.6078	9.19885	7.21627	10.3072
ENSCHIG00000020208	192.428	264.372	128.478	0.485975	-1.04105	0.000128451	0.00452162	18	55135161	55137650	-	679	TMEM160	106503141	-	-	-	veNOG16283	S	sp|Q24JY6|TM160_BOVIN Transmembrane protein 160 OS=Bos taurus GN=TMEM160 PE=2 SV=1	(RefSeq) transmembrane protein 160	23.2437	27.3307	37.2118	29.5162	28.5168	24.3545	28.7373	16.9537	16.035	17.3158	23.6932	16.3376	14.5437	7.52284	8.36084	18.1	16.7508
ENSCHIG00000022928	24.1619	13.057	34.0329	2.60649	1.38211	0.000128635	0.00452162	10	72085385	72085903	+	285	-	-	-	-	-	-	-	-	-	2.58958	4.21451	0.752913	1.79289	2.92845	4.64998	5.3177	2.80796	7.77002	14.0184	9.01048	9.05199	10.2755	13.4421	12.0346	8.7647	3.67946
ENSCHIG00000025171	9.00049	3.74093	13.6757	3.65568	1.87014	0.000129394	0.0045407	19	51430239	51430496	+	219	-	-	-	-	-	-	-	-	-	1.29615	0.548464	0.979819	1.03698	0.508133	0.263102	0.865036	3.3731	4.21319	0.52123	6.89763	4.712	5.90864	10.4959	2.1602	4.1062	6.63001
ENSCHIG00000018672	257.222	160.668	343.047	2.13513	1.09433	0.000129635	0.00454156	11	81511628	81611232	+	1665	FAM49A	102179293	-	-	-	NOG03336;veNOG03957	S	sp|Q5R6L2|FA49A_PONAB Protein FAM49A OS=Pongo abelii GN=FAM49A PE=2 SV=1	(RefSeq) family with sequence similarity 49 member A	3.95525	10.4603	4.47848	6.75159	6.88405	4.42959	13.9949	2.58807	18.8417	7.67852	20.4586	20.1944	21.0246	15.7228	22.9439	12.1221	11.0945
ENSCHIG00000011387	178.025	104.686	243.215	2.32327	1.21616	0.000129927	0.00454419	3	42207142	42340497	+	3168	SGIP1	102179536	GO:0005543;GO:0005737;GO:0005886;GO:0005905;GO:0008017;GO:0015631;GO:0017124;GO:0030122;GO:0030136;GO:0048260;	K20065	-	veNOG04025	D	sp|Q9BQI5|SGIP1_HUMAN SH3-containing GRB2-like protein 3-interacting protein 1 OS=Homo sapiens GN=SGIP1 PE=1 SV=2	(RefSeq) SH3 domain GRB2 like endophilin interacting protein 1	2.7418	1.93365	2.13361	1.82797	3.45997	1.85517	1.83383	2.37065	5.0678	11.206	3.50466	7.84478	3.22466	7.90064	6.49594	3.69014	7.74059
ENSCHIG00000017218	219.719	139.777	290.779	2.08031	1.0568	0.000130275	0.00454878	23	13895414	14077435	+	651	-	-	-	-	-	-	-	-	-	19.9703	11.0704	18.7881	14.6515	19.9144	13.8074	10.6701	10.4017	36.2839	61.3707	37.5905	34.8731	19.5631	46.6861	35.4268	23.3295	35.6859
ENSCHIG00000025020	348.306	215.665	466.208	2.16172	1.11218	0.00013058	0.00455187	11	25388351	25390308	-	1473	ZFP36L2	106502606	GO:0000165;GO:0000288;GO:0005634;GO:0005737;GO:0006402;GO:0009611;GO:0017091;GO:0030097;GO:0033077;GO:0035019;GO:0035925;GO:0043488;GO:0043488;GO:0044344;GO:0045577;GO:0045599;GO:0048103;GO:0060216;GO:0061158;GO:0070371;GO:0071356;GO:0071364;GO:0071385;GO:0071560;GO:0097011;GO:1900153;GO:1901991;GO:2000737;	K18753	-	veNOG15089	R	sp|P47974|TISD_HUMAN mRNA decay activator protein ZFP36L2 OS=Homo sapiens GN=ZFP36L2 PE=1 SV=3	(RefSeq) ZFP36 ring finger protein like 2	18.4228	11.253	9.54176	7.32328	7.85691	8.17544	5.70172	12.1196	31.6333	46.4967	26.7146	31.4085	17.2458	32.5969	12.8468	15.805	20.3716
ENSCHIG00000002209	4.35807	1.03367	7.3131	7.07489	2.82271	0.000132046	0.0045663	28	2209527	2213816	-	4290	C10orf71	102181364	GO:0030018;GO:0070886;	-	-	veNOG10492	S	sp|Q711Q0|CJ071_HUMAN Uncharacterized protein C10orf71 OS=Homo sapiens GN=C10orf71 PE=1 SV=2	(RefSeq) chromosome 28 C10orf71 homolog	0	0	0.0125047	0.0397026	0	0.0134311	0.0147197	0.0430483	0.193571	0.266083	0.0880292	0.120271	0.0952515	0.267903	0.110276	0.116454	0.0188031
ENSCHIG00000013699	8.78475	3.28752	13.6712	4.15851	2.05607	0.000131518	0.0045663	2	9044534	9061362	+	1754	CATSPER4	102171668	GO:0001669;GO:0005245;GO:0006814;GO:0030317;GO:0036128;GO:0048240;GO:0097228;	K16892	-	veNOG09793	P	sp|Q7RTX7|CTSR4_HUMAN Cation channel sperm-associated protein 4 OS=Homo sapiens GN=CATSPER4 PE=2 SV=1	(RefSeq) cation channel sperm associated 4	0.194201	0.1712	0.122338	0.0971061	0.15861	0.131401	0.144008	0.0350964	0.420839	0.195239	0.861221	0.441246	0.427111	1.09208	0.809152	1.19628	0.275935
ENSCHIG00000018623	475.459	285.848	644.002	2.25295	1.17181	0.0001323	0.0045663	3	68585938	68610760	-	1380	-	-	-	-	-	-	-	-	-	15.5504	13.4475	13.8	12.836	19.2323	14.1125	16.5648	9.27847	42.7245	32.1769	41.6504	26.1721	27.0939	45.4354	71.3911	23.5313	32.266
ENSCHIG00000021513	618.256	891.364	375.494	0.421257	-1.24723	0.000132247	0.0045663	23	41490176	41496621	-	651	PSMB9	102181449	GO:0005829;GO:2000116;	K02741	[EC:3.4.25.1]	veNOG03081	O	sp|Q3SZC2|PSB9_BOVIN Proteasome subunit beta type-9 OS=Bos taurus GN=PSMB9 PE=1 SV=1	(RefSeq) proteasome subunit beta 9	43.7777	140.317	60.8142	121.224	101.281	87.3583	147.829	51.5356	38.9769	31.2114	53.1372	42.5346	64.9664	34.1319	45.419	56.9423	51.7942
ENSCHIG00000024943	46.6847	26.072	65.007	2.49337	1.31809	0.000131675	0.0045663	2	43740347	43767498	-	3069	ICOS	102179712	GO:0005887;GO:0009897;	K06713	-	veNOG14098	R	sp|Q58DF9|ICOS_BOVIN Inducible T-cell costimulator OS=Bos taurus GN=ICOS PE=2 SV=1	(RefSeq) inducible T-cell costimulator	1.49837	0.469653	0.52439	0.610481	0.471376	0.600787	0.144032	0.421225	2.55551	2.38044	1.20591	2.46578	0.710119	1.33151	2.04248	1.1395	1.7873
ENSCHIG00000012327	113.04	154.984	75.7562	0.4888	-1.03268	0.000133225	0.00459069	5	32075541	32082223	-	441	SLC48A1	102187028	GO:0005765;GO:0005886;GO:0010008;GO:0015232;GO:0015886;GO:0020037;	K15380	-	veNOG18127	P	sp|Q6P1K1|HRG1_HUMAN Heme transporter HRG1 OS=Homo sapiens GN=SLC48A1 PE=1 SV=1	(RefSeq) solute carrier family 48 member 1	30.3811	23.015	30.2894	19.9548	17.159	33.9705	20.6196	18.9842	15.0643	15.2717	14.2152	13.0648	15.2888	15.3472	9.1184	19.2585	9.69445
ENSCHIG00000015787	11.366	21.3576	2.48458	0.116332	-3.10368	0.000133525	0.00459347	28	10197821	10200441	+	747	LOC102175466	102175466	GO:0001867;GO:0005615;GO:0044130;GO:0050766;GO:0050830;GO:0051873;	K03991	-	veNOG11387	W	sp|Q5U9S1|MBL1_PIG Mannose-binding protein A OS=Sus scrofa GN=MBL1 PE=1 SV=1	(RefSeq) mannose-binding protein A	0.0759993	3.77868	0.143628	2.96414	3.50081	0.848477	3.3814	0.988901	0.123519	0.305621	0	0.230238	0.455856	0.170951	0.633312	0.267517	0.215971
ENSCHIG00000027263	1637.87	2355.09	1000.35	0.424763	-1.23527	0.000134133	0.00460684	3	110156953	110158549	-	600	TAGLN2	102187637	-	K20526	-	COG5199;veNOG08957	Z	sp|Q5E9F5|TAGL2_BOVIN Transgelin-2 OS=Bos taurus GN=TAGLN2 PE=2 SV=3	(RefSeq) transgelin 2	336.371	174.665	228.617	219.245	175.824	411.21	203.125	377.46	139.019	126.516	181.899	146.763	144.496	96.6265	75.1021	148.877	159.986
ENSCHIG00000020232	256.61	163.2	339.64	2.08112	1.05736	0.000134481	0.00461125	5	24077166	24150378	-	5704	TMCC3	102180460	-	-	-	veNOG03874	S	sp|Q9ULS5|TMCC3_HUMAN Transmembrane and coiled-coil domain protein 3 OS=Homo sapiens GN=TMCC3 PE=2 SV=3	(RefSeq) transmembrane and coiled-coil domain family 3	2.50814	1.11606	1.84334	1.74186	2.0875	2.30315	1.69383	2.33113	5.59696	4.34264	5.95864	6.60332	3.28346	8.21634	2.94433	2.11957	4.8648
ENSCHIG00000011175	11.0227	0.454417	20.4167	44.9294	5.48959	0.000135774	0.00463286	18	26782385	26793388	+	544	CCL17	102169211	-	K21083	-	veNOG25172	R	sp|Q92583|CCL17_HUMAN C-C motif chemokine 17 OS=Homo sapiens GN=CCL17 PE=1 SV=1	(RefSeq) C-C motif chemokine 17	0	0	0	0	0	0	0.464321	0	1.01767	9.65235	7.63621	3.31962	0.250385	0.469486	0.21741	0.367344	5.04157
ENSCHIG00000026179	111.109	55.6503	160.405	2.88238	1.52726	0.000135725	0.00463286	19	9139216	9250952	-	4921	TEX14	102188893	GO:0000776;GO:0005623;GO:0007094;GO:0007140;GO:0008608;GO:0019901;GO:0030496;GO:0032091;GO:0032466;GO:0043063;GO:0045171;GO:0051306;GO:1990830;	K17540	-	veNOG12248	D	sp|F1MJR8|TEX14_BOVIN Inactive serine/threonine-protein kinase TEX14 OS=Bos taurus GN=TEX14 PE=3 SV=2	(RefSeq) testis expressed 14, intercellular bridge forming factor	0.496073	0.768864	0.817594	1.00374	1.07414	0.538607	0.615949	0.850644	1.03125	4.54649	2.34829	2.32416	2.46345	5.42356	1.39397	2.53804	2.08179
ENSCHIG00000025189	537.231	858.932	251.275	0.292543	-1.77328	0.000136507	0.00465032	14	57634334	57635491	-	1104	FAM110B	102187507	GO:0005739;GO:0005829;	-	-	veNOG09069	S	sp|Q2KJ38|F110B_BOVIN Protein FAM110B OS=Bos taurus GN=FAM110B PE=2 SV=1	(RefSeq) family with sequence similarity 110 member B	42.1672	54.0729	73.6648	30.0844	26.3083	75.5209	29.1715	88.3796	12.6201	16.44	17.3772	8.17877	18.3834	13.9961	7.6062	43.0804	28.4228
ENSCHIG00000007881	512.869	697.881	348.414	0.499245	-1.00218	0.00013799	0.0046748	19	35949814	35954627	+	447	MRPL27	102182905	GO:0005739;GO:0005762;	K02899	-	veNOG19643	J	sp|Q32PC3|RM27_BOVIN 39S ribosomal protein L27, mitochondrial OS=Bos taurus GN=MRPL27 PE=1 SV=1	(RefSeq) mitochondrial ribosomal protein L27	90.3009	107.35	138.853	111.898	117.007	126.195	120.221	55.6373	54.7008	49.5414	88.3707	65.6016	88.8258	39.7099	52.1239	64.8235	63.5215
ENSCHIG00000023052	48.1174	28.4142	65.6314	2.30981	1.20777	0.000138787	0.0046748	7	92111849	92153786	-	2536	RFX2	102179845	-	K09173	-	opiNOG08774;veNOG04903	K	sp|A6QLW9|RFX2_BOVIN DNA-binding protein RFX2 OS=Bos taurus GN=RFX2 PE=2 SV=1	(RefSeq) regulatory factor X2	1.11931	0.615725	1.14228	0.8955	0.899551	0.545293	0.423308	0.582578	2.29217	3.82599	2.14436	1.42419	1.45018	2.71917	1.11928	1.81239	2.41741
ENSCHIG00000025402	8.59884	2.27078	14.2238	6.26383	2.64705	0.000138781	0.0046748	20	65547329	65549293	-	423	-	-	-	-	-	-	-	-	-	0.536846	0.425935	0.126821	0.268438	0.263076	0.272432	0.597141	0.436589	2.1813	6.20671	1.42845	1.42307	1.12703	6.03783	2.796	3.07075	0.953488
ENSCHIG00000025865	259.373	353.737	175.494	0.496113	-1.01126	0.000138203	0.0046748	3	104554283	104556340	+	1707	ZBTB7B	102178680	GO:0000122;GO:0000978;GO:0001158;GO:0001228;GO:0001865;GO:0003677;GO:0003700;GO:0005634;GO:0005634;GO:0005654;GO:0007595;GO:0010468;GO:0010628;GO:0010629;GO:0031065;GO:0032868;GO:0042803;GO:0042826;GO:0043370;GO:0043372;GO:0043376;GO:0043377;GO:0045944;GO:0046628;GO:0051141;GO:0060850;GO:0072615;GO:0090336;GO:0120162;GO:1990845;GO:2000320;GO:2000640;	K10494	-	veNOG04826	K	sp|O15156|ZBT7B_HUMAN Zinc finger and BTB domain-containing protein 7B OS=Homo sapiens GN=ZBTB7B PE=1 SV=2	(RefSeq) zinc finger and BTB domain containing 7B	12.7046	19.7023	14.0162	14.9004	13.7879	15.7297	13.1696	10.3139	8.48637	6.41965	9.20331	7.15357	9.61527	7.85502	4.71144	11.8239	9.87639
ENSCHIG00000007588	126.34	184.463	74.6759	0.404828	-1.30462	0.000139638	0.00468849	3	92292901	92330459	-	756	TSPAN2	102180363	GO:0005886;GO:0006954;GO:0014002;GO:0014005;GO:0042552;GO:0043209;GO:0048709;GO:0061564;	K17354	-	veNOG00724	R	sp|O60636|TSN2_HUMAN Tetraspanin-2 OS=Homo sapiens GN=TSPAN2 PE=1 SV=2	(RefSeq) tetraspanin 2	16.7461	24.4676	10.8567	24.1067	27.5995	8.30754	16.5387	7.00275	11.2285	6.9456	7.49296	8.87239	9.63918	6.41879	5.94484	6.87264	8.85609
ENSCHIG00000000200	87.4928	54.1701	117.113	2.16195	1.11233	0.000140525	0.00470322	28	3949224	3955815	+	1206	LOC102188472	102188472	GO:0019898;	K19914	-	veNOG12531	TU	sp|Q9BQS2|SYT15_HUMAN Synaptotagmin-15 OS=Homo sapiens GN=SYT15 PE=2 SV=3	(RefSeq) synaptotagmin-15	5.4606	3.68508	3.9144	1.836	4.01387	2.1022	2.14681	1.99072	6.04415	6.90955	6.20015	11.5514	4.63068	10.5887	4.80537	9.8592	10.5681
ENSCHIG00000015288	68.6226	41.5876	92.6538	2.22792	1.1557	0.000140506	0.00470322	27	12124886	12143304	-	5083	LETM2	102189186	-	-	-	veNOG03649	S	sp|Q2VYF4|LETM2_HUMAN LETM1 domain-containing protein LETM2, mitochondrial OS=Homo sapiens GN=LETM2 PE=2 SV=2	(RefSeq) leucine zipper and EF-hand containing transmembrane protein 2	0.424418	0.708914	0.601568	0.636663	0.536373	0.487434	0.819938	0.31488	1.85155	1.39234	1.1293	0.879734	1.42025	2.03496	2.04758	1.90675	0.76174
ENSCHIG00000018190	24.4413	7.51992	39.4826	5.2504	2.39243	0.000143148	0.00477412	5	901101	1029846	+	4626	LGR5	102172413	GO:0001942;GO:0004888;GO:0005887;GO:0009994;GO:0032588;GO:0042127;GO:0048839;GO:0090263;GO:2001013;	K04308	-	veNOG06166	T	sp|F1MT22|LGR5_BOVIN Leucine-rich repeat-containing G-protein coupled receptor 5 OS=Bos taurus GN=LGR5 PE=3 SV=2	(RefSeq) leucine rich repeat containing G protein-coupled receptor 5	0.147267	0.0519298	0.185543	0.0368189	0.132306	0.0373666	0.204759	0.106458	1.57571	1.1104	0.261233	1.041	0.220833	0.938566	0.664731	0.215991	0.348747
ENSCHIG00000023463	17.1768	8.23567	25.1244	3.05068	1.60913	0.000143326	0.00477412	2	98681163	98706781	+	3324	DAPL1	102172010	-	-	-	veNOG23312	T	sp|A2VEA7|DAPL1_BOVIN Death-associated protein-like 1 OS=Bos taurus GN=DAPL1 PE=2 SV=1	(RefSeq) death associated protein like 1	0.23911	0	0.145248	0.0341605	0.301303	0.12134	0.360952	0.166676	0.582927	0.824184	0.38628	0.41393	0.409776	1.15253	0.711618	0.781546	0.339745
ENSCHIG00000015270	4.48037	0.635009	7.89848	12.4384	3.63672	0.000144565	0.00480014	13	61602811	61627009	-	1316	SUN5	102188234	GO:0005637;GO:0007283;GO:0097224;	K21876	-	veNOG01921	D	sp|Q8TC36|SUN5_HUMAN SUN domain-containing protein 5 OS=Homo sapiens GN=SUN5 PE=1 SV=1	(RefSeq) Sad1 and UNC84 domain containing 5	0.129418	0.0456359	0	0.0431419	0	0	0	0.0467774	0.420679	0.520438	0.459143	0	0.155254	1.26148	0.629101	0.911103	0.122591
ENSCHIG00000021754	50.0455	71.1956	31.2453	0.438866	-1.18815	0.00014486	0.00480235	13	64019419	64023755	+	1068	PROCR	102171169	GO:0005813;GO:0050819;	K06557	-	veNOG14833	T	sp|Q28105|EPCR_BOVIN Endothelial protein C receptor OS=Bos taurus GN=PROCR PE=2 SV=1	(RefSeq) protein C receptor	6.91038	4.16124	4.57088	4.19963	3.07377	4.42395	3.01548	5.99452	1.81428	2.8858	2.61664	2.49608	2.80582	2.27182	1.10741	3.1809	2.26587
ENSCHIG00000013539	5.53604	1.40281	9.21002	6.5654	2.71488	0.000145095	0.00480256	15	3135697	3173501	-	1260	-	-	-	-	-	-	-	-	-	0	0	0	0.180237	0	0.0914592	0.100234	0.195426	0.659064	0.634164	0.539493	0.204748	0.270257	1.52024	0.938659	0.555098	0.12804
ENSCHIG00000010056	717.263	975.828	487.427	0.499501	-1.00144	0.000146136	0.00482179	29	8165374	8166501	-	1128	PRSS23	102184405	GO:0005634;	K09627	[EC:3.4.21.-]	veNOG08710	O	sp|Q1LZE9|PRS23_BOVIN Serine protease 23 OS=Bos taurus GN=PRSS23 PE=2 SV=1	(RefSeq) protease, serine 23	51.5875	67.4575	30.1516	58.9893	65.7525	60.7352	57.2695	76.4577	49.0792	34.7103	21.0919	17.9154	54.1578	22.7551	39.0043	33.5716	42.9785
ENSCHIG00000010212	531.782	339.916	702.329	2.06618	1.04697	0.000147572	0.00482688	2	77035962	77084209	+	3022	HNMT	102169059	GO:0001695;GO:0005737;GO:0032259;GO:0046539;	K00546	[EC:2.1.1.8]	veNOG05369	R	sp|Q58DV7|HNMT_BOVIN Histamine N-methyltransferase OS=Bos taurus GN=HNMT PE=2 SV=1	(RefSeq) histamine N-methyltransferase	9.14881	6.71714	10.5622	8.13483	8.7272	6.97838	6.51954	5.58146	17.3729	30.4827	16.8703	15.5939	10.9977	27.5092	22.3079	19.276	11.8248
ENSCHIG00000011266	8.7791	2.95666	13.9546	4.71972	2.2387	0.000147507	0.00482688	18	64357190	64365497	-	5184	-	-	-	-	-	-	-	-	-	0.208074	0.011585	0.0620892	0	0	0.0111148	0.0121813	0.0237496	0.284781	0.198176	0.203975	0.19906	0.0656875	0.41877	0.342219	0.0770969	0.202285
ENSCHIG00000013062	134.192	81.1635	181.328	2.23411	1.1597	0.000147628	0.00482688	28	17659860	18045527	-	10199	CDH23	102173999	-	K06813	-	veNOG05360	S	sp|Q9H251|CAD23_HUMAN Cadherin-23 OS=Homo sapiens GN=CDH23 PE=1 SV=2	(RefSeq) cadherin related 23	0.484275	0.700732	0.483905	0.584503	0.649203	0.491507	0.582006	0.410434	1.19419	1.53333	1.22932	1.47553	1.04171	3.06761	1.264	1.31277	1.02819
ENSCHIG00000018453	153.434	79.9892	218.719	2.73435	1.4512	0.000146872	0.00482688	19	24357862	24392239	-	4731	ATP2A3	102180626	GO:0005783;GO:0005783;GO:0016529;	K05853	[EC:7.2.2.10]	veNOG02845	P	sp|Q93084|AT2A3_HUMAN Sarcoplasmic/endoplasmic reticulum calcium ATPase 3 OS=Homo sapiens GN=ATP2A3 PE=1 SV=2	(RefSeq) ATPase sarcoplasmic/endoplasmic reticulum Ca2+ transporting 3	2.48398	1.01555	1.56479	0.84004	1.29369	0.523701	0.961029	0.793723	3.72508	6.00787	4.77345	4.96224	1.13724	6.20821	1.67494	2.57661	3.32481
ENSCHIG00000027076	11.6418	4.74554	17.7719	3.74496	1.90495	0.00014767	0.00482688	3	42690896	42734541	-	2361	C1orf141	102176845	-	-	-	veNOG07425	S	sp|Q2KIL1|CA141_BOVIN Uncharacterized protein C1orf141 homolog OS=Bos taurus PE=2 SV=1	(RefSeq) chromosome 3 C1orf141 homolog	0.048091	0.0508741	0.249935	0.0961876	0.094266	0.146428	0.160477	0.23466	1.17241	0.676871	0.543835	0.218536	0.490378	1.2981	0.400749	0.550161	0.273325
ENSCHIG00000009832	6.70893	1.76348	11.1049	6.29714	2.6547	0.0001497	0.00487047	7	72535249	72580768	-	4188	CDHR2	102176225	GO:0005903;GO:0016324;GO:0030855;GO:0031526;GO:0031528;GO:0032532;GO:0044214;GO:0044331;GO:0050839;GO:0060243;GO:0090675;	K16502	-	veNOG03103	S	sp|Q9BYE9|CDHR2_HUMAN Cadherin-related family member 2 OS=Homo sapiens GN=CDHR2 PE=1 SV=2	(RefSeq) cadherin related family member 2	0	0.0143402	0.0256185	0.0135565	0	0.0137582	0.0603129	0.0881935	0.154222	0.51787	0.216416	0.123201	0.0813095	0.457379	0.0847213	0.262439	0.096305
ENSCHIG00000018941	2033.54	2938.1	1229.48	0.418462	-1.25683	0.000149678	0.00487047	22	49459887	49463404	-	540	MANF	102168867	-	K22556	-	veNOG11726	R	sp|P80513|MANF_BOVIN Mesencephalic astrocyte-derived neurotrophic factor OS=Bos taurus GN=MANF PE=1 SV=2	(RefSeq) mesencephalic astrocyte derived neurotrophic factor	260.938	311.517	183.287	508.028	373.41	387.65	509.391	413.586	137.378	84.5552	197.075	289.831	269.519	73.7823	121.994	160.608	305.93
ENSCHIG00000026605	8.24383	2.65119	13.2151	4.98459	2.31747	0.00015012	0.00487658	11	79868064	79886035	+	5009	LOC102177447	102177447	GO:0005829;GO:0008253;GO:0009116;	K01081	[EC:3.1.3.5]	veNOG02166	F	sp|Q91YE9|5NT1B_MOUSE Cytosolic 5&apos;-nucleotidase 1B OS=Mus musculus GN=Nt5c1b PE=2 SV=2	(RefSeq) cytosolic 5'-nucleotidase 1B	0.0113339	0	0.0214195	0.0566727	0.0111081	0.0230063	0.0504273	0.0983175	0.147365	0.319044	0.120629	0.0686716	0.149561	0.356918	0.425011	0.299214	0.0644161
ENSCHIG00000014907	1196.65	1841.19	623.728	0.338765	-1.56164	0.000151214	0.00490453	29	49318367	49333618	-	1738	DHCR7	102171848	GO:0001568;GO:0005640;GO:0005783;GO:0005783;GO:0005829;GO:0006695;GO:0009791;GO:0016126;GO:0030154;GO:0030324;GO:0035264;GO:0042127;GO:0047598;GO:0047598;	K00213	[EC:1.3.1.21]	veNOG04061	I	sp|Q5E9J5|DHCR7_BOVIN 7-dehydrocholesterol reductase OS=Bos taurus GN=DHCR7 PE=2 SV=1	(RefSeq) 7-dehydrocholesterol reductase	28.745	102.387	22.5939	95.9094	75.6814	78.1076	78.1534	89.0446	29.783	7.29033	23.3801	32.8538	59.1705	17.0463	19.3943	31.562	38.0119
ENSCHIG00000022810	42.2753	24.4241	58.143	2.38056	1.2513	0.000151984	0.00492188	3	93179767	93276206	+	1796	SLC22A15	102184683	-	K08211	-	veNOG09937	R	sp|Q8IZD6|S22AF_HUMAN Solute carrier family 22 member 15 OS=Homo sapiens GN=SLC22A15 PE=2 SV=1	(RefSeq) solute carrier family 22 member 15	0.663809	0.668784	1.34411	1.23286	0.867447	0.513312	1.44157	0.754064	2.05499	3.68634	3.19611	2.29828	1.66849	4.69277	3.35847	1.44647	1.57198
ENSCHIG00000026691	248.377	127.031	356.241	2.80435	1.48767	0.000152284	0.00492401	10	90502294	90602201	-	14414	CMYA5	102190232	-	-	-	veNOG04370	O	sp|Q8N3K9|CMYA5_HUMAN Cardiomyopathy-associated protein 5 OS=Homo sapiens GN=CMYA5 PE=1 SV=3	(RefSeq) cardiomyopathy associated 5	0.886193	0.758314	0.509878	0.519929	0.4362	0.483692	0.503814	0.721762	1.67715	2.3758	1.42527	1.29462	1.92304	4.57148	2.25645	1.41412	1.34871
ENSCHIG00000017600	380.517	248.691	497.695	2.00126	1.00091	0.000154237	0.0049642	2	63378813	63569458	-	7691	GLI2	102178402	GO:0000122;GO:0000122;GO:0000978;GO:0001228;GO:0001501;GO:0001649;GO:0001701;GO:0001822;GO:0002009;GO:0002062;GO:0002076;GO:0003677;GO:0003682;GO:0003700;GO:0003700;GO:0005634;GO:0005634;GO:0005730;GO:0005737;GO:0005929;GO:0005930;GO:0007224;GO:0007224;GO:0007389;GO:0007411;GO:0007418;GO:0007442;GO:0007507;GO:0008134;GO:0008270;GO:0008283;GO:0008283;GO:0008284;GO:0008589;GO:0009952;GO:0009953;GO:…	K16798	-	veNOG10080	K	sp|P10070|GLI2_HUMAN Zinc finger protein GLI2 OS=Homo sapiens GN=GLI2 PE=1 SV=4	(RefSeq) GLI family zinc finger 2	2.84189	2.79552	1.63914	1.94146	2.55378	1.62572	2.43854	1.977	6.04649	8.74191	3.82015	4.76315	4.02023	7.22267	4.73638	4.57301	4.02749
ENSCHIG00000018792	10.3029	3.95397	15.9465	4.03303	2.01186	0.000154187	0.0049642	4	15428401	15457978	-	1701	WEE2	102176664	-	K06632	[EC:2.7.11.1]	veNOG01504	D	sp|A4PES0|WEE2_PIG Wee1-like protein kinase 2 OS=Sus scrofa GN=WEE2 PE=1 SV=2	(RefSeq) WEE1 homolog 2	0.200252	0.247147	0.346911	0.0667545	0.392526	0	0.0371238	0.0361899	0.433952	0.872395	0.532833	1.11221	0.360343	1.1261	1.25154	0.822367	0.379377
ENSCHIG00000019954	93.0995	58.9236	123.478	2.09556	1.06734	0.000154708	0.00497173	18	36724741	36729232	-	1422	DPEP2	102180420	-	K01273	[EC:3.4.13.19]	veNOG09595	O	sp|Q9H4A9|DPEP2_HUMAN Dipeptidase 2 OS=Homo sapiens GN=DPEP2 PE=1 SV=2	(RefSeq) dipeptidase 2	1.3574	4.05447	2.15033	3.03437	3.63894	1.6208	4.52958	2.33769	7.00777	9.39205	8.76392	3.44701	5.65146	9.69875	8.81626	6.04284	5.33229
ENSCHIG00000025316	190.28	119.493	253.201	2.11895	1.08335	0.000156503	0.00500641	6	17399688	17523216	+	4748	LEF1	100860901	GO:0000122;GO:0000977;GO:0000978;GO:0000981;GO:0001228;GO:0001228;GO:0001569;GO:0001649;GO:0001756;GO:0001837;GO:0001944;GO:0002040;GO:0003677;GO:0003682;GO:0003700;GO:0003700;GO:0005634;GO:0005634;GO:0005667;GO:0005667;GO:0005737;GO:0005737;GO:0006357;GO:0006366;GO:0008013;GO:0008134;GO:0008284;GO:0008301;GO:0010628;GO:0010718;GO:0021542;GO:0021766;GO:0021861;GO:0021873;GO:0021943;GO:0022407;GO:…	K04492	-	veNOG13759;opiNOG11899	K	sp|Q9UJU2|LEF1_HUMAN Lymphoid enhancer-binding factor 1 OS=Homo sapiens GN=LEF1 PE=1 SV=1	(RefSeq) lymphoid enhancer binding factor 1	1.86528	1.56846	3.49122	1.29142	1.73437	1.38345	1.26348	1.40025	4.02268	4.37557	3.72237	3.91211	2.92616	7.10043	6.00322	3.32498	3.87356
ENSCHIG00000013194	354.82	483.124	240.771	0.498364	-1.00473	0.000157036	0.0050082	27	12321900	12330869	+	402	LSM1	102187561	GO:0000932;GO:0005634;GO:0005737;GO:0019827;GO:0045665;GO:0071044;	K12620	-	veNOG19389;NOG43898	AK	sp|O15116|LSM1_HUMAN U6 snRNA-associated Sm-like protein LSm1 OS=Homo sapiens GN=LSM1 PE=1 SV=1	(RefSeq) LSM1 homolog, mRNA degradation associated	80.4968	72.606	96.2142	80.0778	82.0767	86.1422	81.6835	80.3943	45.2164	33.7905	58.8074	45.7779	57.9399	33.9899	37.9526	63.8777	58.7932
ENSCHIG00000021401	120.561	53.7976	179.906	3.34414	1.74163	0.000156833	0.0050082	4	32346813	32427186	+	5637	IQUB	102187293	GO:0001669;GO:0007224;GO:0031514;GO:0060271;	-	-	veNOG05727	S	sp|Q8NA54|IQUB_HUMAN IQ and ubiquitin-like domain-containing protein OS=Homo sapiens GN=IQUB PE=1 SV=2	(RefSeq) IQ motif and ubiquitin domain containing	0.654629	0.543356	0.551963	0.352513	0.375083	0.787065	0.828974	1.04837	2.30795	3.50326	1.59446	1.20517	1.14777	4.50813	4.48998	3.50961	1.37375
ENSCHIG00000008107	242.894	155.977	320.153	2.05256	1.03743	0.000157361	0.00501094	21	50759129	51038042	+	6193	LRFN5	102189717	-	K16358	-	veNOG03637	T	sp|Q96NI6|LRFN5_HUMAN Leucine-rich repeat and fibronectin type-III domain-containing protein 5 OS=Homo sapiens GN=LRFN5 PE=1 SV=2	(RefSeq) leucine rich repeat and fibronectin type III domain containing 5	2.18175	1.84253	1.50722	2.04437	2.06642	1.31185	0.856516	1.9582	5.25932	7.59399	2.58553	3.62416	2.56232	3.77348	5.55738	3.67854	3.60798
ENSCHIG00000022525	18.7122	8.90271	27.4317	3.08128	1.62353	0.000159176	0.0050534	1	142279687	142319005	+	2081	UBASH3A	102190557	GO:0001817;GO:0005654;GO:0005794;GO:0050860;	K18993	[EC:3.1.3.48]	veNOG08394	G	sp|P57075|UBS3A_HUMAN Ubiquitin-associated and SH3 domain-containing protein A OS=Homo sapiens GN=UBASH3A PE=1 SV=1	(RefSeq) ubiquitin associated and SH3 domain containing A	0.572898	0.115438	0.309342	0.272824	0.401061	0.138441	0.151724	0.384559	1.24149	1.7553	1.16143	1.9422	0.261816	1.35003	0.682005	0.576171	0.814016
ENSCHIG00000022144	256.371	165.007	337.584	2.04588	1.03272	0.000159443	0.00505424	18	18275540	18372577	-	6412	NKD1	102186146	GO:0000159;GO:0030165;GO:0030178;GO:0045732;GO:0090090;GO:1901231;GO:1901233;GO:2000096;	K03213	-	veNOG09341	T	sp|Q969G9|NKD1_HUMAN Protein naked cuticle homolog 1 OS=Homo sapiens GN=NKD1 PE=1 SV=1	(RefSeq) naked cuticle homolog 1	3.64782	0.796137	1.82387	2.51466	2.36897	0.925575	0.443176	1.69931	5.42505	6.71153	4.99444	3.59426	2.58102	3.50518	3.96573	2.96075	5.14536
ENSCHIG00000013388	43.5046	25.389	59.6073	2.34776	1.23128	0.00016226	0.00512805	5	55311399	55318305	+	2127	ARHGAP9	102188476	-	K20634	-	veNOG06626	T	sp|Q9BRR9|RHG09_HUMAN Rho GTPase-activating protein 9 OS=Homo sapiens GN=ARHGAP9 PE=1 SV=2	(RefSeq) Rho GTPase activating protein 9	1.7616	0.734122	1.18539	0.507155	0.784775	0.460521	0.326574	0.868252	2.42927	3.81035	2.59221	2.70879	0.672403	2.7017	1.44572	1.64415	2.76848
ENSCHIG00000006134	6197.24	8917.11	3779.57	0.423857	-1.23835	0.000165991	0.00521457	10	53286416	53319491	-	1128	ANXA2	102176424	-	K17092	-	veNOG11163	U	sp|A2SW69|ANXA2_SHEEP Annexin A2 OS=Ovis aries GN=ANXA2 PE=1 SV=1	(RefSeq) annexin A2	643.007	283.407	1069.24	450.322	314.162	731.581	398.703	485.16	234.599	230.019	352.737	303.342	252.072	224.947	170.696	356.001	324.448
ENSCHIG00000010719	15.8004	6.57101	24.0042	3.65305	1.8691	0.000165742	0.00521457	4	79430401	79433403	-	3003	-	-	-	-	-	-	-	-	-	0.0756197	0	0.142911	0.018906	0.667019	0.0383745	0.126169	0.143494	0.307256	0.608189	0.42757	0.629992	0.997873	0.637863	0.787686	1.098	0.322338
ENSCHIG00000025859	16.083	5.95375	25.0868	4.21362	2.07506	0.000165868	0.00521457	4	70581813	70618920	-	2179	NME8	102177685	GO:0008017;GO:0036157;GO:0060271;	K19868	-	opiNOG12262;veNOG05528	FO	sp|Q8N427|TXND3_HUMAN Thioredoxin domain-containing protein 3 OS=Homo sapiens GN=NME8 PE=2 SV=2	(RefSeq) NME/NM23 family member 8	0.208431	0.137808	0.0246191	0.130277	0.229814	0.237987	0.11592	0.367264	0.846893	0.942951	0.519934	0.670903	0.0937653	1.46512	1.89972	0.733677	1.29568
ENSCHIG00000024199	713.242	982.142	474.22	0.482842	-1.05038	0.000167166	0.00524363	1	125688924	125776016	+	4254	PCOLCE2	102187536	GO:0005518;GO:0008201;GO:0016504;GO:1990830;	-	-	veNOG04645	R	sp|Q9UKZ9|PCOC2_HUMAN Procollagen C-endopeptidase enhancer 2 OS=Homo sapiens GN=PCOLCE2 PE=1 SV=1	(RefSeq) procollagen C-endopeptidase enhancer 2	21.4194	13.9766	12.1313	7.5406	19.8548	19.8024	11.1332	20.2303	9.37005	8.7477	13.5114	5.49844	12.2634	9.51598	8.95234	6.45918	7.39525
ENSCHIG00000003988	57.2209	34.623	77.3079	2.23285	1.15889	0.000168525	0.00527238	23	38972630	38983205	-	1017	ARMC12	102176475	-	-	-	veNOG14470	S	sp|Q5T9G4|ARM12_HUMAN Armadillo repeat-containing protein 12 OS=Homo sapiens GN=ARMC12 PE=2 SV=1	(RefSeq) armadillo repeat containing 12	4.57744	1.18106	2.90116	1.61894	1.69602	3.17274	2.04904	1.75537	7.43958	8.08138	3.86186	8.96299	4.01798	7.03167	4.30288	5.89484	6.42465
ENSCHIG00000016322	153.156	96.2214	203.765	2.11766	1.08247	0.000169088	0.00527238	24	61578207	61771481	-	1803	BCL2	100861254	GO:0000209;GO:0000902;GO:0001503;GO:0001541;GO:0001656;GO:0001657;GO:0001658;GO:0001662;GO:0001776;GO:0001782;GO:0001822;GO:0001836;GO:0001952;GO:0002020;GO:0002260;GO:0002320;GO:0002326;GO:0002360;GO:0002520;GO:0002931;GO:0003014;GO:0005634;GO:0005654;GO:0005737;GO:0005737;GO:0005739;GO:0005739;GO:0005741;GO:0005783;GO:0005783;GO:0005789;GO:0005829;GO:0006470;GO:0006582;GO:0006808;GO:0006874;GO:…	K02161	-	veNOG11807	T	sp|O02718|BCL2_BOVIN Apoptosis regulator Bcl-2 OS=Bos taurus GN=BCL2 PE=2 SV=1	(RefSeq) BCL2, apoptosis regulator	4.97498	2.63144	3.57039	3.55826	4.9376	3.38749	1.68113	4.43854	9.21154	15.1313	6.70252	13.2115	6.19478	12.9613	6.62527	4.82132	8.72418
ENSCHIG00000023143	265.711	171.58	349.383	2.03627	1.02593	0.000170017	0.00529349	1	155266411	155341743	-	2289	SATB1	102183918	GO:0000122;GO:0000785;GO:0000977;GO:0001227;GO:0003677;GO:0003682;GO:0003700;GO:0005634;GO:0005654;GO:0005720;GO:0006325;GO:0006338;GO:0006355;GO:0008544;GO:0016363;GO:0016571;GO:0016604;GO:0016605;GO:0042110;GO:0043367;GO:0043374;GO:0050798;GO:0060004;	K23225	-	veNOG00062	K	sp|Q60611|SATB1_MOUSE DNA-binding protein SATB1 OS=Mus musculus GN=Satb1 PE=1 SV=2	(RefSeq) SATB homeobox 1	6.34928	5.24743	7.73389	4.81184	5.32341	3.24722	2.97944	5.56694	12.9394	16.4068	10.2949	12.623	5.89111	21.1439	9.04212	10.8255	13.8494
ENSCHIG00000012612	4.23395	0.928216	7.17238	7.72706	2.94992	0.000170514	0.00530109	5	101633565	101700084	+	2702	-	-	-	-	-	-	-	-	-	0.0630327	0	0.0198538	0	0	0.0426494	0.0701121	0	0.170742	0.253478	0.139765	0.477391	0.075616	0.33083	0.306402	0.110937	0.0895615
ENSCHIG00000022348	188.629	106.969	261.215	2.44197	1.28804	0.000171659	0.00532879	23	33742308	33776575	-	4794	LOC102188365	102188365	-	K11265	[EC:4.6.1.1]	veNOG16727	R	sp|Q866F4|ADCYA_RABIT Adenylate cyclase type 10 OS=Oryctolagus cuniculus GN=ADCY10 PE=2 SV=1	(RefSeq) adenylate cyclase type 10	1.77633	1.59099	2.22682	1.59879	1.53203	0.87739	2.06804	0.783292	4.46525	7.90522	4.17505	2.49336	2.62816	7.96461	4.34203	3.14718	3.44938
ENSCHIG00000000402	6.55469	0.914351	11.5683	12.652	3.66129	0.000174633	0.00541312	LWLT01000133.1	15242	58385	-	3044	-	-	-	-	-	-	-	-	-	0	0	0	0.0186513	0	0.0189288	0.103725	0.0202231	0.242494	0.599997	0.173687	0.0282503	0.0894939	0.797077	0.543953	0.29542	0.0794991
ENSCHIG00000008249	1127.31	1581.96	723.178	0.45714	-1.12929	0.00017564	0.00542463	12	62420246	62458759	-	7570	POSTN	102172638	GO:0005802;GO:0007155;GO:0008201;GO:0008593;GO:0009888;GO:0030198;GO:0031012;GO:0046872;GO:0062023;GO:0071307;	-	-	veNOG05507	WM	sp|Q15063|POSTN_HUMAN Periostin OS=Homo sapiens GN=POSTN PE=1 SV=2	(RefSeq) periostin	19.5363	11.218	17.8864	11.6024	8.51881	19.6758	7.54935	18.1343	10.1898	4.94597	6.52523	10.8259	7.53921	2.64847	11.1709	10.8233	4.90171
ENSCHIG00000021779	32.8543	16.4894	47.4008	2.87462	1.52337	0.000176696	0.00544487	5	113231658	113489082	-	6988	EFCAB6	102168707	GO:0005654;	-	-	veNOG05236	T	sp|Q5THR3|EFCB6_HUMAN EF-hand calcium-binding domain-containing protein 6 OS=Homo sapiens GN=EFCAB6 PE=1 SV=1	(RefSeq) EF-hand calcium binding domain 6	0.113738	0.189074	0.237979	0.170617	0.119434	0.0989455	0.271097	0.105711	0.422525	1.01277	0.324252	0.307649	0.350855	0.858888	0.710845	0.757818	0.288584
ENSCHIG00000012991	31.6017	18.11	43.5944	2.40721	1.26736	0.000177979	0.00547639	5	28580650	28602627	+	1656	-	-	-	-	-	-	-	-	-	0.822775	0.652792	0.74507	1.26852	0.705586	0.695885	0.838918	0.33456	3.62167	2.13686	2.82778	1.454	1.43941	3.54723	1.57123	1.1464	1.8023
ENSCHIG00000009328	75.6878	28.0192	118.06	4.21353	2.07503	0.000179436	0.00550168	23	26738631	26767824	+	2215	CRISP2	100860897	-	K19919	-	veNOG08793	S	sp|P16562|CRIS2_HUMAN Cysteine-rich secretory protein 2 OS=Homo sapiens GN=CRISP2 PE=1 SV=1	(RefSeq) cysteine rich secretory protein 2	0.153783	1.40991	0.460161	0.487006	0.979675	0.65033	2.1952	0.611422	2.49938	1.85525	4.16007	8.96822	3.38218	3.92037	6.78123	6.22512	0.946859
ENSCHIG00000010350	12.1113	5.3152	18.1522	3.41515	1.77195	0.00017985	0.00550168	5	58610316	58629879	+	1353	TESPA1	-	GO:0008180;	-	-	-	-	-	-	0.755274	0.355103	0.079298	0.167848	0.164495	0.127759	0.420051	0.136495	1.02294	1.43425	0.781528	1.27116	0.402689	1.98204	1.13638	0.516943	1.37125
ENSCHIG00000019108	11234.1	22962.6	808.783	0.0352218	-4.82739	0.000179764	0.00550168	10	44009692	44041923	-	1512	CYP19A1	100861413	GO:0004497;GO:0005506;GO:0016020;GO:0016491;GO:0016705;GO:0020037;GO:0020037;GO:0046872;GO:0055114;GO:0055114;GO:0070330;	K07434	[EC:1.14.14.14]	veNOG12125	Q	sp|Q9XS28|CP19A_SHEEP Aromatase OS=Ovis aries GN=CYP19A1 PE=2 SV=1	(RefSeq) cytochrome P450, family 19, subfamily A, polypeptide 1	36.3082	2724.4	18.201	1091.37	2064.44	74.9203	2295.2	143.882	12.51	4.30325	8.64188	77.1216	125.985	4.89855	35.1997	77.7137	32.8102
ENSCHIG00000018090	53.0544	18.115	84.1116	4.64321	2.21512	0.000180634	0.00551762	6	37708219	37826187	-	3216	FAM184B	102190313	-	-	-	veNOG07950	S	sp|Q9ULE4|F184B_HUMAN Protein FAM184B OS=Homo sapiens GN=FAM184B PE=2 SV=3	(RefSeq) family with sequence similarity 184 member B	0.317751	0.186744	0.683908	0.158884	0.536336	0.429995	0.274896	0.497679	3.98799	1.06483	2.46597	1.0161	1.39767	1.46919	4.7073	0.838861	2.20725
ENSCHIG00000010517	9.81092	4.12707	14.8632	3.6014	1.84856	0.000181372	0.0055321	20	67785008	67970785	-	6770	ADAMTS16	102180970	GO:0001658;	K08630	[EC:3.4.24.-]	veNOG02584	O	sp|Q8TE57|ATS16_HUMAN A disintegrin and metalloproteinase with thrombospondin motifs 16 OS=Homo sapiens GN=ADAMTS16 PE=2 SV=3	(RefSeq) ADAM metallopeptidase with thrombospondin type 1 motif 16	0.0251572	0.0266131	0.0316958	0.0251587	0.0328748	0.0170219	0.0839481	0.0818363	0.190807	0.236055	0.0892515	0.11432	0.0704186	0.320665	0.104819	0.324695	0.178726
ENSCHIG00000016003	27.0439	10.6807	41.5891	3.89387	1.96121	0.000182678	0.00554439	2	125758580	125900651	+	21246	FSIP2	102188360	-	-	-	veNOG03857	R	sp|Q5CZC0|FSIP2_HUMAN Fibrous sheath-interacting protein 2 OS=Homo sapiens GN=FSIP2 PE=2 SV=4	(RefSeq) fibrous sheath interacting protein 2	0.0133605	0.0226139	0.0227245	0.0400838	0.0235698	0.016272	0.0713331	0.0579489	0.156344	0.188046	0.0817645	0.0647606	0.083344	0.342602	0.211536	0.249253	0.0759344
ENSCHIG00000016141	9.60178	3.90068	14.6694	3.76074	1.91102	0.000182752	0.00554439	3	7287030	7345822	+	5766	MROH2A	102173993	-	-	-	veNOG10946	S	sp|A6NES4|MRO2A_HUMAN Maestro heat-like repeat-containing protein family member 2A OS=Homo sapiens GN=MROH2A PE=4 SV=4	(RefSeq) maestro heat like repeat family member 2A	0.0492295	0	0.0279111	0.0590788	0.0192995	0.0399717	0.0657103	0.096086	0.272038	0.237564	0.104792	0.0447419	0.153549	0.265765	0.389724	0.311918	0.0979285
ENSCHIG00000019519	32.1978	46.4134	19.5617	0.421467	-1.24651	0.000182832	0.00554439	2	9753635	9760098	-	1293	TENT5B	102179528	-	K23033	[EC:2.7.7.-]	veNOG11470	S	sp|Q29RH2|FA46B_BOVIN Putative nucleotidyltransferase FAM46B OS=Bos taurus GN=FAM46B PE=2 SV=1	(RefSeq) family with sequence similarity 46 member B	3.64426	2.69396	2.48933	3.7762	3.31347	1.0695	2.29539	0.809361	0.713604	1.23596	1.22669	1.72919	1.15878	0.790102	0.640291	2.16372	1.37249
ENSCHIG00000021210	12.8573	5.91377	19.0293	3.2178	1.68607	0.000183104	0.00554464	20	33310593	33376779	+	2799	C6	102179521	GO:0001701;GO:0001970;GO:0005579;GO:0045766;GO:0045917;	K03995	-	veNOG14852	W	sp|Q29RU4|CO6_BOVIN Complement component C6 OS=Bos taurus GN=C6 PE=2 SV=1	(RefSeq) complement C6	0.101414	0.128739	0.287487	0.0405678	0.0198787	0.102928	0.248169	0.219932	0.39558	0.489387	0.647623	0.307231	0.462305	0.958094	0.80284	0.713952	0.230554
ENSCHIG00000019464	3620.67	5030.43	2367.54	0.470644	-1.08729	0.000183864	0.00555163	5	26609981	26613521	-	714	IGFBP6	102180462	GO:0031995;GO:0042568;	-	-	veNOG05335	R	sp|Q05718|IBP6_BOVIN Insulin-like growth factor-binding protein 6 OS=Bos taurus GN=IGFBP6 PE=2 SV=2	(RefSeq) insulin like growth factor binding protein 6	750.83	282.536	821.13	455.072	396.653	406.644	277.001	501.784	238.297	370.107	300.741	211.131	348.537	195.306	129.204	336.837	300.291
ENSCHIG00000009808	100.123	192.864	17.6856	0.0917001	-3.44693	0.000184641	0.00556708	29	40338526	40398435	-	2674	SYT7	102170302	GO:0000149;GO:0001778;GO:0001786;GO:0005516;GO:0005544;GO:0005546;GO:0005764;GO:0005777;GO:0006909;GO:0008021;GO:0014059;GO:0017158;GO:0030425;GO:0032009;GO:0036465;GO:0042734;GO:0043025;GO:0043679;GO:0046850;GO:0048791;GO:0050764;GO:0050796;GO:0070092;GO:0090119;GO:0090385;GO:1990926;GO:1990927;	K19907	-	veNOG02055	TU	sp|O43581|SYT7_HUMAN Synaptotagmin-7 OS=Homo sapiens GN=SYT7 PE=1 SV=3	(RefSeq) synaptotagmin 7	0.849237	7.50149	0.180556	9.3209	11.4236	0.517151	2.71577	6.23878	0.655613	0.768396	0.367194	0.192956	0.305631	0.811856	0.48653	0.523129	0.784328
ENSCHIG00000017387	4.95367	1.11017	8.37011	7.53947	2.91446	0.000186113	0.00560342	14	4632794	4651408	+	3597	LOC102173863	102173863	-	K13870	-	veNOG07388	E	sp|Q91WN3|S7A13_MOUSE Solute carrier family 7 member 13 OS=Mus musculus GN=Slc7a13 PE=1 SV=1	(RefSeq) solute carrier family 7 member 13-like	0	0.0166964	0.0149138	0.0157839	0.0309372	0	0.0526669	0.034228	0.179561	0.253877	0.125987	0	0.0946689	0.390521	0.394565	0.222224	0.067277
ENSCHIG00000018258	86.2105	53.1974	115.556	2.1722	1.11916	0.00018639	0.00560373	17	26998602	27000239	+	1215	ZNF891	102171537	-	K09228	-	veNOG09976	K	sp|A8MT65|ZN891_HUMAN Zinc finger protein 891 OS=Homo sapiens GN=ZNF891 PE=2 SV=2	(RefSeq) zinc finger protein 891	4.67255	4.05322	3.22312	2.75696	3.02245	2.46601	2.75459	1.51998	7.06256	13.153	7.64615	8.21012	4.37216	11.3511	7.30068	4.68749	6.70549
ENSCHIG00000016448	125.358	172.047	83.8563	0.487402	-1.03682	0.000188602	0.00566212	LWLT01000021.1	54689857	54735945	+	3385	ACE2	102184608	GO:0001618;GO:0003051;GO:0003081;GO:0004175;GO:0004180;GO:0005576;GO:0005615;GO:0005737;GO:0005886;GO:0009986;GO:0015827;GO:0031526;GO:0032800;GO:0046813;GO:0051957;GO:0060452;GO:1903598;GO:1903779;	K09708	[EC:3.4.17.23]	veNOG06440	E	sp|Q58DD0|ACE2_BOVIN Angiotensin-converting enzyme 2 OS=Bos taurus GN=ACE2 PE=2 SV=1	(RefSeq) angiotensin I converting enzyme 2	1.67715	3.6726	4.19969	3.15322	3.32035	3.94909	3.9922	3.76447	1.79904	1.31516	1.69578	1.7021	2.8771	2.71622	1.25783	2.77467	1.95407
ENSCHIG00000011482	628.002	310.035	910.64	2.93722	1.55445	0.000188925	0.00566285	21	30150738	30219722	-	6943	ACSBG1	102181437	GO:0000038;GO:0001676;GO:0004467;GO:0005737;GO:0031957;GO:0051384;	K15013	[EC:6.2.1.3]	veNOG06786	I	sp|Q2KHW5|ACBG1_BOVIN Long-chain-fatty-acid--CoA ligase ACSBG1 OS=Bos taurus GN=ACSBG1 PE=2 SV=1	(RefSeq) acyl-CoA synthetase bubblegum family member 1	0.22895	4.32499	2.52656	3.24637	4.30347	2.53116	6.50303	1.07283	6.84409	0.624756	10.4868	15.0734	18.451	11.9552	12.6908	10.7646	7.74933
ENSCHIG00000019780	11.7984	3.57274	19.1101	5.34885	2.41923	0.000189167	0.00566285	24	46431005	46629483	-	6207	LOXHD1	102181825	GO:0007605;GO:0032420;	-	-	veNOG05337	S	sp|Q8IVV2|LOXH1_HUMAN Lipoxygenase homology domain-containing protein 1 OS=Homo sapiens GN=LOXHD1 PE=2 SV=3	(RefSeq) lipoxygenase homology domains 1	0.0182927	0	0	0.0182938	0.0448208	0.0649807	0.101736	0.0595061	0.22298	0.40459	0.14602	0.0692717	0.186528	0.658355	0.114327	0.289756	0.207933
ENSCHIG00000017121	1045.46	668.607	1380.44	2.06465	1.0459	0.000190206	0.00567987	18	65565381	65576739	-	6840	PEG3	102189790	-	K09230	-	veNOG09655	K	sp|Q6H236|PEG3_BOVIN Paternally-expressed gene 3 protein OS=Bos taurus GN=PEG3 PE=2 SV=1	(RefSeq) paternally expressed 3	6.88063	6.88371	5.30961	5.26245	5.39323	5.55133	6.34246	10.9888	18.5482	24.1984	12.4446	20.8322	8.20444	24.9239	8.80116	12.1245	19.3643
ENSCHIG00000025882	6.89155	2.42214	10.8644	4.48543	2.16525	0.000190276	0.00567987	2	134767525	134941390	-	4010	-	-	-	-	-	-	-	-	-	0.0141575	0.0149768	0.0267556	0	0.0138754	0.0431067	0.0944852	0.10746	0.253107	0.455459	0.150681	0.150114	0.0849187	0.445836	0.235952	0.17442	0.0804639
ENSCHIG00000018280	4.74129	1.31283	7.78882	5.93285	2.56872	0.000191797	0.00571713	3	29172519	29174602	+	570	-	-	-	-	-	-	-	-	-	0	0.210726	0	0.0996047	0.39046	0.101086	0.221571	0.215997	0.323751	0.200262	1.45758	1.3578	1.3143	2.01632	1.45245	1.40235	0.424553
ENSCHIG00000004597	22.573	11.747	32.196	2.74079	1.45459	0.000192594	0.00572462	5	41031375	41118399	+	3027	ABCD2	102188922	GO:0000038;GO:0005777;GO:0006635;GO:0032000;GO:0042760;GO:0042803;	K05676	-	veNOG00333	I	sp|Q9UBJ2|ABCD2_HUMAN ATP-binding cassette sub-family D member 2 OS=Homo sapiens GN=ABCD2 PE=1 SV=1	(RefSeq) ATP binding cassette subfamily D member 2	0.22506	0.257925	0.389888	0.318854	0.349247	0.209386	0.166892	0.223703	0.883977	1.35758	0.823409	1.05113	0.382485	1.18124	1.13309	0.726193	0.346431
ENSCHIG00000010317	6.9719	2.28043	11.1421	4.88595	2.28864	0.000193573	0.00574282	23	20075169	20076095	+	927	LOC102172778	102172778	-	K04257	-	veNOG01897	T	sp|O76001|OR2J3_HUMAN Olfactory receptor 2J3 OS=Homo sapiens GN=OR2J3 PE=1 SV=1	(RefSeq) olfactory receptor 2J3-like	0.367453	0.129572	0.0578695	0	0.0600221	0.0621567	0.476843	0.19922	1.79163	1.35452	0.0814769	0.927659	0.514276	1.79083	1.14826	1.18565	0.174035
ENSCHIG00000010342	183.404	250.776	123.518	0.492543	-1.02168	0.000194689	0.00575346	18	63775893	63777286	-	621	NAT14	108638046	-	-	-	veNOG15739	R	sp|Q3MHZ1|NAT14_BOVIN N-acetyltransferase 14 OS=Bos taurus GN=NAT14 PE=2 SV=1	(RefSeq) N-acetyltransferase 14 (putative)	23.4948	48.5484	32.7399	29.8959	23.5643	21.2477	27.7606	16.6537	20.8014	15.0729	24.2034	14.2631	16.2311	10.8987	9.33217	17.6988	17.406
ENSCHIG00000013723	511.275	328.53	673.715	2.05069	1.03611	0.000195483	0.00575346	8	28317703	28667169	-	5198	CCDC171	102188500	-	-	-	veNOG05139	S	sp|Q6TFL3|CC171_HUMAN Coiled-coil domain-containing protein 171 OS=Homo sapiens GN=CCDC171 PE=2 SV=1	(RefSeq) coiled-coil domain containing 171	4.79467	5.54584	7.12103	3.87746	5.61972	2.4941	4.27625	1.75274	11.4848	14.5816	10.6217	10.6045	5.08362	13.7331	13.6974	9.24594	6.82813
ENSCHIG00000017298	37.5195	19.1025	53.8902	2.82111	1.49626	0.000195148	0.00575346	4	33680482	33881529	-	8012	PTPRZ1	102185245	GO:0002244;GO:0004725;GO:0007409;GO:0007611;GO:0031012;GO:0035335;GO:0048709;GO:0070445;GO:0072534;	K08114	[EC:3.1.3.48]	veNOG08227	T	sp|P23471|PTPRZ_HUMAN Receptor-type tyrosine-protein phosphatase zeta OS=Homo sapiens GN=PTPRZ1 PE=1 SV=4	(RefSeq) protein tyrosine phosphatase, receptor type Z1	0.248003	0.134925	0.180781	0.177155	0.0902804	0.151024	0.204922	0.130617	0.587334	1.12554	0.414788	0.418593	0.212509	0.908501	0.546184	0.49884	0.312109
ENSCHIG00000021102	9.6648	3.11365	15.488	4.97423	2.31447	0.000195392	0.00575346	16	18093993	18350839	-	4557	-	-	-	-	-	-	-	-	-	0.0124581	0.013179	0.023544	0	0.0854693	0.0505765	0.0831437	0.0945608	0.263221	0.250493	0.0994458	0.132095	0.239122	0.616503	0.467167	0.372745	0.0708054
ENSCHIG00000014057	90.8828	51.657	125.75	2.43433	1.28352	0.000196768	0.00577922	5	111689966	111748776	+	4239	MEI1	102169168	GO:0007141;GO:0007276;GO:0007286;GO:0045141;GO:0051321;	-	-	veNOG06866	S	sp|Q5TIA1|MEI1_HUMAN Meiosis inhibitor protein 1 OS=Homo sapiens GN=MEI1 PE=2 SV=2	(RefSeq) meiotic double-stranded break formation protein 1	0.977664	1.34593	0.885859	0.616097	0.840055	0.326224	1.26623	0.522795	3.5915	4.14697	2.4232	1.72434	1.09251	3.76563	2.42736	1.48498	1.48428
ENSCHIG00000017397	33.6447	12.5747	52.3736	4.16502	2.05832	0.000196909	0.00577922	11	49719440	49944311	-	11489	DNAH6	102188326	-	K10408	-	veNOG33942;veNOG02998	Z	sp|Q9C0G6|DYH6_HUMAN Dynein heavy chain 6, axonemal OS=Homo sapiens GN=DNAH6 PE=2 SV=3	(RefSeq) dynein axonemal heavy chain 6	0.00988275	0.0261367	0.163424	0.0296499	0.0339006	0.0651972	0.126416	0.133952	0.200777	0.725295	0.322128	0.0973036	0.290464	0.655785	0.50442	0.495718	0.098295
ENSCHIG00000000300	70.6218	35.6641	101.695	2.85148	1.51171	0.000198401	0.00580675	LWLT01001237.1	3574	16430	+	5067	LOC108635363	108635363	-	K06582	-	veNOG16011	T	sp|Q9BZW8|CD244_HUMAN Natural killer cell receptor 2B4 OS=Homo sapiens GN=CD244 PE=1 SV=2	(RefSeq) natural killer cell receptor 2B4-like	1.12042	0.237051	0.794036	0.25771	0.549048	0.398002	0.112163	0.461663	1.40215	2.74842	1.7291	2.37599	0.349462	1.89017	1.54053	0.729614	2.06956
ENSCHIG00000019924	13.7927	5.24141	21.3939	4.08171	2.02917	0.000199141	0.00581221	24	26085250	26130549	-	8329	DSG1	102187728	GO:0005911;GO:0009898;GO:0045295;GO:0050821;	K07596	-	veNOG00793	S	sp|Q03763|DSG1_BOVIN Desmoglein-1 OS=Bos taurus GN=DSG1 PE=1 SV=1	(RefSeq) desmoglein 1	0	0.0216317	0.0128815	0.027266	0.0334017	0.0691791	0.0682349	0.0960821	0.11078	0.246691	0.136023	0.0825971	0.098122	0.398632	0.340798	0.347894	0.135588
ENSCHIG00000013820	18.5389	8.09129	27.8256	3.43896	1.78197	0.00020111	0.0058534	7	96140433	96151369	+	984	-	-	-	-	-	-	-	-	-	1.78853	0.244133	1.14486	0.346187	0.169636	0.234225	0.128349	0.56304	1.87539	3.24816	2.1492	4.02004	0.484486	3.11464	2.16349	1.01542	2.78721
ENSCHIG00000008624	149.002	97.1675	195.077	2.00763	1.00549	0.000203149	0.00588012	20	12719843	13044486	-	3529	-	-	-	-	-	-	-	-	-	1.52828	2.24639	2.493	1.56054	2.4596	1.99194	1.73571	1.25595	5.51679	4.1403	5.62883	3.92322	3.53165	4.77654	5.32873	3.87892	3.90868
ENSCHIG00000014870	1383.41	2333.84	538.578	0.230769	-2.11548	0.000203072	0.00588012	16	63598232	63714571	-	1809	COLGALT2	102173322	-	K11703	[EC:2.4.1.50]	veNOG01747	O	sp|Q8IYK4|GT252_HUMAN Procollagen galactosyltransferase 2 OS=Homo sapiens GN=COLGALT2 PE=1 SV=1	(RefSeq) collagen beta(1-O)galactosyltransferase 2	21.6541	185.15	100.677	91.643	118.601	33.9218	136.628	30.3542	23.3605	10.6009	37.9107	42.4028	33.5065	14.1889	13.2066	30.2128	11.1032
ENSCHIG00000024886	7.38434	1.56461	12.5574	8.0259	3.00466	0.000203125	0.00588012	6	95418805	95444717	+	5846	FGF5	102171226	GO:0005104;GO:0005104;GO:0005576;GO:0008083;GO:0008083;GO:0008284;GO:0008543;GO:0008543;GO:0010001;GO:0010469;GO:0023019;GO:0005104;GO:0005576;GO:0008083;GO:0008543;GO:0010469;	K04358	-	veNOG00163	T	sp|A0MTF4|FGF5_BOVIN Fibroblast growth factor 5 OS=Bos taurus GN=FGF5 PE=2 SV=1	(RefSeq) fibroblast growth factor 5	0	0.0205463	0	0.00971172	0.0285531	0	0.0648111	0.0210602	0.0789163	0.273365	0.0904385	0.117679	0.0931985	0.371349	0.121387	0.410199	0.041395
ENSCHIG00000015052	2.39389	0.241545	4.30708	17.8314	4.15635	0.000204629	0.00589046	LWLT01000027.1	39010402	39011761	-	1253	-	-	-	-	-	-	-	-	-	0	0.0479304	0	0	0	0	0	0.0491293	0.441831	0.455505	0	0.205891	0.271767	0.203831	0.377561	0.318971	0.25751
ENSCHIG00000015475	20.8017	11.1064	29.4198	2.6489	1.40539	0.000204045	0.00589046	4	21408471	21508957	-	2840	AGBL3	-	GO:0004181;GO:0035610;	-	-	-	-	-	-	0.13993	0.232615	0.41556	0.0799644	0.137142	0.26375	0.489172	0.368487	0.617292	0.643096	0.771247	0.423914	1.07913	1.12412	1.49921	0.985103	0.426048
ENSCHIG00000026972	5.27951	1.46824	8.66731	5.90319	2.5615	0.000204589	0.00589046	1	66311281	66402791	+	4023	CASR	102185783	GO:0004930;GO:0004930;GO:0004930;GO:0005509;GO:0005513;GO:0005886;GO:0005887;GO:0006874;GO:0007165;GO:0007186;GO:0007186;GO:0007186;GO:0010628;GO:0016020;GO:0016021;GO:0016021;GO:0016597;GO:0032781;GO:0042803;GO:0051924;GO:0070509;	K04612	-	veNOG05704	T	sp|P35384|CASR_BOVIN Extracellular calcium-sensing receptor OS=Bos taurus GN=CASR PE=2 SV=1	(RefSeq) calcium sensing receptor	0	0.0149284	0	0	0.0138306	0	0.0627866	0.0918107	0.137612	0.425613	0.26284	0.0641267	0	0.190455	0.264588	0.124183	0.140357
ENSCHIG00000010186	7.97335	1.91082	13.3623	6.99294	2.8059	0.000205371	0.00589564	3	101908916	101914813	-	5200	TCHHL1	102189362	-	-	-	veNOG13961	S	sp|A6QP92|TCHL1_BOVIN Trichohyalin-like protein 1 OS=Bos taurus GN=TCHHL1 PE=2 SV=2	(RefSeq) trichohyalin like 1	0	0.0115494	0.0103164	0.0109182	0	0.0332419	0.109294	0.0236766	0.248416	0.439036	0.116199	0.0496119	0.0392913	0.466597	0.159211	0.307439	0.108588
ENSCHIG00000011294	282.777	184.842	369.831	2.00079	1.00057	0.000206976	0.0059336	11	87146884	87156017	-	1827	KLF11	102187777	GO:0000083;GO:0000122;GO:0000981;GO:0003700;GO:0005654;GO:0005829;GO:0005925;GO:0008285;GO:0016604;GO:0043065;GO:0044212;GO:0045892;	K09209	-	veNOG14228	K	sp|O14901|KLF11_HUMAN Krueppel-like factor 11 OS=Homo sapiens GN=KLF11 PE=1 SV=2	(RefSeq) Kruppel like factor 11	7.6441	7.03457	5.66694	8.04852	10.5677	6.68598	7.25835	3.33571	19.4436	21.118	12.6915	17.0388	13.1215	21.8076	15.6012	15.3677	13.2013
ENSCHIG00000002488	6.98989	2.49173	10.9883	4.40989	2.14074	0.000207762	0.0059399	3	23102241	23244703	-	2547	LOC106501960	106501960	-	-	-	veNOG04064	E	sp|Q5VU57|CBPC6_HUMAN Cytosolic carboxypeptidase 6 OS=Homo sapiens GN=AGBL4 PE=2 SV=3	(RefSeq) cytosolic carboxypeptidase 6-like	0.0668686	0.117897	0.0421241	0.0222908	0.0655366	0.0452448	0.0743788	0.096677	0.326039	0.537807	0.385504	0.202577	0.267392	0.701925	0.278612	0.353066	0.158353
ENSCHIG00000027155	27.4873	11.249	41.9214	3.72667	1.89789	0.000207567	0.0059399	5	14530297	14764879	+	7846	LRRIQ1	102191767	-	-	-	veNOG07391	T	sp|Q96JM4|LRIQ1_HUMAN Leucine-rich repeat and IQ domain-containing protein 1 OS=Homo sapiens GN=LRRIQ1 PE=2 SV=3	(RefSeq) leucine rich repeats and IQ motif containing 1	0.0361786	0.122471	0.102559	0.0651252	0.0496411	0.0514064	0.128774	0.203994	0.19992	0.596499	0.423563	0.284966	0.243046	0.797516	0.768776	0.534864	0.10281
ENSCHIG00000027143	3105.64	5156.29	1282.84	0.248791	-2.00699	0.000209711	0.00596313	9	55028934	55165933	-	4268	ARHGAP18	102187864	GO:0005096;GO:0005096;GO:0005737;GO:0005829;GO:0005886;GO:0007264;GO:0008360;GO:0016607;GO:0030833;GO:0032956;GO:0051056;GO:2000145;	K20639	-	veNOG02051	T	sp|Q8N392|RHG18_HUMAN Rho GTPase-activating protein 18 OS=Homo sapiens GN=ARHGAP18 PE=1 SV=3	(RefSeq) Rho GTPase activating protein 18	26.7363	125.362	22.725	150.61	121.019	38.2598	127.109	49.4434	20.8405	19.9253	17.0241	28.3288	24.7654	18.4908	30.3437	28.3037	30.6369
ENSCHIG00000014164	304.442	172.178	422.01	2.45101	1.29337	0.000210987	0.0059913	18	49136050	49261694	+	15342	RYR1	102179229	GO:0001666;GO:0002020;GO:0003151;GO:0005219;GO:0005219;GO:0005245;GO:0005262;GO:0005737;GO:0005790;GO:0005886;GO:0005938;GO:0006816;GO:0006936;GO:0014808;GO:0016020;GO:0016529;GO:0019899;GO:0030314;GO:0030315;GO:0031674;GO:0032991;GO:0033017;GO:0033017;GO:0043588;GO:0043931;GO:0048741;GO:0048763;GO:0051209;GO:0051209;GO:0071313;	K04961	-	veNOG02522	T	sp|P16960|RYR1_PIG Ryanodine receptor 1 OS=Sus scrofa GN=RYR1 PE=2 SV=2	(RefSeq) ryanodine receptor 1	1.06941	0.634155	0.709813	0.873343	1.16779	0.424389	0.518616	0.774404	2.91084	4.04754	1.61968	1.51899	0.918896	3.75393	2.066	1.87565	1.80868
ENSCHIG00000009895	27.2924	5.13443	46.9884	9.15163	3.19403	0.000211819	0.00600291	20	50534355	50535200	+	846	-	-	-	-	-	-	-	-	-	0	0.922859	0.190231	0.335548	0.460383	0.272432	1.11964	0.0727649	2.72662	0.539714	2.76761	3.15108	6.92319	12.6795	6.85021	4.36992	0.667442
ENSCHIG00000019964	8411.85	12398.1	4868.55	0.392687	-1.34855	0.000212089	0.00600291	2	46492991	46502493	-	1260	BZW1	102189172	GO:0005737;	K00157	[EC:1.2.3.1]	veNOG08009	J	sp|Q6P7P5|BZW1_RAT Basic leucine zipper and W2 domain-containing protein 1 OS=Rattus norvegicus GN=Bzw1 PE=1 SV=1	(RefSeq) aldehyde oxidase 2	847.742	464.106	588.137	515.433	456.252	991.875	403.092	1046.21	262.747	281.297	296.541	282.893	346.848	227.327	267.799	330.442	515.937
ENSCHIG00000021535	34.2251	17.3783	49.2001	2.83112	1.50137	0.000212255	0.00600291	3	50709753	50834670	-	7411	ERICH3	102177394	-	-	-	opiNOG13405;veNOG05240	S	sp|Q5RHP9|ERIC3_HUMAN Glutamate-rich protein 3 OS=Homo sapiens GN=ERICH3 PE=2 SV=1	(RefSeq) glutamate rich 3	0.0919252	0.145867	0.15201	0.222165	0.127633	0.0777483	0.272666	0.182742	0.672315	0.893357	0.34651	0.16245	0.496244	0.896021	0.702189	0.593223	0.174152
ENSCHIG00000018097	3.87018	0.637131	6.74399	10.5849	3.40394	0.000214449	0.00604867	19	40692568	40698722	-	1482	KRT12	102168858	-	K07604	-	veNOG01450;veNOG33991	Z	sp|Q99456|K1C12_HUMAN Keratin, type I cytoskeletal 12 OS=Homo sapiens GN=KRT12 PE=1 SV=1	(RefSeq) keratin 12	0.0766147	0	0.0361978	0.0383095	0	0	0.0426097	0.0415378	0.435818	0.539168	0.0509643	0	0.229773	0.947842	0.558635	0.471946	0.16329
ENSCHIG00000011339	33.4275	15.1293	49.6926	3.28453	1.71569	0.000214974	0.00605134	3	108798527	108876477	-	7491	SPTA1	102173984	GO:0002260;GO:0006779;GO:0007009;GO:0008091;GO:0008360;GO:0014731;GO:0014731;GO:0016020;GO:0030036;GO:0030097;GO:0030863;GO:0032092;GO:0032437;GO:0042102;GO:0046982;	K06114	-	veNOG08381	Z	sp|P02549|SPTA1_HUMAN Spectrin alpha chain, erythrocytic 1 OS=Homo sapiens GN=SPTA1 PE=1 SV=5	(RefSeq) spectrin alpha, erythrocytic 1	0.0833648	0.040086	0.236322	0.106107	0.0891318	0.192295	0.160166	0.189008	0.258663	0.502861	0.473884	0.241072	1.0819	0.920546	0.584171	0.466842	0.31228
ENSCHIG00000014883	23.4448	12.6903	33.0043	2.60076	1.37893	0.00021512	0.00605134	5	48715948	48798678	+	1887	C12orf56	102188383	-	-	-	veNOG11505	S	sp|Q8IXR9|CL056_HUMAN Uncharacterized protein C12orf56 OS=Homo sapiens GN=C12orf56 PE=2 SV=3	(RefSeq) chromosome 5 C12orf56 homolog	0.752139	0.350093	0.426431	0.541571	0.294862	0.305349	0.568898	0.456718	1.36912	1.6333	1.0807	2.0963	0.721832	2.03021	1.50424	1.16491	1.28243
ENSCHIG00000023757	16.6109	6.99804	25.1556	3.59466	1.84586	0.000216033	0.00606888	4	51262732	51265615	-	2415	HOXA1	102170851	GO:0007605;GO:0007634;GO:0009653;GO:0021599;GO:0042473;GO:0042802;GO:0043565;GO:0045944;GO:0048702;GO:0048839;GO:0048844;GO:0050795;GO:0050890;GO:0050905;GO:0060840;GO:0060876;GO:0090102;GO:0090103;	K09301	-	veNOG07047	K	sp|P49639|HXA1_HUMAN Homeobox protein Hox-A1 OS=Homo sapiens GN=HOXA1 PE=1 SV=2	(RefSeq) homeobox A1	0.141047	0.397892	0.0666398	0.258601	0.253435	0.0477178	0.209185	0.203922	0.764132	1.60707	0.750599	0.427299	0.169205	1.69209	0.783576	0.579233	1.00205
ENSCHIG00000013570	4665.95	7931.46	1763.27	0.222314	-2.16933	0.000217194	0.00608068	2	70886990	70925689	+	3781	SLC35F5	102174251	-	K15289	-	veNOG05874	S	sp|A6QL92|S35F5_BOVIN Solute carrier family 35 member F5 OS=Bos taurus GN=SLC35F5 PE=2 SV=1	(RefSeq) solute carrier family 35 member F5	242.326	65.0602	61.1222	149.542	76.5223	260.376	49.1018	225.054	37.1907	35.6245	37.395	34.9798	40.3658	31.6802	37.6928	40.9078	44.8661
ENSCHIG00000019215	231.175	315.531	156.192	0.495013	-1.01446	0.000217322	0.00608068	7	89623706	89630642	-	2099	SLC39A3	100860948	GO:0000902;GO:0001701;GO:0005385;GO:0006829;GO:0043029;GO:0048701;GO:0060173;	K14709	-	veNOG12373	P	sp|Q5E960|S39A3_BOVIN Zinc transporter ZIP3 OS=Bos taurus GN=SLC39A3 PE=2 SV=1	(RefSeq) solute carrier family 39 member 3	9.60165	10.3004	10.9641	9.71039	9.25133	12.3254	10.5898	9.73683	7.34107	4.67692	7.16069	6.3502	7.94935	4.74541	4.00059	5.90271	6.2257
ENSCHIG00000010527	33.9398	19.0739	47.1539	2.47218	1.30578	0.00021821	0.00609738	23	41539144	41551597	+	5387	HLA-DOB	102187356	-	K06752	-	veNOG02747	R	sp|P13765|DOB_HUMAN HLA class II histocompatibility antigen, DO beta chain OS=Homo sapiens GN=HLA-DOB PE=1 SV=1	(RefSeq) HLA class II histocompatibility antigen, DO beta chain	0.358313	0.167227	0.428205	0.147549	0.165259	0.192528	0.234445	0.262829	0.753635	0.784023	0.588866	0.54275	0.240206	1.25638	0.834286	0.649177	0.823572
ENSCHIG00000024796	5.15834	1.50909	8.40212	5.56769	2.47708	0.0002185	0.00609738	3	88540473	88564880	-	5047	LOC102183118	102183118	-	K01183	[EC:3.2.1.14]	veNOG00877	G	sp|Q6RY07|CHIA_RAT Acidic mammalian chitinase OS=Rattus norvegicus GN=Chia PE=2 SV=1	(RefSeq) acidic mammalian chitinase-like	0	0	0	0	0.022049	0	0.100095	0.0365915	0.0365639	0.24879	0.0598606	0.102232	0.121447	0.22772	0.187471	0.197974	0.0479483
ENSCHIG00000025130	1893.56	2951.8	952.913	0.322825	-1.63118	0.000219561	0.00611711	14	66867923	66891330	+	3800	SQLE	102187506	-	K00511	[EC:1.14.14.17]	veNOG11728	I	sp|Q14534|ERG1_HUMAN Squalene monooxygenase OS=Homo sapiens GN=SQLE PE=1 SV=3	(RefSeq) squalene epoxidase	28.9833	56.0267	24.4509	66.0977	43.4143	55.3145	49.654	89.779	16.657	4.32566	20.8897	18.1266	34.5901	9.77915	30.5948	21.3245	24.1571
ENSCHIG00000006791	17.1306	8.67008	24.6511	2.84323	1.50753	0.000221521	0.00614895	7	96313947	96329968	+	3741	CAMSAP3	106504042	GO:0000226;GO:0005737;GO:0005813;GO:0005915;GO:0010923;GO:0030334;GO:0030951;GO:0031113;GO:0033043;GO:0034453;GO:0036449;GO:0045198;GO:0045218;GO:0051011;GO:0051015;GO:0051893;GO:0070507;GO:0090136;GO:1903358;	K17493	-	veNOG00183	Z	sp|Q9P1Y5|CAMP3_HUMAN Calmodulin-regulated spectrin-associated protein 3 OS=Homo sapiens GN=CAMSAP3 PE=1 SV=2	(RefSeq) calmodulin regulated spectrin associated protein family member 3	0.16693	0.192644	0.272456	0.0607054	0.223098	0.123217	0.219438	0.0493657	0.419292	0.579749	0.989287	0.505712	0.0728199	0.477894	0.632296	0.480758	0.689998
ENSCHIG00000020358	625.181	852.483	423.135	0.496357	-1.01055	0.000222462	0.00616693	15	75547836	75563992	-	2218	ANGPTL5	102175316	-	-	-	veNOG02530	R	sp|Q86XS5|ANGL5_HUMAN Angiopoietin-related protein 5 OS=Homo sapiens GN=ANGPTL5 PE=1 SV=3	(RefSeq) angiopoietin like 5	19.5552	28.8641	22.8802	22.6024	36.3996	17.5092	29.7232	31.8064	16.8896	8.08001	12.5655	10.1192	14.3088	8.23315	19.5163	33.9666	15.2384
ENSCHIG00000023526	14.1099	7.25285	20.2051	2.78582	1.4781	0.000223452	0.00618619	29	44533727	44539860	-	1396	GAL3ST3	102176589	GO:0050694;	K09676	[EC:2.8.2.-]	veNOG10847	R	sp|Q0VCH4|G3ST3_BOVIN Galactose-3-O-sulfotransferase 3 OS=Bos taurus GN=GAL3ST3 PE=2 SV=1	(RefSeq) galactose-3-O-sulfotransferase 3	0.406672	0.301145	0.230566	0.447365	0.239143	0.495295	0.361878	0.352774	1.52019	0.899459	1.29849	0.616003	1.85386	1.09771	1.1861	0.644168	1.44458
ENSCHIG00000016506	27.0793	13.3767	39.2595	2.93492	1.55332	0.000224373	0.00620353	13	74718968	74730964	+	2989	-	-	-	-	-	-	-	-	-	0.43685	0.261204	0.628162	0.0189945	0.91214	0.115663	0.12676	0.0617856	0.802607	0.992936	1.03603	1.46728	1.13926	1.2817	0.791375	1.77171	0.350835
ENSCHIG00000022562	35.6393	20.7838	48.8442	2.35011	1.23273	0.000225628	0.00623002	25	37074787	37103839	-	4113	STAG3	102183477	GO:0000794;GO:0000795;GO:0000800;GO:0000802;GO:0001673;GO:0007129;GO:0030893;GO:0034502;GO:0034991;	K13055	-	veNOG00726	D	sp|Q9UJ98|STAG3_HUMAN Cohesin subunit SA-3 OS=Homo sapiens GN=STAG3 PE=1 SV=2	(RefSeq) stromal antigen 3	0.33127	0.379644	0.352156	0.358897	0.351727	0.308199	0.307064	0.374174	1.03194	1.49868	0.550905	0.627235	0.910714	1.33506	0.833907	1.16607	0.823714
ENSCHIG00000017754	14.1699	6.55257	20.9408	3.19582	1.67619	0.00022661	0.00624891	12	72689135	72693988	+	372	-	-	-	-	-	-	-	-	-	2.59439	0.968659	0.865243	0.915721	0.897428	1.08423	0.848758	1.48933	5.20873	10.1262	3.24856	3.23633	2.38001	7.89544	3.17933	2.68596	4.11999
ENSCHIG00000000303	226.207	318.462	144.203	0.452811	-1.14302	0.000228047	0.00628028	LWLT01000042.1	385963	389843	-	2797	SDF2L1	102186895	GO:0034663;	-	-	veNOG01671	R	sp|Q3T083|SDF2L_BOVIN Stromal cell-derived factor 2-like protein 1 OS=Bos taurus GN=SDF2L1 PE=2 SV=1	(RefSeq) stromal cell derived factor 2 like 1	5.35848	6.0336	7.19231	11.8949	7.28081	8.69336	11.0401	5.08407	4.68437	2.163	6.34584	5.10368	6.4769	1.73493	1.6914	5.21558	4.03758
ENSCHIG00000017885	64.9381	39.0652	87.9362	2.25101	1.17057	0.000229456	0.00631079	23	19576246	19619537	-	1655	ZSCAN23	102174713	-	K09230	-	veNOG04354	K	sp|Q3MJ62|ZSC23_HUMAN Zinc finger and SCAN domain-containing protein 23 OS=Homo sapiens GN=ZSCAN23 PE=1 SV=1	(RefSeq) zinc finger and SCAN domain containing 23	2.05818	1.77812	3.24139	1.50942	1.37841	1.18372	1.90778	0.297566	5.01765	5.86266	5.06569	2.80584	2.67481	4.93826	6.43165	3.44127	3.02189
ENSCHIG00000021512	125.409	79.1408	166.537	2.10431	1.07335	0.000230628	0.00633473	4	87813443	87987423	-	1852	RUNDC3B	102171502	-	-	-	veNOG07132	T	sp|Q08E29|RUN3B_BOVIN RUN domain-containing protein 3B OS=Bos taurus GN=RUNDC3B PE=2 SV=1	(RefSeq) RUN domain-containing protein 3B	5.85494	1.16741	3.04143	2.82034	4.59665	2.6134	2.3186	1.529	6.97497	8.62901	6.40284	7.89361	3.82446	9.23965	8.04651	6.8518	8.31913
ENSCHIG00000012951	104.35	62.0962	141.909	2.2853	1.19239	0.000235104	0.00644082	13	48692642	48727752	+	5987	BMP2	100860831	GO:0000122;GO:0000187;GO:0001649;GO:0001658;GO:0001666;GO:0001701;GO:0001837;GO:0001934;GO:0001938;GO:0002062;GO:0003130;GO:0003181;GO:0003203;GO:0003308;GO:0004745;GO:0005615;GO:0005615;GO:0006029;GO:0006355;GO:0006468;GO:0006954;GO:0007219;GO:0007507;GO:0008285;GO:0009617;GO:0009887;GO:0009986;GO:0010628;GO:0010628;GO:0010629;GO:0010629;GO:0010718;GO:0010718;GO:0010862;GO:0010894;GO:0010922;GO:…	K21283	-	veNOG05259	T	sp|O19006|BMP2_DAMDA Bone morphogenetic protein 2 OS=Dama dama GN=BMP2 PE=2 SV=1	(RefSeq) bone morphogenetic protein 2	0.872386	0.672091	0.430092	0.47415	0.520439	0.837294	0.527373	1.23385	2.23467	2.38328	1.27417	3.40414	1.2058	1.96232	1.44209	0.951278	2.54647
ENSCHIG00000023976	26.0233	14.056	36.6609	2.60821	1.38306	0.000235825	0.00645214	8	9511654	9512025	-	324	-	-	-	-	-	-	-	-	-	4.20529	3.89257	4.63599	0.700922	1.37384	4.80161	2.7286	1.89997	7.11952	11.9786	6.99343	8.75864	5.4652	13.0065	10.951	11.4103	7.71796
ENSCHIG00000024473	226.738	373.298	96.4628	0.258407	-1.95228	0.000237627	0.0064761	3	104467361	104478485	-	579	PMVK	102172312	GO:0004631;GO:0004631;GO:0005524;GO:0005777;GO:0005829;GO:0006695;GO:0016126;GO:0070723;	K13273	[EC:2.7.4.2]	veNOG06787	H	sp|Q2KIU2|PMVK_BOVIN Phosphomevalonate kinase OS=Bos taurus GN=PMVK PE=2 SV=3	(RefSeq) phosphomevalonate kinase	67.459	22.5083	31.5014	33.5353	22.679	96.6292	24.103	52.8409	13.2268	12.4204	14.6101	12.4758	16.3499	9.48378	8.37497	15.1861	19.3652
ENSCHIG00000026906	552.133	320.051	758.429	2.36971	1.24471	0.000240995	0.00655088	19	60711988	60761716	+	5138	ABCA9	102178109	-	K05651	-	veNOG02101	Q	sp|Q8IUA7|ABCA9_HUMAN ATP-binding cassette sub-family A member 9 OS=Homo sapiens GN=ABCA9 PE=1 SV=1	(RefSeq) ATP-binding cassette sub-family A member 9	5.95559	3.26116	4.98028	6.78468	5.86944	1.50272	2.19997	3.78604	12.4989	21.9057	9.02585	11.9501	4.21513	18.0938	9.76	8.8094	13.4233
ENSCHIG00000023861	229.285	142.305	306.601	2.15453	1.10737	0.000244101	0.00661816	10	65351378	65420945	-	2634	GANC	102189487	-	K12317	[EC:3.2.1.20]	veNOG00013	G	sp|Q8TET4|GANC_HUMAN Neutral alpha-glucosidase C OS=Homo sapiens GN=GANC PE=2 SV=3	(RefSeq) glucosidase alpha, neutral C	5.32367	4.69693	6.08955	3.27629	3.63332	2.16564	3.18855	1.91642	10.4389	16.4247	11.1831	7.60691	3.54228	13.3809	9.42935	8.57304	6.06366
ENSCHIG00000018244	4.2713	0.993553	7.18485	7.23148	2.85429	0.000245625	0.00662925	20	56903914	57019863	+	1970	11-Mar	102176271	-	K10659	[EC:2.3.2.27]	veNOG00105	S	sp|A6NNE9|MARHB_HUMAN E3 ubiquitin-protein ligase MARCH11 OS=Homo sapiens GN=MARCH11 PE=2 SV=3	(RefSeq) membrane associated ring-CH-type finger 11	0.028818	0	0.108924	0.0288196	0	0.0877451	0.0320546	0	0.281022	0.347663	0.115019	0.523821	0.172855	0.648224	0.120072	0.202878	0.286627
ENSCHIG00000024563	11.6994	4.73048	17.8939	3.78268	1.91941	0.000245021	0.00662925	13	52711028	52755142	+	3972	-	-	-	-	-	-	-	-	-	0.114343	0.0756002	0.0405174	0.0571749	0.0560328	0.130557	0.0635928	0.108488	0.209069	0.747202	0.228184	0.389701	0.102877	0.643002	0.119105	0.402488	0.507711
ENSCHIG00000026098	13.317	3.98572	21.6115	5.42225	2.43889	0.000245878	0.00662925	19	38633303	38648061	-	7026	GPR179	102172934	GO:0044292;GO:0072659;	K22961	-	veNOG05044	T	sp|Q6PRD1|GP179_HUMAN Probable G-protein coupled receptor 179 OS=Homo sapiens GN=GPR179 PE=1 SV=2	(RefSeq) G protein-coupled receptor 179	0.040401	0.0170956	0.0381761	0.024242	0.0475154	0.0574061	0.0629139	0.0262848	0.144458	0.422415	0.193499	0.122394	0.0678528	0.545261	0.387167	0.341307	0.0688857
ENSCHIG00000017752	16.2407	6.0865	25.2666	4.15125	2.05355	0.000246974	0.00664456	3	8524520	8842513	-	10091	CSMD2	102170109	-	K17495	-	veNOG01057	TV	sp|Q7Z408|CSMD2_HUMAN CUB and sushi domain-containing protein 2 OS=Homo sapiens GN=CSMD2 PE=1 SV=2	(RefSeq) CUB and Sushi multiple domains 2	0.0337557	0.0357091	0.0106323	0.0168788	0.0330833	0.0228399	0.0813516	0.0854055	0.192017	0.305424	0.112272	0.0681748	0.114734	0.506194	0.187527	0.23764	0.143888
ENSCHIG00000019202	496.439	730.961	287.975	0.393968	-1.34385	0.000249231	0.00668747	11	71657206	71662346	-	323	-	-	-	-	-	-	-	-	-	187.539	98.5453	106.626	119.174	131.952	229.764	105.181	241.281	68.559	69.6206	97.5096	88.6563	75.2738	41.5125	49.4321	72.0768	88.1572
ENSCHIG00000022571	10.7677	3.92668	16.8486	4.2908	2.10125	0.000249205	0.00668747	5	68567436	68740232	+	5706	RFX4	102186934	GO:0000978;GO:0001228;GO:0005634;GO:0006357;GO:0021537;GO:0021914;GO:0045944;GO:0045944;GO:0060271;GO:0070613;	K09174	-	veNOG12293	K	sp|Q33E94|RFX4_HUMAN Transcription factor RFX4 OS=Homo sapiens GN=RFX4 PE=1 SV=2	(RefSeq) regulatory factor X4	0.0596966	0.0105252	0	0.04975	0.0585074	0.020196	0.0553344	0.107885	0.194046	0.300077	0.132368	0.0904248	0.0954852	0.49236	0.373095	0.385241	0.127232
ENSCHIG00000025543	53.8623	26.7477	77.9641	2.9148	1.5434	0.000249525	0.00668747	10	79893236	79897359	+	1457	CMTM5	102171429	GO:0045662;	-	-	veNOG12365	V	sp|Q9D6G9|CKLF5_MOUSE CKLF-like MARVEL transmembrane domain-containing protein 5 OS=Mus musculus GN=Cmtm5 PE=1 SV=1	(RefSeq) CKLF like MARVEL transmembrane domain containing 5	1.3248	1.52512	0.883653	0.74037	1.37478	0.90957	2.25372	1.09851	5.69952	0.861801	8.50155	3.24617	5.14175	4.11936	6.57512	2.53737	2.38064
ENSCHIG00000010414	5.14239	1.58987	8.30018	5.22068	2.38424	0.000249889	0.00668869	11	26989872	26995023	+	3326	SIX3	102179678	GO:0000060;GO:0000980;GO:0000981;GO:0001222;GO:0001228;GO:0001654;GO:0001654;GO:0002070;GO:0002088;GO:0003404;GO:0003677;GO:0003700;GO:0003713;GO:0005634;GO:0006606;GO:0007420;GO:0009946;GO:0014016;GO:0021536;GO:0021537;GO:0021797;GO:0021798;GO:0021846;GO:0021978;GO:0021983;GO:0030178;GO:0042127;GO:0042826;GO:0043010;GO:0043565;GO:0045665;GO:0045892;GO:0045892;GO:0045944;GO:0048512;GO:0060235;GO:…	K19473	-	veNOG08152	K	sp|O95343|SIX3_HUMAN Homeobox protein SIX3 OS=Homo sapiens GN=SIX3 PE=1 SV=1	(RefSeq) SIX homeobox 3	0	0	0.048387	0.0341399	0.016729	0.0173239	0.0379721	0.0925422	0.277417	0.343203	0.136252	0.0517101	0.204765	0.268762	0.213357	0.21029	0.145517
ENSCHIG00000020094	1308.61	1970.18	720.542	0.365724	-1.45117	0.000251653	0.00671875	23	12264977	12269974	+	4399	ID4	108633532	-	K17695	-	veNOG16974	K	sp|P47928|ID4_HUMAN DNA-binding protein inhibitor ID-4 OS=Homo sapiens GN=ID4 PE=1 SV=1	(RefSeq) inhibitor of DNA binding 4, HLH protein	43.8659	28.9294	27.1945	62.2986	21.1988	36.1381	12.9626	15.1974	12.1445	17.3599	11.7612	14.7396	9.70715	17.3596	6.8559	17.694	13.1661
ENSCHIG00000010783	296.139	192.921	387.889	2.01061	1.00763	0.00025219	0.00672452	11	97962814	97997231	-	5036	SH2D3C	102168551	-	-	-	veNOG03059	T	sp|Q8N5H7|SH2D3_HUMAN SH2 domain-containing protein 3C OS=Homo sapiens GN=SH2D3C PE=1 SV=1	(RefSeq) SH2 domain containing 3C	2.75064	3.11256	1.92807	2.45768	2.09923	3.2265	2.395	2.92149	7.23714	7.88801	3.26953	4.57633	3.82718	9.81334	7.77357	8.43229	4.1646
ENSCHIG00000020109	29.3109	47.4357	13.2001	0.278273	-1.84543	0.000256505	0.00681362	23	42313892	42429917	+	972	-	-	-	-	-	-	-	-	-	6.13272	1.73003	4.24966	1.98595	1.14487	4.92016	1.49423	4.93993	1.80361	1.99644	0.233114	1.15012	0.8408	1.31379	0.121678	1.64473	0.995865
ENSCHIG00000010869	53.9994	33.1126	72.5654	2.19147	1.1319	0.000258569	0.0068511	22	58923227	58950366	+	1776	EFCC1	102173895	-	-	-	veNOG12253	S	sp|P0CG25|EFCC1_BOVIN EF-hand and coiled-coil domain-containing protein 1 OS=Bos taurus GN=EFCC1 PE=2 SV=1	(RefSeq) EF-hand and coiled-coil domain containing 1	1.24667	1.42026	2.14459	0.991	2.19304	1.07063	0.462229	0.866541	2.96133	5.72033	4.21023	3.05046	2.99109	3.45136	3.3297	1.63154	2.81601
ENSCHIG00000021311	79.1115	46.0779	108.475	2.35416	1.23521	0.000259493	0.00686691	7	58546001	58556882	-	4965	PCDHA10	-	-	-	-	-	-	-	-	1.26921	0.374977	0.723911	0.674664	0.773252	0.324943	0.572335	0.458748	2.43449	3.19573	1.04965	2.19964	1.02877	2.52057	1.23869	1.14709	1.42971
ENSCHIG00000015572	6.79665	2.43658	10.6723	4.38002	2.13094	0.000260213	0.00686903	LWLT01001316.1	6714	14175	-	1736	LOC108635411	108635411	-	K04722	-	veNOG35275;veNOG15451	TR	sp|Q9UBN6|TR10D_HUMAN Tumor necrosis factor receptor superfamily member 10D OS=Homo sapiens GN=TNFRSF10D PE=1 SV=1	(RefSeq) tumor necrosis factor receptor superfamily member 10B-like	0.0327025	0	0.0927046	0.130817	0	0.0995725	0.0363754	0.319143	0.744104	0.723297	0.261045	0.148607	0.274616	1.1034	0.476899	0.633119	0.23233
ENSCHIG00000015877	938.671	533.89	1298.48	2.43211	1.28221	0.000262544	0.00690411	22	56680681	56745606	-	2437	PPARG	100861309	GO:0000122;GO:0003677;GO:0003690;GO:0003700;GO:0004879;GO:0005634;GO:0006919;GO:0007165;GO:0008022;GO:0008134;GO:0008144;GO:0008217;GO:0008270;GO:0010742;GO:0010745;GO:0010871;GO:0010887;GO:0010891;GO:0016525;GO:0019899;GO:0030224;GO:0030374;GO:0032526;GO:0032869;GO:0032991;GO:0033613;GO:0035357;GO:0042277;GO:0042593;GO:0042802;GO:0042953;GO:0043231;GO:0043388;GO:0043537;GO:0043565;GO:0043621;GO:…	K08530	-	veNOG04037	K	sp|O18971|PPARG_BOVIN Peroxisome proliferator-activated receptor gamma OS=Bos taurus GN=PPARG PE=2 SV=1	(RefSeq) peroxisome proliferator activated receptor gamma	7.4546	23.6087	7.83654	15.4226	20.2744	14.4462	24.5646	7.42649	29.57	16.6283	43.2967	64.8219	65.2823	64.7671	47.5122	28.6182	26.8442
ENSCHIG00000015360	15.0565	7.50204	21.7716	2.90209	1.53709	0.000263927	0.00691448	1	57785983	57836122	-	3019	-	-	-	-	-	-	-	-	-	0.131633	0.159144	0.195461	0.188058	0.258022	0.114513	0.104584	0.203905	0.702943	1.0965	0.575412	0.93998	0.451175	0.465287	0.744335	0.198578	0.160315
ENSCHIG00000002945	137.934	89.0628	181.376	2.03649	1.02609	0.000265592	0.00693215	8	98491392	98631004	-	2598	EPB41L4B	102172718	GO:0005737;GO:0005829;GO:0005886;GO:0010628;GO:0031032;GO:0042060;GO:0045177;GO:0045785;GO:0051549;	K21111	-	veNOG10023	R	sp|Q9H329|E41LB_HUMAN Band 4.1-like protein 4B OS=Homo sapiens GN=EPB41L4B PE=2 SV=2	(RefSeq) erythrocyte membrane protein band 4.1 like 4B	3.12483	3.95293	2.41589	1.79197	2.65567	1.55248	2.79522	0.924097	5.57591	9.6223	6.91914	5.09741	4.03701	8.06114	4.50686	4.65359	3.35328
ENSCHIG00000020051	8.41976	3.31118	12.9607	3.91423	1.96873	0.000265454	0.00693215	LWLT01000027.1	35661513	35661986	+	474	NCBP2L	-	-	-	-	-	-	-	-	0.838397	0.633511	0.113175	0.239556	0.821696	0.12156	0.399669	0.649357	3.69854	4.57561	1.27475	1.45137	1.43681	2.42469	2.9942	1.68637	0.850898
ENSCHIG00000025655	47.2773	21.7253	69.9902	3.2216	1.68778	0.000265329	0.00693215	29	40138383	40168409	-	2862	VWCE	102169740	GO:0005737;GO:0098586;	-	-	veNOG00164	WTV	sp|Q96DN2|VWCE_HUMAN von Willebrand factor C and EGF domain-containing protein OS=Homo sapiens GN=VWCE PE=2 SV=2	(RefSeq) von Willebrand factor C and EGF domains	0.733943	0.524605	0.843476	0.515773	0.252735	0.583843	0.242706	0.49471	2.35347	3.62949	1.18756	1.50234	0.785276	4.19421	1.48769	1.53612	1.60654
ENSCHIG00000007195	422.349	612.181	253.61	0.414272	-1.27135	0.00026737	0.00696989	5	29436059	29436232	-	174	COX14	102170668	GO:0005739;GO:0033617;	K18181	-	veNOG26418	S	sp|Q1RMH3|COX14_BOVIN Cytochrome c oxidase assembly protein COX14 OS=Bos taurus GN=COX14 PE=3 SV=1	(RefSeq) cytochrome c oxidase assembly protein COX14	142.255	374.837	160.935	325.639	229.917	180.805	397.395	128.425	121.965	73.4755	123.277	124.543	173.785	91.0047	88.3634	126.907	136.296
ENSCHIG00000024221	24.717	13.2909	34.8735	2.62387	1.3917	0.000268308	0.00698566	6	91232566	91260244	-	2232	PPEF2	102185077	GO:0010801;GO:0030544;GO:0031435;GO:0043409;GO:0051879;	K13807	[EC:3.1.3.16]	veNOG03535	T	sp|O14830|PPE2_HUMAN Serine/threonine-protein phosphatase with EF-hands 2 OS=Homo sapiens GN=PPEF2 PE=1 SV=2	(RefSeq) protein phosphatase with EF-hand domain 2	0.508705	0.295979	0.576829	0.432424	0.448714	0.180706	0.254628	0.551605	1.19883	1.94341	1.15053	0.886138	0.640771	2.05968	1.96059	0.984851	0.758946
ENSCHIG00000018104	95.8949	133.581	62.3958	0.4671	-1.0982	0.000268701	0.00698724	LWLT01000027.1	40613092	40614907	-	294	TIMM8A	106501894	-	K17780	-	NOG72191;veNOG23122	OU	sp|Q3ZBS8|TIM8A_BOVIN Mitochondrial import inner membrane translocase subunit Tim8 A OS=Bos taurus GN=TIMM8A PE=3 SV=1	(RefSeq) translocase of inner mitochondrial membrane 8 homolog A (yeast)	32.2477	20.836	21.3485	30.8978	36.9044	35.0811	26.4189	42.2957	16.6335	8.15353	23.1211	20.4748	18.5319	10.4245	10.0571	20.3914	26.3396
ENSCHIG00000017711	84.1282	166.953	10.5059	0.0629271	-3.99017	0.000269366	0.00699035	16	32961623	33376217	+	2201	PLD5	102187614	-	K16861	-	veNOG03089	I	sp|Q8N7P1|PLD5_HUMAN Inactive phospholipase D5 OS=Homo sapiens GN=PLD5 PE=2 SV=2	(RefSeq) phospholipase D family member 5	0.386902	16.0988	2.04734	6.165	9.15124	0.60211	5.82416	1.79	0.209607	0.466763	0.343158	0.117211	0.618854	0.638211	0.591086	0.408568	0.109948
ENSCHIG00000025010	9.77854	2.81874	15.965	5.66388	2.50179	0.000269487	0.00699035	7	86181736	86195295	+	899	MINAR2	102170690	-	-	-	veNOG18633	S	sp|P59773|K102L_HUMAN UPF0258 protein KIAA1024-like OS=Homo sapiens GN=KIAA1024L PE=3 SV=2	(RefSeq) KIAA1024 like	0	0.267216	0	0.442072	0.123783	0.192278	0.702421	0	0.923716	0.253948	0.756131	3.06096	1.59088	1.27842	2.89428	1.33372	0.717821
ENSCHIG00000026683	5.41569	1.19844	9.16436	7.64691	2.93488	0.000271173	0.00701674	7	90440305	90480904	+	4927	ATCAY	102176874	GO:0005737;GO:0019894;GO:0031175;GO:0031966;GO:0032880;GO:0043005;GO:2000212;	K18450	-	veNOG01434	T	sp|Q86WG3|ATCAY_HUMAN Caytaxin OS=Homo sapiens GN=ATCAY PE=1 SV=2	(RefSeq) ATCAY, caytaxin	0	0.0121893	0	0	0.011293	0	0.0512666	0.0499769	0.13109	0.25485	0.107307	0.0349072	0.0829367	0.414695	0.216042	0.101398	0.0491162
ENSCHIG00000012266	29.6305	12.4476	44.9042	3.60744	1.85098	0.000272969	0.00704583	9	63692459	63757220	+	2718	ECT2L	102183693	-	-	-	veNOG09075	T	sp|Q008S8|ECT2L_HUMAN Epithelial cell-transforming sequence 2 oncogene-like OS=Homo sapiens GN=ECT2L PE=2 SV=2	(RefSeq) epithelial cell transforming 2 like	0.271534	0.287248	0.473687	0.250661	0.266125	0.296788	0.464662	0.226487	1.22211	2.77184	0.472404	1.58193	0.451025	2.02028	2.04516	0.882275	0.830987
ENSCHIG00000013806	20.319	30.8343	10.972	0.355838	-1.49071	0.00027367	0.00705524	13	56782020	56788787	+	1032	-	-	-	-	-	-	-	-	-	0.770155	1.39667	2.5471	3.35587	3.23491	0.893322	1.71331	2.32636	0.625855	1.21671	1.31737	0.749947	0.85791	0.989924	0.343811	0.871375	0.859802
ENSCHIG00000014556	147.135	67.947	217.525	3.20139	1.6787	0.000275335	0.00708946	18	4638511	4917774	+	4613	CNTNAP4	102178296	GO:0030425;GO:0032225;GO:0032228;GO:0042734;GO:2000821;	-	-	veNOG04496	T	sp|Q9C0A0|CNTP4_HUMAN Contactin-associated protein-like 4 OS=Homo sapiens GN=CNTNAP4 PE=1 SV=3	(RefSeq) contactin associated protein like 4	1.14454	0.325476	2.94216	0.492302	1.20617	1.51137	0.383294	0.346962	3.80037	6.9039	4.84643	1.82688	4.14859	4.18008	5.9738	1.14798	2.02843
ENSCHIG00000014302	16.9066	7.23966	25.4995	3.52219	1.81647	0.000276811	0.00710133	23	41361172	41367073	+	999	HLA-DOA	102188986	GO:0002587;GO:0019882;GO:0019886;GO:0023026;GO:0042613;GO:0045580;	K06752	-	veNOG05310	R	sp|P06340|DOA_HUMAN HLA class II histocompatibility antigen, DO alpha chain OS=Homo sapiens GN=HLA-DOA PE=1 SV=1	(RefSeq) HLA class II histocompatibility antigen, DO alpha chain	1.19339	0.240468	0.644385	0.681978	0.222785	0.230708	0.379265	0.431345	2.67848	3.19938	1.13407	4.13184	0.340865	2.42873	1.30228	1.50026	2.18014
ENSCHIG00000019590	2.2115	0	4.17728	Inf	Inf	0.00027674	0.00710133	15	52439836	52444696	+	1575	MFRP	102176345	GO:0007601;GO:0042462;GO:0060041;	-	-	veNOG02434	HT	sp|Q9BY79|MFRP_HUMAN Membrane frizzled-related protein OS=Homo sapiens GN=MFRP PE=1 SV=1	(RefSeq) membrane frizzled-related protein	0	0	0	0	0	0	0	0	0.17575	0.724759	0	0.163798	0.0432412	0.243238	0.450556	0.190319	0
ENSCHIG00000015322	7.36485	2.83195	11.3941	4.02342	2.00842	0.000277656	0.0071143	4	107811169	107896848	-	3798	ASB4	102189731	GO:0004842;GO:0019899;GO:0031462;GO:0031466;GO:0031625;GO:0051865;GO:0061630;GO:2001214;	K10326	-	veNOG06097	R	sp|Q9Y574|ASB4_HUMAN Ankyrin repeat and SOCS box protein 4 OS=Homo sapiens GN=ASB4 PE=2 SV=1	(RefSeq) ankyrin repeat and SOCS box containing 4	0.0298955	0	0.0423737	0.0298972	0	0.0303419	0.166265	0.0972497	0.170059	0.180331	0.178979	0.158493	0.179318	0.437099	0.280263	0.473543	0.148672
ENSCHIG00000012696	60.9613	38.576	80.8594	2.09611	1.06771	0.000279042	0.00714109	5	102527199	102532742	-	1017	GNB3	102169841	GO:0006884;GO:0010468;GO:0010906;GO:0030425;GO:0032350;GO:0045598;GO:0051020;GO:0090181;GO:0090207;GO:1903725;	K07825	-	veNOG01770	R	sp|P52287|GBB3_RAT Guanine nucleotide-binding protein G(I)/G(S)/G(T) subunit beta-3 OS=Rattus norvegicus GN=Gnb3 PE=1 SV=1	(RefSeq) G protein subunit beta 3	5.41478	2.36212	2.05719	2.73546	2.46197	2.94612	1.73858	1.45272	8.70975	8.64259	5.49572	6.25718	7.83507	5.90158	4.41917	6.18959	5.07627
ENSCHIG00000024057	92.2746	45.3443	133.991	2.95496	1.56314	0.000282143	0.00720289	25	36995934	37010926	+	1938	ZCWPW1	102183031	-	-	-	veNOG11322	R	sp|Q9H0M4|ZCPW1_HUMAN Zinc finger CW-type PWWP domain protein 1 OS=Homo sapiens GN=ZCWPW1 PE=1 SV=2	(RefSeq) zinc finger CW-type and PWWP domain containing 1	2.48998	1.67341	1.66084	1.43548	2.38295	1.18925	1.27077	0.952927	6.99873	13.3704	5.10542	4.0379	3.16276	6.91874	5.37041	3.50588	3.20496
ENSCHIG00000018234	96.2344	50.0448	137.292	2.74338	1.45595	0.000284181	0.00724611	23	35928523	36241421	-	14184	DNAH8	102185229	-	K10408	-	veNOG00727	Z	sp|Q91XQ0|DYH8_MOUSE Dynein heavy chain 8, axonemal OS=Mus musculus GN=Dnah8 PE=1 SV=2	(RefSeq) dynein axonemal heavy chain 8	0.232145	0.304857	0.0983342	0.200136	0.203984	0.2153	0.449655	0.225682	0.982277	0.909397	0.367421	0.660839	0.484954	1.65657	0.975586	0.760794	0.386719
ENSCHIG00000019483	2664	4547.21	990.045	0.217726	-2.19941	0.000288288	0.00730643	25	10257793	10316158	-	2868	TXNDC11	102168595	-	-	-	veNOG00006	O	sp|A4FUW8|TXD11_BOVIN Thioredoxin domain-containing protein 11 OS=Bos taurus GN=TXNDC11 PE=2 SV=1	(RefSeq) thioredoxin domain containing 11	136.822	45.6918	125.471	83.3408	42.8362	256.896	39.9407	132.541	33.5231	20.4578	25.466	30.6736	34.4086	21.9067	23.6707	31.0065	30.6854
ENSCHIG00000009208	12.7164	6.00205	18.6847	3.11305	1.63833	0.000288994	0.00731549	17	24479255	24609242	-	4547	RIMBP2	102174684	GO:0010923;	K17591	-	veNOG11842	T	sp|O15034|RIMB2_HUMAN RIMS-binding protein 2 OS=Homo sapiens GN=RIMBP2 PE=1 SV=3	(RefSeq) RIMS binding protein 2	0.0873983	0.0792481	0.0707874	0.0749171	0.0611838	0.0380158	0.0833265	0.203076	0.324676	0.552296	0.249161	0.189122	0.164758	0.533605	0.416172	0.483437	0.141922
ENSCHIG00000002832	320.192	478.047	179.876	0.376273	-1.41015	0.000292144	0.00737802	18	27283858	27302983	+	2691	MMP15	102168287	GO:0035987;	K07995	[EC:3.4.24.-]	veNOG03623	O	sp|P51511|MMP15_HUMAN Matrix metalloproteinase-15 OS=Homo sapiens GN=MMP15 PE=1 SV=1	(RefSeq) matrix metallopeptidase 15	5.08433	22.34	9.28971	12.1946	11.6822	5.63132	15.5581	14.6177	6.34328	2.75723	6.96069	7.60556	4.75797	4.46073	4.35111	5.82946	5.72539
ENSCHIG00000015909	20.3112	10.6118	28.9328	2.72647	1.44703	0.000292167	0.00737802	3	17924654	17992533	+	3747	CFAP57	102181833	-	-	-	veNOG05278	R	sp|Q96MR6|CFA57_HUMAN Cilia- and flagella-associated protein 57 OS=Homo sapiens GN=CFAP57 PE=2 SV=3	(RefSeq) cilia and flagella associated protein 57	0.212116	0.128224	0.171802	0.272737	0.207891	0.169152	0.168529	0.213576	0.51712	1.24903	0.342673	0.344251	0.399868	0.681613	0.915361	0.746649	0.51667
ENSCHIG00000019821	10.2501	3.3385	16.3938	4.91052	2.29588	0.000293856	0.00740632	16	58524301	58548279	+	6461	TEX35	102184645	GO:0015630;	-	-	carNOG00705;veNOG15391	S	sp|Q2YDP6|TEX35_BOVIN Testis-expressed protein 35 OS=Bos taurus GN=Tex35 PE=2 SV=1	(RefSeq) testis expressed 35	0.00878679	0.0278859	0.0166058	0.0175746	0.0172235	0.017836	0.0781893	0.0857501	0.171371	0.229677	0.09352	0.133097	0.105409	0.513884	0.329497	0.231971	0.0749095
ENSCHIG00000023547	7.40184	1.44831	12.6939	8.76462	3.13169	0.000293994	0.00740632	6	89432978	89436696	+	3277	PPBP	102178717	-	K10029	-	veNOG25392	W	sp|P43030|CXCL7_PIG Platelet basic protein OS=Sus scrofa GN=PPBP PE=1 SV=1	(RefSeq) pro-platelet basic protein	0.0519727	0.0183268	0.0163702	0	0	0.0175829	0.0770798	0.0563556	0.281565	0.766338	0.530109	0.6298	0.0207827	0.389686	0.144365	0.0914717	0.0492311
ENSCHIG00000000887	82.2948	51.9776	109.243	2.10174	1.07158	0.000295621	0.00741173	5	55522018	55526900	+	1074	STAC3	102179168	GO:0003009;GO:0005654;GO:0005829;GO:0005829;GO:0005891;GO:0007274;GO:0031234;GO:0042802;GO:0048741;GO:1901387;GO:1903078;	-	-	veNOG03331	T	sp|Q96MF2|STAC3_HUMAN SH3 and cysteine-rich domain-containing protein 3 OS=Homo sapiens GN=STAC3 PE=1 SV=1	(RefSeq) SH3 and cysteine rich domain 3	3.33017	3.69064	2.69724	4.01758	3.0566	3.00436	4.17456	2.63661	8.67706	13.1793	6.32925	5.36461	6.40464	10.7011	10.5717	7.44265	6.53432
ENSCHIG00000011943	214.432	97.0809	318.745	3.28329	1.71514	0.000294831	0.00741173	19	40607629	40615991	-	3812	KRT26	100860868	-	K07604	-	veNOG11716	Z	sp|A6H712|K1C26_BOVIN Keratin, type I cytoskeletal 26 OS=Bos taurus GN=KRT26 PE=2 SV=1	(RefSeq) keratin 26	1.20632	1.67	0.999161	1.90639	1.47421	2.22194	2.3026	2.01859	6.29327	7.4263	3.68531	3.54172	3.44812	12.2608	12.6276	9.06912	3.42806
ENSCHIG00000016407	6.91252	2.48591	10.8473	4.36351	2.12549	0.000295314	0.00741173	19	26802433	26807819	-	1105	YBX2	102189158	GO:0001650;	K09277	-	veNOG11384	K	sp|Q9Y2T7|YBOX2_HUMAN Y-box-binding protein 2 OS=Homo sapiens GN=YBX2 PE=1 SV=2	(RefSeq) Y-box binding protein 2	0.0513769	0	0.242738	0.0513798	0.402827	0.104288	0.285736	0.111419	0.668011	1.54954	0.888577	0.544758	0.5547	1.27122	0.535163	0.632962	0.657001
ENSCHIG00000026848	100.709	65.1936	132.279	2.02902	1.02078	0.000295104	0.00741173	4	87222612	87223869	+	660	-	-	-	-	-	-	-	-	-	10.064	5.82369	5.52707	6.45167	5.81696	7.76987	7.55858	5.50301	16.6364	19.1979	14.5336	19.8047	10.8349	18.7681	17.7406	12.7168	17.1108
ENSCHIG00000019485	14.3499	7.08291	20.8095	2.93799	1.55483	0.000298868	0.00748418	5	102547138	102552865	-	3902	GPR162	102188385	-	K08440	-	veNOG06646	T	sp|Q16538|GP162_HUMAN Probable G-protein coupled receptor 162 OS=Homo sapiens GN=GPR162 PE=2 SV=1	(RefSeq) G protein-coupled receptor 162	0.203691	0.0923478	0.21997	0.0727508	0.114076	0.0590664	0.080917	0.157763	0.283759	0.468066	0.638764	0.617076	0.174538	0.294542	0.575897	0.588956	0.268746
ENSCHIG00000026188	7.44111	1.57189	12.6582	8.05284	3.0095	0.000300258	0.00751003	23	21866452	21869634	+	2664	DPCR1	102182180	-	-	-	veNOG16027	R	sp|Q3MIW9|DPCR1_HUMAN Diffuse panbronchiolitis critical region protein 1 OS=Homo sapiens GN=DPCR1 PE=2 SV=2	(RefSeq) diffuse panbronchiolitis critical region 1	0	0.0901754	0	0	0.0208861	0.0432577	0.11852	0.0462155	0.277084	0.942676	0.283517	0.06456	0.0766946	0.719033	0.66594	0.412573	0.121119
ENSCHIG00000021711	27.5597	16.0139	37.8227	2.36187	1.23993	0.000301121	0.00752265	2	113701383	113703599	-	396	-	-	-	-	-	-	-	-	-	3.87078	1.66825	1.76108	2.15056	2.52912	2.32805	2.23249	5.12992	8.15508	4.90036	6.48482	7.38332	6.19135	7.09446	13.4399	9.33574	6.72209
ENSCHIG00000017771	7.00184	2.47076	11.0295	4.46399	2.15833	0.000303119	0.00756356	7	99114932	99170852	-	7587	LOC102180663	102180663	-	K08443	-	veNOG00374	T	sp|Q2Q421|AGRE2_CANLF Adhesion G protein-coupled receptor E2 OS=Canis lupus familiaris GN=ADGRE2 PE=2 SV=2	(RefSeq) adhesion G protein-coupled receptor E2	0.0448964	0.0158315	0.00707066	0.0299326	0.00733367	0.0151889	0.0332925	0.0243413	0.133776	0.0902724	0.159281	0.090675	0.0718121	0.319798	0.0779432	0.0526783	0.0850561
ENSCHIG00000010268	19.9653	11.0285	27.9092	2.53065	1.33951	0.000305752	0.00761115	7	60806612	60817572	+	1140	GFRA3	102186954	GO:0001764;GO:0005829;GO:0005886;GO:0007411;GO:0008046;GO:0009897;GO:0048485;GO:0048666;	-	-	veNOG10555	T	sp|O60609|GFRA3_HUMAN GDNF family receptor alpha-3 OS=Homo sapiens GN=GFRA3 PE=1 SV=2	(RefSeq) GDNF family receptor alpha 3	0.597594	0.790222	0.752913	0.149407	0.78092	0.353803	1.32942	0.593991	2.02344	0.700918	3.04766	2.18757	1.91171	1.12018	3.52738	1.92823	1.34442
ENSCHIG00000008832	4.76214	1.1833	7.94333	6.71285	2.74693	0.000310208	0.00770379	9	48210761	48244070	+	1407	GABRR1	102176535	-	K05190	-	veNOG03802	T	sp|P24046|GBRR1_HUMAN Gamma-aminobutyric acid receptor subunit rho-1 OS=Homo sapiens GN=GABRR1 PE=2 SV=2	(RefSeq) gamma-aminobutyric acid type A receptor rho1 subunit	0	0	0.0762545	0	0.158182	0	0.134643	0.087504	0.131157	0.892427	0.375766	0.122237	0.0484043	0.816846	0.756531	0.710147	0.343988
ENSCHIG00000009590	71.8511	25.7762	112.807	4.37639	2.12974	0.00031105	0.00771558	1	64011051	64033613	-	909	CD80	102168389	GO:0050731;GO:0098636;	K05412	-	veNOG00635	T	sp|P42070|CD80_RABIT T-lymphocyte activation antigen CD80 OS=Oryctolagus cuniculus GN=CD80 PE=2 SV=1	(RefSeq) CD80 molecule	2.24837	2.44456	1.65243	1.18671	2.69327	2.0284	2.77877	0.812661	7.61295	3.64173	8.80757	21.3802	20.9784	8.85051	5.72489	7.14482	5.41317
ENSCHIG00000024368	10.1502	4.51961	15.1551	3.3532	1.74554	0.000313515	0.00774925	7	90382710	90404148	-	2833	ZFR2	102173461	-	-	-	veNOG08320;veNOG34631	R	sp|Q9UPR6|ZFR2_HUMAN Zinc finger RNA-binding protein 2 OS=Homo sapiens GN=ZFR2 PE=2 SV=3	(RefSeq) zinc finger RNA binding protein 2	0.220433	0.127194	0.170422	0.0601215	0.0785606	0.0813544	0.0668701	0.0869171	0.683956	0.644685	0.666511	0.333898	0.168279	0.540912	0.16699	0.352692	0.427101
ENSCHIG00000026222	4.12489	1.03894	6.86795	6.61053	2.72477	0.000314501	0.00776448	1	82792580	82798853	-	1326	LOC102183269	102183269	-	K04819	-	veNOG03731	T	sp|Q8WXA8|5HT3C_HUMAN 5-hydroxytryptamine receptor 3C OS=Homo sapiens GN=HTR3C PE=1 SV=2	(RefSeq) 5-hydroxytryptamine receptor 3C-like	0	0	0.0404563	0	0.0419612	0.0434534	0.142868	0.139274	0.278338	0.430428	0.22784	0.0648521	0.359528	0.674134	0.71355	0.753527	0.304167
ENSCHIG00000013832	37.0948	19.573	52.6697	2.69093	1.42811	0.000316314	0.00777712	19	51422846	51428494	+	1299	NPTX1	102184943	GO:0060385;GO:0098962;GO:0098978;	-	-	veNOG11067	R	sp|Q62443|NPTX1_MOUSE Neuronal pentraxin-1 OS=Mus musculus GN=Nptx1 PE=1 SV=1	(RefSeq) neuronal pentraxin 1	1.22371	0.73973	0.867241	0.74301	1.11367	1.24199	0.486125	1.70603	2.34401	0.878749	3.4305	4.36921	4.24672	6.68485	2.82248	1.76913	3.04279
ENSCHIG00000024108	62.8399	39.7526	83.3619	2.09701	1.06834	0.000316154	0.00777712	5	82409900	82413256	+	2103	BHLHE41	102184410	GO:0000122;GO:0000978;GO:0000980;GO:0000981;GO:0001102;GO:0001227;GO:0003714;GO:0007623;GO:0010832;GO:0010944;GO:0032922;GO:0042803;GO:0042826;GO:0043425;GO:0043426;GO:0045892;GO:0046982;GO:0070888;	K03730	-	veNOG10967	K	sp|Q9C0J9|BHE41_HUMAN Class E basic helix-loop-helix protein 41 OS=Homo sapiens GN=BHLHE41 PE=1 SV=1	(RefSeq) basic helix-loop-helix family member e41	1.97067	1.02808	0.765265	0.890901	1.42872	1.9727	0.93085	1.37579	3.15899	4.12523	3.05277	2.94416	3.20608	4.31132	3.76802	2.04301	2.56993
ENSCHIG00000020127	166.795	72.052	251.011	3.48375	1.80064	0.000317383	0.00778982	2	106198328	106287627	-	5925	SCN9A	102178220	GO:0005248;GO:0005887;GO:0006954;GO:0009636;GO:0009791;GO:0019233;GO:0035725;GO:0048266;	K04841	-	veNOG01033	P	sp|Q15858|SCN9A_HUMAN Sodium channel protein type 9 subunit alpha OS=Homo sapiens GN=SCN9A PE=1 SV=3	(RefSeq) sodium voltage-gated channel alpha subunit 9	0.22996	0.68926	0.995942	0.536605	0.610402	0.583486	0.991178	1.79742	3.87763	1.57979	3.56931	2.03192	2.68971	7.58658	5.8886	1.92247	2.06938
ENSCHIG00000020902	602.434	366.585	812.077	2.21525	1.14747	0.000318044	0.00779692	4	59752436	60219941	-	3203	ELMO1	102188650	GO:0005085;GO:0005737;GO:0005886;GO:0006911;GO:0016601;GO:0017124;GO:0030036;GO:0032045;GO:0048870;	K12366	-	veNOG03309;opiNOG04205	T	sp|Q92556|ELMO1_HUMAN Engulfment and cell motility protein 1 OS=Homo sapiens GN=ELMO1 PE=1 SV=2	(RefSeq) engulfment and cell motility 1	9.74846	8.04383	8.42444	6.55843	6.65324	11.0993	7.94521	5.01621	17.8892	17.9261	14.3135	19.6795	19.7957	44.5336	18.3518	15.4727	18.8126
ENSCHIG00000019871	3.6378	0.827152	6.13615	7.4184	2.89111	0.000320255	0.00782368	24	53642232	53643148	-	786	-	-	-	-	-	-	-	-	-	0.0722283	0.0764082	0	0.0722324	0	0	0.0803405	0.234958	0.469562	0.726142	0.480465	0.218814	0.693179	1.13728	1.20378	0.508487	0.307882
ENSCHIG00000010451	32.0465	18.1031	44.4406	2.45486	1.29564	0.000321988	0.00785689	23	33851603	33863680	+	6417	UNC5CL	102172497	GO:0008233;GO:0016020;GO:0043123;GO:0046330;	-	-	veNOG07119	T	sp|Q8IV45|UN5CL_HUMAN UNC5C-like protein OS=Homo sapiens GN=UNC5CL PE=1 SV=2	(RefSeq) unc-5 family C-terminal like	0.141553	0.18718	0.192276	0.247731	0.164745	0.242437	0.206654	0.163083	0.647047	0.675967	0.388415	0.375227	0.169811	1.07462	0.700374	0.591689	0.515392
ENSCHIG00000021264	49.9877	26.791	70.607	2.63547	1.39806	0.000322478	0.0078597	10	94634553	94672469	+	2068	-	-	-	-	-	-	-	-	-	2.33345	0.667944	1.47861	0.549078	1.15694	0.390072	0.396963	0.386977	3.74787	3.97426	2.44702	2.82765	1.21851	3.27278	4.40371	1.78769	1.59926
ENSCHIG00000024617	227.646	406.412	68.7428	0.169145	-2.56366	0.000323942	0.00788623	19	54473075	54496948	+	2871	RHBDF2	102185218	GO:0005789;GO:0005886;GO:0050709;	-	-	veNOG05786	T	sp|Q00M95|RHDF2_CANLF Inactive rhomboid protein 2 OS=Canis lupus familiaris GN=RHBDF2 PE=2 SV=1	(RefSeq) rhomboid 5 homolog 2	2.07628	14.5802	3.21385	23.3348	12.694	4.8568	11.9213	4.71717	1.83188	2.58437	1.49953	1.16815	2.15867	1.55678	0.823901	3.79346	2.16343
ENSCHIG00000018439	16.1713	6.69559	24.5941	3.67317	1.87703	0.000325257	0.00790905	11	72665533	72825116	+	10260	OTOF	102181693	-	K19949	-	opiNOG03970;veNOG04557	M	sp|Q9ERC5|OTOF_RAT Otoferlin OS=Rattus norvegicus GN=Otof PE=1 SV=2	(RefSeq) otoferlin	0.0221331	0.0175605	0.083657	0.0608696	0.00542305	0.0336955	0.0553927	0.0719989	0.11691	0.311519	0.419606	0.0586703	0.0929306	0.323607	0.161383	0.165556	0.133656
ENSCHIG00000026066	4891.6	7354.35	2702.49	0.367468	-1.44431	0.000326555	0.00793142	1	42887433	42968605	-	5486	DCBLD2	102169054	GO:0005887;GO:0009986;GO:0030308;GO:0042060;	-	-	veNOG00841	R	sp|Q96PD2|DCBD2_HUMAN Discoidin, CUB and LCCL domain-containing protein 2 OS=Homo sapiens GN=DCBLD2 PE=1 SV=1	(RefSeq) discoidin, CUB and LCCL domain containing 2	51.2971	77.3536	23.9183	131.391	106.038	94.7157	91.3373	139.939	41.4083	38.4937	37.7232	36.9464	42.5438	28.2356	42.0179	33.913	58.0065
ENSCHIG00000012650	224.766	335.174	126.626	0.377791	-1.40434	0.000328285	0.00796424	18	50661235	50661951	-	717	SERTAD1	102188968	GO:0005634;GO:0005737;GO:0030308;GO:0045893;GO:0045944;	-	-	veNOG13136	K	sp|Q9JL10|SRTD1_MOUSE SERTA domain-containing protein 1 OS=Mus musculus GN=Sertad1 PE=1 SV=1	(RefSeq) SERTA domain containing 1	39.1937	18.595	27.9074	39.9878	25.4534	27.1622	20.785	52.2866	12.9974	15.9204	20.436	10.7942	12.4431	8.01466	5.93829	15.8865	26.6634
ENSCHIG00000009335	400.397	192.673	585.041	3.03645	1.60238	0.000329801	0.00799177	7	14805644	14858648	+	5713	PCSK1	102184429	GO:0004175;GO:0004252;GO:0005615;GO:0016485;GO:0016486;GO:0042802;GO:0043043;	K01359	[EC:3.4.21.93]	veNOG00540	O	sp|Q9GLR1|NEC1_BOVIN Neuroendocrine convertase 1 OS=Bos taurus GN=PCSK1 PE=2 SV=1	(RefSeq) proprotein convertase subtilisin/kexin type 1	2.59362	1.63992	2.65737	0.894403	2.2303	4.32674	2.80754	1.56241	7.09016	7.233	18.1915	13.0353	3.13523	5.1858	9.25383	5.59665	6.38205
ENSCHIG00000023208	7.5403	2.24104	12.2508	5.46655	2.45063	0.000332911	0.00805784	5	78824393	78876024	-	1548	FAR2	102186751	GO:0005779;GO:0035336;GO:0080019;	K13356	[EC:1.2.1.84]	veNOG02441	I	sp|Q0P5J1|FACR2_BOVIN Fatty acyl-CoA reductase 2 OS=Bos taurus GN=FAR2 PE=2 SV=1	(RefSeq) fatty acyl-CoA reductase 2	0	0.0775928	0.207927	0.0733523	0.10783	0.0744435	0.0815861	0.159067	0.834474	0.3687	0.292748	0.111103	0.527944	1.23741	1.22244	1.03274	0.208437
ENSCHIG00000017299	1726.31	2428.46	1102.17	0.453858	-1.13969	0.000334161	0.00807877	6	66742183	66832626	+	4269	ATP10D	102178344	GO:0005654;GO:0005783;GO:0005886;	K01530	[EC:7.6.2.1]	veNOG03534	P	sp|Q9P241|AT10D_HUMAN Probable phospholipid-transporting ATPase VD OS=Homo sapiens GN=ATP10D PE=2 SV=3	(RefSeq) ATPase phospholipid transporting 10D (putative)	20.892	52.9384	14.9412	44.0473	51.4828	28.6409	50.0122	45.2356	19.0849	14.3857	17.2324	20.446	32.832	21.3582	25.2389	24.1778	13.208
ENSCHIG00000009934	29.485	16.7912	40.7685	2.42797	1.27975	0.000335616	0.00810154	11	21827271	21885712	+	2086	TMEM178A	102181506	GO:0005789;GO:0045671;GO:0051480;	-	-	veNOG13486	S	sp|Q9CZ16|T178A_MOUSE Transmembrane protein 178A OS=Mus musculus GN=Tmem178a PE=1 SV=3	(RefSeq) transmembrane protein 178A	1.08862	0.431856	0.540051	0.408255	0.48012	0.44195	0.42381	0.619722	1.99046	2.13415	1.23106	1.19551	1.33859	1.95897	2.3813	1.38908	0.812065
ENSCHIG00000020260	78.3845	121.56	40.0065	0.32911	-1.60336	0.000337524	0.00811218	7	93770816	93774003	-	2381	LRRC8E	102172532	GO:0005225;GO:0005737;GO:0005886;GO:0005887;GO:0015810;GO:0034702;GO:0071470;GO:0098656;	K22038	-	veNOG05113	S	sp|Q6NSJ5|LRC8E_HUMAN Volume-regulated anion channel subunit LRRC8E OS=Homo sapiens GN=LRRC8E PE=1 SV=2	(RefSeq) leucine rich repeat containing 8 family member E	1.81211	4.01052	1.82497	3.91056	2.10317	3.53314	3.73953	6.20503	1.62759	0.862953	1.30058	1.33632	1.22995	1.44809	0.894111	1.76251	1.82945
ENSCHIG00000022710	6.61195	2.2476	10.4914	4.66781	2.22275	0.000337862	0.00811218	5	97663746	97676310	+	831	LOC102182017	102182017	-	-	-	veNOG16250	T	sp|Q60652|KLRA5_MOUSE Killer cell lectin-like receptor 5 OS=Mus musculus GN=Klra5 PE=1 SV=1	(RefSeq) killer cell lectin-like receptor 2	0.204951	0.216812	0.322774	0	0.133912	0.416024	0.15198	0.0740783	0.999303	0.824184	0.727115	2.06965	0.0819553	1.69038	1.42324	0.601189	0.873629
ENSCHIG00000010607	26.6057	15.1651	36.7751	2.42497	1.27797	0.000338543	0.00811923	1	83057615	83057961	-	306	-	-	-	-	-	-	-	-	-	6.49347	2.94396	3.15559	1.85538	0.909159	5.64895	2.88911	3.41995	9.04598	11.5642	7.89846	11.8031	7.5672	10.433	13.5277	6.53056	9.75362
ENSCHIG00000008366	573.298	339.863	780.796	2.29738	1.19999	0.000339836	0.00814093	LWLT01000021.1	7163910	7301000	-	5254	HDX	-	-	-	-	-	-	-	-	3.70625	3.42921	3.50214	4.04144	2.58399	4.47443	4.20664	8.48283	10.818	15.6429	7.41778	8.34734	6.97381	19.4443	18.6388	13.9208	8.55167
ENSCHIG00000013149	80.3302	45.8724	110.959	2.41887	1.27433	0.000343905	0.00822903	4	77003888	77660118	-	3509	MAGI2	106502021	GO:0002092;GO:0005634;GO:0005737;GO:0005886;GO:0005923;GO:0007165;GO:0019902;GO:0030159;GO:0030425;GO:0031697;GO:0032516;GO:0032926;GO:0046332;GO:0051898;GO:0060395;GO:0070697;GO:0070699;GO:0097118;GO:2000809;	K05629	-	veNOG02059	R	sp|Q86UL8|MAGI2_HUMAN Membrane-associated guanylate kinase, WW and PDZ domain-containing protein 2 OS=Homo sapiens GN=MAGI2 PE=1 SV=3	(RefSeq) membrane associated guanylate kinase, WW and PDZ domain containing 2	1.16487	1.11248	0.672665	0.760448	1.01482	0.476192	0.575869	1.31574	3.28687	4.61933	1.52823	2.03405	0.912205	3.85757	3.20198	2.33492	1.77008
ENSCHIG00000015889	12.8776	5.22143	19.6831	3.76968	1.91444	0.000344513	0.00823145	4	15008190	15103845	-	6648	MGAM2	102180726	-	K12047	-	veNOG00467	G	sp|Q2M2H8|MGAL_HUMAN Probable maltase-glucoamylase 2 OS=Homo sapiens GN=MGAM2 PE=2 SV=3	(RefSeq) maltase-glucoamylase 2 (putative)	0.0256189	0.00903382	0.0242081	0.0597808	0.0502171	0.0780044	0.0664912	0.101858	0.222067	0.34341	0.181779	0.0388059	0.194644	0.461012	0.409181	0.285565	0.0606687
ENSCHIG00000019940	59.7334	86.4158	36.0157	0.416772	-1.26267	0.000345418	0.00823704	7	94950734	94952204	-	501	CDKN2D	102183589	GO:0000079;GO:0000082;GO:0000731;GO:0004861;GO:0005634;GO:0005654;GO:0005737;GO:0005829;GO:0007050;GO:0007605;GO:0008285;GO:0009411;GO:0019901;GO:0019901;GO:0030308;GO:0032526;GO:0033280;GO:0042326;GO:0043154;GO:0048102;GO:0097129;GO:1902230;GO:1902807;	K06623	-	veNOG15884	R	sp|Q29RV0|CDN2D_BOVIN Cyclin-dependent kinase 4 inhibitor D OS=Bos taurus GN=CDKN2D PE=2 SV=1	(RefSeq) cyclin dependent kinase inhibitor 2D	18.3572	8.2713	19.8091	10.3124	8.99577	19.5514	6.4282	5.03777	9.39265	5.2404	6.63329	6.35085	5.84533	5.3527	2.83284	7.77802	3.54218
ENSCHIG00000007093	86.5262	44.8875	123.538	2.75218	1.46057	0.000346702	0.00824892	7	1943664	1944992	-	1329	-	-	-	-	-	-	-	-	-	2.09315	1.62682	1.4935	1.32432	1.42346	2.29783	2.61333	5.00254	5.97075	11.2518	4.37602	3.3647	3.7409	12.107	11.925	9.69855	6.31239
ENSCHIG00000010760	3.6775	0.671365	6.34962	9.45778	3.2415	0.000347584	0.00825118	16	40944195	40950505	-	2584	ANGPTL7	102185389	-	-	-	veNOG01366	R	sp|Q5EA66|ANGL7_BOVIN Angiopoietin-related protein 7 OS=Bos taurus GN=ANGPTL7 PE=2 SV=1	(RefSeq) angiopoietin like 7	0	0	0.0207605	0	0	0.0222985	0.0733138	0.0238232	0.178539	0.088351	0.0292295	0.166397	0.0527127	0.494196	0.411935	0.232007	0.156086
ENSCHIG00000024612	10.6141	3.54568	16.8971	4.76554	2.25264	0.000351827	0.00832367	13	31725119	31808215	+	3014	SLC39A12	102181511	GO:0005385;GO:0005886;GO:0007165;GO:0010975;GO:0031113;GO:0048471;GO:0071578;	K14718	-	veNOG04222	P	sp|Q08E40|S39AC_BOVIN Zinc transporter ZIP12 OS=Bos taurus GN=SLC39A12 PE=2 SV=1	(RefSeq) solute carrier family 39 member 12	0.0188359	0.0398519	0.0889932	0	0.147686	0.0191172	0.125709	0.183819	0.306135	1.02257	0.200475	0.342378	0.248558	0.974487	0.235443	0.596721	0.267635
ENSCHIG00000025807	57.9279	36.6268	76.8623	2.09853	1.06938	0.000355759	0.00839774	18	36718454	36722463	-	1446	DPEP3	102180149	GO:0001669;GO:0005886;GO:0006508;GO:0007140;GO:0008233;GO:0016020;	K01273	[EC:3.4.13.19]	veNOG09595	O	sp|Q5U2X4|DPEP3_RAT Dipeptidase 3 OS=Rattus norvegicus GN=Dpep3 PE=2 SV=1	(RefSeq) dipeptidase 3	0.903004	2.74118	1.03877	1.84537	1.96243	1.4345	2.18353	1.70288	4.53049	4.26284	5.11884	1.66517	3.7208	7.50658	5.07109	4.14596	3.23553
ENSCHIG00000024966	36.7356	21.2861	50.4686	2.37097	1.24548	0.000357417	0.00841796	4	78492874	78498176	-	372	-	-	-	-	-	-	-	-	-	7.02013	3.22886	4.61463	5.03647	3.29057	2.32336	3.05553	3.14415	15.1301	20.5592	8.73051	9.47783	4.94309	15.1043	13.3532	5.90911	7.8063
ENSCHIG00000018413	75.5949	38.3025	108.744	2.83908	1.50542	0.000358483	0.0084336	20	35219651	35306508	+	2310	FYB1	-	GO:0005886;GO:0072659;	-	-	-	-	-	-	2.77713	0.493974	1.37016	0.933956	0.963472	1.12245	0.32804	1.1992	4.83314	5.7816	2.74651	7.03587	1.09086	4.42252	2.96957	1.9897	3.94596
ENSCHIG00000010045	27.6029	12.9262	40.6489	3.14469	1.65292	0.00036095	0.00848212	22	47053000	47075876	+	1842	CHDH	102174168	-	K00108	[EC:1.1.99.1]	veNOG12328	C	sp|Q8NE62|CHDH_HUMAN Choline dehydrogenase, mitochondrial OS=Homo sapiens GN=CHDH PE=1 SV=2	(RefSeq) choline dehydrogenase	0.277385	0.0978124	0.495096	0.40069	1.3895	0.500493	0.308539	0.401036	0.901651	1.11547	1.84517	1.07376	2.36629	3.81298	1.21995	2.49523	1.35756
ENSCHIG00000000231	2.63207	0.326819	4.68118	14.3234	3.84031	0.000365752	0.00857398	LWLT01000027.1	5708774	5712191	-	1346	CXHXorf66	102180834	-	-	-	veNOG14743	S	sp|Q2YDJ5|CX066_BOVIN Uncharacterized protein CXorf66 homolog OS=Bos taurus PE=2 SV=2	(RefSeq) chromosome X CXorf66 homolog	0	0.0446187	0	0.0421803	0	0	0.046915	0	0.479853	0.169613	0.112227	0	0.151794	0.758991	0.439342	0.296932	0.179788
ENSCHIG00000019201	67.8136	37.4031	94.8452	2.53576	1.34242	0.000366085	0.00857398	22	17276986	17399523	+	3243	SRGAP3	102184850	-	K07526	-	veNOG01920	T	sp|O43295|SRGP3_HUMAN SLIT-ROBO Rho GTPase-activating protein 3 OS=Homo sapiens GN=SRGAP3 PE=1 SV=3	(RefSeq) SLIT-ROBO Rho GTPase activating protein 3	0.945316	0.777794	1.33989	0.700274	0.857856	0.533018	0.603631	0.645393	3.21505	4.78703	2.21254	1.45842	1.00803	3.74083	1.6776	2.06429	1.71628
ENSCHIG00000014610	4.72758	1.40984	7.67667	5.44505	2.44494	0.000372993	0.00869695	LWLT01000021.1	51989248	52004591	-	2642	LOC102177044	102177044	-	K20796	[EC:2.1.1.43]	veNOG01648	K	sp|Q9NQV7|PRDM9_HUMAN Histone-lysine N-methyltransferase PRDM9 OS=Homo sapiens GN=PRDM9 PE=1 SV=2	(RefSeq) histone-lysine N-methyltransferase PRDM9	0	0	0	0.0644679	0	0.0436179	0.0717043	0.0932007	0.17462	0.60488	0.114351	0.0650976	0.283555	0.241673	0.0447657	0.416008	0.213723
ENSCHIG00000015827	7.87311	2.99101	12.2128	4.08316	2.02969	0.000372711	0.00869695	23	38106240	38132248	-	2931	RAB44	102190563	-	-	-	veNOG07920	U	sp|Q7Z6P3|RAB44_HUMAN Ras-related protein Rab-44 OS=Homo sapiens GN=RAB44 PE=1 SV=3	(RefSeq) RAB44, member RAS oncogene family	0.135585	0.0204902	0.146421	0.0774817	0.0569504	0.0589757	0.086179	0	0.251843	0.389456	0.438074	0.293395	0.139416	0.697101	0.242111	0.306809	0.330256
ENSCHIG00000025563	126.87	184.92	75.2703	0.407042	-1.29675	0.000377492	0.00879191	13	72127871	72196827	-	2088	JPH2	102184074	GO:0001786;GO:0005546;GO:0005547;GO:0007204;GO:0010314;GO:0015278;GO:0016020;GO:0016529;GO:0030018;GO:0030314;GO:0032266;GO:0055024;GO:0055074;GO:0060316;GO:0070273;GO:0070300;GO:0080025;	K19530	-	veNOG02800	R	sp|Q9GKY7|JPH2_RABIT Junctophilin-2 OS=Oryctolagus cuniculus GN=JPH2 PE=2 SV=1	(RefSeq) junctophilin 2	11.6099	6.58669	6.75702	8.02133	7.48802	4.38767	1.9658	2.80082	3.97711	2.51479	4.08754	2.75938	3.09864	1.77361	0.962934	4.68962	2.58839
ENSCHIG00000026168	7934.31	10830.2	5360.19	0.494929	-1.01471	0.000377903	0.00879191	12	1145881	1255894	-	5628	COL4A2	102171347	GO:0005587;GO:0005604;GO:0006351;GO:0016525;GO:0035987;GO:0038063;GO:0071560;	K06237	-	veNOG08462	W	sp|P08572|CO4A2_HUMAN Collagen alpha-2(IV) chain OS=Homo sapiens GN=COL4A2 PE=1 SV=4	(RefSeq) collagen type IV alpha 2 chain	121.804	132.471	107.357	109.282	100.1	179.482	103.395	186.438	123.615	43.7492	69.0202	68.0403	103.016	51.3932	60.3333	96.5267	79.5901
ENSCHIG00000022816	10.2452	3.5482	16.198	4.56513	2.19066	0.00038102	0.00883503	3	7354369	7528671	-	11954	LOC102190288	102190288	-	K00699	[EC:2.4.1.17]	veNOG04121	G	sp|P35503|UD13_HUMAN UDP-glucuronosyltransferase 1-3 OS=Homo sapiens GN=UGT1A3 PE=1 SV=1	(RefSeq) UDP-glucuronosyltransferase 1-1	0	0.00502399	0.00448763	0	0.0232728	0.0192803	0.0633906	0.0411973	0.100343	0.124138	0.101093	0.0359687	0.0398807	0.288431	0.12862	0.117019	0.0742275
ENSCHIG00000027253	77.6953	48.9615	103.236	2.10852	1.07623	0.000383897	0.0088821	13	71671819	71694858	+	2490	L3MBTL1	102190146	-	-	-	veNOG03739	K	sp|Q9Y468|LMBL1_HUMAN Lethal(3)malignant brain tumor-like protein 1 OS=Homo sapiens GN=L3MBTL1 PE=1 SV=3	(RefSeq) l(3)mbt-like 1 (Drosophila)	1.77838	2.29133	1.44346	1.25406	1.45246	1.20329	0.887617	0.667508	4.26142	6.55557	2.63897	2.52111	2.87189	4.20539	3.32489	2.48791	1.94374
ENSCHIG00000014207	7.39585	2.73373	11.54	4.22133	2.0777	0.000386196	0.00891564	25	37011859	37026865	-	1522	LOC102190927	102190927	-	K15411	-	veNOG19171	T	sp|Q2YFS3|PILRA_MOUSE Paired immunoglobulin-like type 2 receptor alpha OS=Mus musculus GN=Pilra PE=1 SV=1	(RefSeq) paired immunoglobulin-like type 2 receptor alpha	0.335705	0.0394592	0.140986	0.0746054	0.0365575	0.189288	0.20745	0	0.666858	1.19999	0.248124	0.791009	0.223735	0.671223	0.388538	0.853436	0.582993
ENSCHIG00000018231	101.677	64.1564	135.029	2.10468	1.0736	0.000386097	0.00891564	8	102273451	102287197	-	1163	WDR31	102171978	-	-	-	veNOG00286	T	sp|Q8NA23|WDR31_HUMAN WD repeat-containing protein 31 OS=Homo sapiens GN=WDR31 PE=2 SV=1	(RefSeq) WD repeat domain 31	4.58858	5.99019	4.52039	2.34324	4.54501	3.07171	5.04964	0.952763	11.0278	14.33	8.37769	8.20751	6.0902	11.7489	13.2203	8.59137	4.36965
ENSCHIG00000016732	14.1538	5.08381	22.2159	4.36994	2.12761	0.000388081	0.00893949	28	32435875	32492290	+	4831	-	-	-	-	-	-	-	-	-	0.070509	0.111884	0.0111043	0.0940173	0.0345522	0.0596349	0.143785	0.05097	0.248292	0.685228	0.125074	0.178004	0.267852	0.555103	0.783414	0.372287	0.183671
ENSCHIG00000011821	6.23083	2.28943	9.73431	4.25186	2.08809	0.000390096	0.00895635	15	32875737	32876690	+	954	OR51E1	102184170	-	K04257	-	veNOG05472	T	sp|Q8TCB6|O51E1_HUMAN Olfactory receptor 51E1 OS=Homo sapiens GN=OR51E1 PE=2 SV=1	(RefSeq) olfactory receptor 51E1	0.238035	0.440669	0.112463	0.0595123	0.116647	0.181193	0.132385	0.0645273	0.773744	0.478614	1.9001	0.811264	0.713887	1.60629	0.123974	0.628413	0.507328
ENSCHIG00000021393	74.099	110.482	41.7582	0.377962	-1.40369	0.000390185	0.00895635	10	73148642	73581628	-	4308	FMN1	102191337	GO:0005634;GO:0005737;GO:0010467;GO:0017124;GO:0030838;GO:0035136;GO:0035137;GO:0048705;GO:0051127;GO:0051894;GO:0060173;GO:0072092;	K10367	-	veNOG03944;maNOG05277	ZT	sp|Q68DA7|FMN1_HUMAN Formin-1 OS=Homo sapiens GN=FMN1 PE=1 SV=3	(RefSeq) formin 1	0.962005	1.53348	1.18298	1.6869	2.22149	0.722247	3.19549	2.35776	0.920976	0.662427	0.298049	0.319383	0.521694	1.00785	1.29033	0.881353	1.19837
ENSCHIG00000015102	6.92357	2.68068	10.695	3.98967	1.99627	0.000392849	0.00899011	15	28994194	29029863	+	2629	CHRDL2	102187245	-	K17280	-	veNOG05235	R	sp|Q6WN34|CRDL2_HUMAN Chordin-like protein 2 OS=Homo sapiens GN=CHRDL2 PE=1 SV=1	(RefSeq) chordin like 2	0.0863773	0.045688	0.0204051	0	0.0634924	0.0438336	0.144118	0.140492	0.315869	0.477613	0.172375	0.294388	0.259052	0.437163	0.269922	0.532083	0.245462
ENSCHIG00000021497	3584.79	5981.54	1454.35	0.24314	-2.04014	0.000395499	0.00904089	1	135145820	135177843	-	2097	TF	102172205	GO:0005576;GO:0005769;GO:0005770;GO:0005905;GO:0008198;GO:0009925;GO:0009986;GO:0016324;GO:0030139;GO:0031232;GO:0031410;GO:0031982;GO:0034756;GO:0034986;GO:0045178;GO:0048260;GO:0048471;GO:0055037;GO:0071281;GO:1990459;GO:1990712;	K14736	-	veNOG01926	P	sp|Q29443|TRFE_BOVIN Serotransferrin OS=Bos taurus GN=TF PE=2 SV=1	(RefSeq) serotransferrin	171.397	105.88	245.176	189.032	100.137	274.852	78.0537	360.195	34.6284	21.5017	45.9225	26.2042	76.8087	11.9357	15.51	135.892	130.672
ENSCHIG00000022145	576.187	823.06	356.744	0.433436	-1.20611	0.000397643	0.00908001	8	60120050	60131261	+	489	GLIPR2	102184809	-	-	-	veNOG10231	S	sp|Q9H4G4|GAPR1_HUMAN Golgi-associated plant pathogenesis-related protein 1 OS=Homo sapiens GN=GLIPR2 PE=1 SV=3	(RefSeq) GLI pathogenesis related 2	158.589	56.8636	216.555	97.6432	78.3974	170.973	68.1839	88.3731	62.4561	55.324	79.3905	47.4813	65.0408	32.9043	41.8423	79.2802	69.4479
ENSCHIG00000015014	5.96585	2.00363	9.48783	4.73532	2.24346	0.000399238	0.00910653	12	73811394	73853174	-	2126	TNFSF11	102176335	GO:0001503;GO:0002158;GO:0002548;GO:0005125;GO:0007257;GO:0009887;GO:0010628;GO:0019221;GO:0019722;GO:0030316;GO:0030316;GO:0032813;GO:0033209;GO:0033598;GO:0034112;GO:0036035;GO:0038001;GO:0042327;GO:0043123;GO:0043406;GO:0044691;GO:0045453;GO:0045670;GO:0045672;GO:0045672;GO:0045780;GO:0045944;GO:0046330;GO:0050870;GO:0051091;GO:0051092;GO:0051260;GO:0051466;GO:0051897;GO:0055074;GO:0060348;GO:…	K05473	-	veNOG09133	T	sp|O14788|TNF11_HUMAN Tumor necrosis factor ligand superfamily member 11 OS=Homo sapiens GN=TNFSF11 PE=1 SV=1	(RefSeq) tumor necrosis factor superfamily member 11	0.0801102	0	0.126164	0	0.104686	0.0271022	0.0594051	0.115821	0.520803	0.536921	0.248685	0.283141	0.128137	0.480528	0.389415	0.422981	0.303538
ENSCHIG00000023545	4.72831	1.10145	7.95218	7.21971	2.85194	0.000400865	0.00913371	2	2023521	2132974	+	5949	PAX7	102172220	GO:0005634;GO:0006338;GO:0007519;GO:0010453;GO:0010468;GO:0014813;GO:0016251;GO:0021527;GO:0021904;GO:0031062;GO:0043393;GO:0043403;GO:0043565;GO:0045944;GO:0048663;GO:0048706;GO:0051216;GO:0060415;GO:2000288;	K09381	-	veNOG02333	K	sp|P23759|PAX7_HUMAN Paired box protein Pax-7 OS=Homo sapiens GN=PAX7 PE=1 SV=4	(RefSeq) paired box 7	0	0	0.018035	0.0190871	0	0.0193711	0.0212297	0.0206956	0.17061	0.172692	0.101569	0.0144552	0.0343443	0.279056	0.139166	0.0671828	0.0271189
ENSCHIG00000010651	4017.95	5711.78	2512.32	0.439848	-1.18492	0.000401344	0.00913471	9	51193306	51257341	-	1725	NT5E	102189125	GO:0005654;GO:0005829;GO:0005886;GO:0005886;GO:0006196;GO:0007159;GO:0008253;GO:0008253;GO:0016020;GO:0046086;GO:0050728;	K19970	[EC:3.1.3.5]	veNOG00996	F	sp|Q05927|5NTD_BOVIN 5&apos;-nucleotidase OS=Bos taurus GN=NT5E PE=1 SV=2	(RefSeq) 5'-nucleotidase ecto	175.679	170.492	411.559	124.476	165.18	314.418	164.367	284.813	66.4336	73.9821	90.6349	75.9239	116.074	183.962	105.587	199.777	151.37
ENSCHIG00000003584	11.3312	5.89091	16.1671	2.74441	1.45649	0.000404917	0.00918615	16	50305060	50308638	-	1035	TMEM82	102172923	-	-	-	veNOG02341	S	sp|A0PJX8|TMM82_HUMAN Transmembrane protein 82 OS=Homo sapiens GN=TMEM82 PE=2 SV=2	(RefSeq) transmembrane protein 82	0.32911	0.232104	0.207324	0.164564	0.215036	0.111342	0.488098	1.18955	1.33723	0.992604	2.0433	1.24629	1.11863	1.11044	1.14271	1.44808	1.01318
ENSCHIG00000018472	89.0297	48.6762	124.9	2.56593	1.35948	0.000404636	0.00918615	2	117967598	118021219	-	42653	-	-	-	-	-	-	-	-	-	0.0519093	0.0943382	0.0364736	0.0732096	0.0691381	0.0594389	0.106596	0.121233	0.188202	0.307767	0.111559	0.175403	0.119754	0.443102	0.354927	0.288136	0.175881
ENSCHIG00000022578	533.763	243.481	791.791	3.25197	1.70131	0.000406513	0.00921239	9	66811734	66961531	+	3896	ADGRG6	102177631	GO:0004930;GO:0005886;GO:0007005;GO:0007189;GO:0014037;GO:0019933;GO:0022011;GO:0042552;GO:0043236;GO:0060347;	K08463	-	veNOG03206	T	sp|Q86SQ4|AGRG6_HUMAN Adhesion G-protein coupled receptor G6 OS=Homo sapiens GN=ADGRG6 PE=1 SV=3	(RefSeq) adhesion G protein-coupled receptor G6	3.86151	5.08695	11.1118	2.89994	3.85599	4.1558	2.18812	2.02247	10.5389	7.64708	20.1811	25.8467	10.6108	28.1229	27.2606	7.66822	10.7457
ENSCHIG00000022663	8.39827	2.04914	14.0419	6.85259	2.77665	0.000409022	0.00924928	4	55311736	55440311	+	3894	ITPRID1	102183391	-	-	-	veNOG14467	S	sp|Q6ZRS4|CC129_HUMAN Coiled-coil domain-containing protein 129 OS=Homo sapiens GN=CCDC129 PE=2 SV=2	(RefSeq) coiled-coil domain containing 129	0.0145792	0.0154229	0.0137763	0.0291601	0.0285776	0.0147969	0.0810832	0.0790435	0.0947806	0.410399	0.116378	0.220837	0.0874484	0.688676	0.273354	0.641484	0.145007
ENSCHIG00000025501	11.5219	3.81096	18.3762	4.82192	2.26961	0.000411774	0.00928151	11	49958212	50004016	-	1848	-	-	-	-	-	-	-	-	-	0.0307205	0.0649966	0.203201	0.0614445	0.21076	0.0935378	0.375879	0.0999336	0.699007	0.988307	0.694802	0.232668	0.589652	1.24383	1.91998	0.702884	0.2619
ENSCHIG00000021811	49.4058	25.4475	70.7019	2.77834	1.47422	0.00041267	0.00929171	29	9374033	9374882	+	186	-	-	-	-	-	-	-	-	-	11.2932	12.5926	9.22926	10.3782	10.1708	3.71737	8.14808	9.59792	35.2209	67.5078	16.6489	23.579	13.5477	43.9399	38.1519	20.4133	24.2863
ENSCHIG00000017837	5.8292	2.06625	9.17405	4.43994	2.15054	0.000415368	0.00933607	LWLT01000021.1	22062350	22062555	-	174	-	-	-	-	-	-	-	-	-	0.326273	1.38062	0.924915	0.978874	0.319773	0.993436	0	1.41515	4.24225	2.62413	5.64298	2.96531	2.73985	7.33909	2.71887	6.89087	3.70874
ENSCHIG00000024268	108.983	70.4277	143.255	2.03406	1.02437	0.000415965	0.00933607	19	50071466	50150487	+	2115	CCDC57	102188439	-	-	-	veNOG15874	S	sp|Q6PHN1|CCD57_MOUSE Coiled-coil domain-containing protein 57 OS=Mus musculus GN=Ccdc57 PE=1 SV=1	(RefSeq) coiled-coil domain containing 57	2.81844	2.86796	2.81542	1.63747	2.18353	2.47913	3.4037	0.523907	6.06401	8.90528	5.4638	5.52963	3.99291	8.39259	4.02625	4.15733	3.73767
ENSCHIG00000025358	71.2612	29.6508	108.248	3.65077	1.8682	0.000415975	0.00933607	7	83960216	84115984	+	7933	MEGF10	102185458	GO:0001849;GO:0001891;GO:0001891;GO:0005044;GO:0005112;GO:0005886;GO:0014719;GO:0014816;GO:0014841;GO:0033002;GO:0034109;GO:0043652;GO:0043654;GO:0048641;GO:0051147;GO:0051451;GO:0055001;GO:1902742;	-	-	veNOG04942	T	sp|Q6DIB5|MEG10_MOUSE Multiple epidermal growth factor-like domains protein 10 OS=Mus musculus GN=Megf10 PE=1 SV=1	(RefSeq) multiple EGF like domains 10	0.286255	0.280109	0.344876	0.264801	0.371732	0.181581	0.111442	0.225036	1.46551	2.59005	1.05682	1.77776	0.41208	1.2395	0.70071	0.478617	0.47791
ENSCHIG00000016762	16.8948	8.97147	23.9378	2.66821	1.41587	0.000421221	0.00941908	11	95232880	95233401	-	486	-	-	-	-	-	-	-	-	-	1.05132	1.48288	0.993427	1.05138	0.915894	1.65981	1.81907	1.13998	3.98693	2.81851	6.68261	4.77744	1.96187	5.78067	6.57061	1.85033	1.82575
ENSCHIG00000018872	13.6507	6.68759	19.84	2.96669	1.56886	0.000423175	0.00941908	23	39245227	39259305	+	1786	TULP1	102188367	GO:0001750;GO:0001895;GO:0001917;GO:0005546;GO:0005576;GO:0005829;GO:0005886;GO:0006910;GO:0016192;GO:0016358;GO:0042462;GO:0042995;GO:0043679;GO:0045202;GO:0045494;GO:0050766;GO:0050908;GO:0051015;GO:0060041;GO:1903546;	K19600	-	NOG53967;veNOG09346	RU	sp|O00294|TULP1_HUMAN Tubby-related protein 1 OS=Homo sapiens GN=TULP1 PE=1 SV=3	(RefSeq) tubby like protein 1	0.349656	0.403517	0.0600729	0.222521	0.280383	0.290355	0.247499	0.206805	0.981585	1.85349	0.465185	0.818531	0.648254	1.50151	0.728433	0.503504	0.767809
ENSCHIG00000022023	21.2213	10.305	30.9247	3.00094	1.58541	0.000422384	0.00941908	LWLT01000032.1	526181	643561	+	3781	-	-	-	-	-	-	-	-	-	0.240239	0.174722	0.283761	0.210221	0.117727	0.091435	0.0668052	0.293061	0.610083	0.603806	0.179784	0.0909748	0.954657	1.11455	0.90713	0.84564	0.682699
ENSCHIG00000009669	9.76374	4.28423	14.6344	3.41589	1.77226	0.000425366	0.00945583	11	49079184	49081828	-	1497	SH2D6	-	-	-	-	-	-	-	-	0.075847	0.0802363	0.394186	0.26548	0.111504	0.269429	0.210914	0.164486	0.431451	1.06753	0.958619	0.68933	0.0909884	1.10895	0.711048	0.800943	1.34711
ENSCHIG00000012223	15.2899	8.03101	21.7422	2.70728	1.43684	0.000426174	0.00946377	23	46009459	46012545	+	610	-	-	-	-	-	-	-	-	-	0.651476	0.492269	0.351771	1.02381	0.729712	1.51133	1.96689	0.504583	4.68908	2.43269	2.97163	3.38337	2.45624	3.34951	3.29608	2.78459	0.925665
ENSCHIG00000018915	5.13711	1.38075	8.4761	6.13877	2.61795	0.000427635	0.00946616	5	101320496	101352238	+	4518	-	-	-	-	-	-	-	-	-	0.0125656	0	0	0	0	0	0.0419307	0.095377	0.122535	0.328451	0.133739	0.0380673	0.0301482	0.282648	0.130889	0.287501	0.0535625
ENSCHIG00000011264	3233.12	5638.87	1094.68	0.19413	-2.3649	0.000437455	0.009653	15	61870627	61903282	-	847	FDX1	102174321	GO:0005739;GO:0008203;GO:0009055;GO:0042446;GO:0051537;GO:0071320;GO:1904322;	K22070	-	veNOG12213	C	sp|P00257|ADX_BOVIN Adrenodoxin, mitochondrial OS=Bos taurus GN=FDX1 PE=1 SV=2	(RefSeq) ferredoxin 1	293.911	220.941	136.298	697.317	367.674	542.043	339.372	906.888	92.4868	36.2529	66.7902	48.9363	158.322	47.0395	102.632	95.5529	280.09
ENSCHIG00000006824	11.5129	5.65768	16.7175	2.95484	1.56308	0.000437959	0.00965335	9	83671530	83706306	-	5756	SLC22A2	102184151	GO:0006812;GO:0015101;GO:0015695;	K08199	-	veNOG01229	P	sp|O02713|S22A2_PIG Solute carrier family 22 member 2 OS=Sus scrofa GN=SLC22A2 PE=2 SV=1	(RefSeq) solute carrier family 22 member 2	0.049315	0.0313013	0.0279596	0.069045	0.0483326	0.0800824	0.164561	0.0641686	0.208391	0.118988	0.104974	0.283858	0.366791	0.221856	0.328759	0.347177	0.126127
ENSCHIG00000015938	13.6574	6.83775	19.7193	2.88389	1.52802	0.000440278	0.00966705	3	26364987	26365795	-	237	-	-	-	-	-	-	-	-	-	2.39542	2.02723	0.905402	0.718667	3.28678	2.91743	2.13157	1.55846	8.56505	5.29808	6.05507	10.1596	3.16098	3.23292	10.4797	8.43187	5.44575
ENSCHIG00000023279	13.6085	6.86875	19.5994	2.85342	1.51269	0.000440429	0.00966705	8	7682786	7735792	-	3555	BLK	102174117	GO:0004715;GO:0032024;GO:0050853;	K08890	[EC:2.7.10.2]	veNOG04792;veNOG00721	T	sp|P51451|BLK_HUMAN Tyrosine-protein kinase Blk OS=Homo sapiens GN=BLK PE=1 SV=3	(RefSeq) BLK proto-oncogene, Src family tyrosine kinase	0.159695	0.101362	0.241441	0.143733	0	0.145872	0.0888152	0.173162	0.467185	0.545862	0.488655	0.604739	0.0957874	0.682505	0.133076	0.4497	0.612646
ENSCHIG00000027149	5.2287	1.65526	8.4051	5.07782	2.34421	0.000440856	0.00966705	1	120516121	120524258	-	5998	ZIC1	102174980	GO:0005634;GO:0007420;	K09224	-	veNOG00840;NOG04473	KR	sp|Q15915|ZIC1_HUMAN Zinc finger protein ZIC 1 OS=Homo sapiens GN=ZIC1 PE=1 SV=2	(RefSeq) Zic family member 1	0	0.0200256	0	0.00946561	0.018553	0.0192128	0.0736968	0.0102633	0.0922997	0.15225	0.0377771	0.0430113	0.102191	0.170324	0.138029	0.21656	0.080692
ENSCHIG00000016974	164.775	226.029	110.327	0.488111	-1.03472	0.000441806	0.00967777	2	105084952	105171187	-	8723	SCN3A	102180437	GO:0005737;GO:0016020;	K04836	-	veNOG01033	P	sp|Q9NY46|SCN3A_HUMAN Sodium channel protein type 3 subunit alpha OS=Homo sapiens GN=SCN3A PE=1 SV=2	(RefSeq) sodium voltage-gated channel alpha subunit 3	1.99803	1.62483	2.27544	2.78569	1.17366	0.871918	1.68674	1.77839	0.655815	0.916022	0.597444	0.857672	0.585563	1.62498	0.705043	2.35963	0.99872
ENSCHIG00000027271	29.8273	15.3916	42.659	2.77158	1.47071	0.000442503	0.00968023	1	151709021	151746214	-	1416	-	-	-	-	-	-	-	-	-	0.922135	1.06033	0.757699	0.240571	0.550118	0.895215	0.401362	1.08685	1.88969	4.27254	2.02691	2.6114	1.10622	4.59937	1.08582	1.41127	3.36105
ENSCHIG00000016564	145.036	5.28966	269.255	50.9021	5.66965	0.000444334	0.00970276	2	28800573	28805861	+	1233	IHH	102179616	GO:0001501;GO:0001501;GO:0001503;GO:0001569;GO:0001649;GO:0001701;GO:0001708;GO:0001763;GO:0001944;GO:0001947;GO:0002053;GO:0003382;GO:0003406;GO:0003413;GO:0005113;GO:0005113;GO:0005509;GO:0005886;GO:0006029;GO:0007224;GO:0007224;GO:0007389;GO:0008284;GO:0009880;GO:0030154;GO:0030704;GO:0031012;GO:0031016;GO:0032967;GO:0033085;GO:0033088;GO:0033089;GO:0035264;GO:0035988;GO:0040008;GO:0042733;GO:…	K11989	-	veNOG08201	T	sp|Q14623|IHH_HUMAN Indian hedgehog protein OS=Homo sapiens GN=IHH PE=1 SV=4	(RefSeq) cilia and flagella associated protein 65	0.0920867	0.243539	0.870155	0.184184	0.812271	0.140193	0.0512146	0.0499263	3.74164	0.370315	71.3024	36.8944	8.45097	5.48914	20.4312	7.86051	4.05615
ENSCHIG00000016694	1.75857	0	3.32175	Inf	Inf	0.000451206	0.00981239	11	93230649	93231747	+	966	LOC102178634	102178634	-	K04257	-	veNOG12682	T	sp|Q9TU86|OR1G1_GORGO Olfactory receptor 1G1 OS=Gorilla gorilla gorilla GN=OR1G1 PE=3 SV=1	(RefSeq) olfactory receptor 1G1-like	0	0	0	0	0	0	0	0	0.0955165	0.236334	0.156375	0.267062	0.0705019	0.925364	0.612169	0.103434	0.0835042
ENSCHIG00000021348	9191.07	13262.4	5572.07	0.42014	-1.25106	0.000451096	0.00981239	15	54838723	54840301	+	798	APOA1	102180141	-	K08757	-	veNOG08909	T	sp|P15497|APOA1_BOVIN Apolipoprotein A-I OS=Bos taurus GN=APOA1 PE=1 SV=3	(RefSeq) apolipoprotein A1	443.002	1677.15	800.575	1206.5	1440.8	831.147	1980.21	761.466	340.054	529.98	534.95	850.241	610.298	425.187	392.31	509.354	880.847
ENSCHIG00000021808	8.7275	2.02536	14.685	7.25053	2.85809	0.000451141	0.00981239	27	10847229	10964954	+	2172	LOC102186109	102186109	-	-	-	KOG3607;veNOG14925	O	sp|F8VQ03|ADAM3_MOUSE A disintegrin and metallopeptidase domain 3 OS=Mus musculus GN=Adam3 PE=1 SV=1	(RefSeq) disintegrin and metalloproteinase domain-containing protein 18-like	0	0	0.0987939	0.0784181	0.0256172	0.0795846	0.203514	0.0283421	0.0849622	0.998545	0.139096	0.19796	0.282202	1.05829	0.980146	0.966054	0.297109
ENSCHIG00000008019	550.162	765.234	358.987	0.46912	-1.09197	0.000452208	0.00982358	18	56425972	56442517	-	4829	BCAT2	102186149	GO:0004084;GO:0005739;GO:0006549;GO:0006550;GO:0006551;GO:0006573;GO:0009081;GO:0009083;GO:0010817;GO:1990830;	K00826	[EC:2.6.1.42]	veNOG01058	E	sp|Q5EA40|BCAT2_BOVIN Branched-chain-amino-acid aminotransferase, mitochondrial OS=Bos taurus GN=BCAT2 PE=2 SV=1	(RefSeq) branched chain amino acid transaminase 2	5.41968	12.3372	7.39855	16.4128	13.5155	6.69381	11.4945	12.5438	5.94236	5.60228	7.10089	5.96562	8.72994	4.998	3.2819	7.4902	5.21174
ENSCHIG00000023772	9.37305	3.4886	14.6037	4.18612	2.06561	0.000455914	0.00987343	4	75680188	75716658	+	2226	SLC26A5	102191302	GO:0005886;GO:0007605;GO:0016323;GO:0016328;GO:0030507;GO:0042391;	K14703	-	veNOG06918	P	sp|P58743|S26A5_HUMAN Prestin OS=Homo sapiens GN=SLC26A5 PE=2 SV=1	(RefSeq) solute carrier family 26 member 5	0.0255038	0.0269797	0.0240993	0.153032	0.17497	0.155308	0.141841	0.138273	0.290154	0.666641	0.407165	0.270421	0.305952	1.37682	0.637579	0.628413	0.289902
ENSCHIG00000010780	33.0879	15.7514	48.498	3.07896	1.62244	0.000457485	0.00989724	13	75052316	75287086	+	7060	EYA2	102170160	GO:0000287;GO:0004725;GO:0004725;GO:0005634;GO:0005737;GO:0005829;GO:0006470;GO:0014706;GO:0016576;GO:0097192;GO:0097345;	K17620	[EC:3.1.3.48]	veNOG13521	K	sp|Q58DB6|EYA2_BOVIN Eyes absent homolog 2 OS=Bos taurus GN=EYA2 PE=2 SV=1	(RefSeq) EYA transcriptional coactivator and phosphatase 2	0.0804128	0.136106	0.144371	0.128668	0.181265	0.0489682	0.268333	0.217985	0.718809	0.646739	0.599097	0.207068	0.260458	1.08527	0.938127	0.2689	0.377047
ENSCHIG00000018728	7.06558	2.08941	11.4889	5.49862	2.45907	0.000460123	0.00992362	29	21817035	21860266	-	3940	SLC17A6	102185064	GO:0098700;	K12302	-	veNOG02841	P	sp|A6QLI1|VGLU2_BOVIN Vesicular glutamate transporter 2 OS=Bos taurus GN=SLC17A6 PE=2 SV=1	(RefSeq) solute carrier family 17 member 6	0.043227	0	0	0.0288196	0.0423659	0.0292484	0.0961639	0.0468724	0.210767	0.289719	0.0383396	0.130955	0.207426	0.615813	0.360216	0.228238	0.0818935
ENSCHIG00000021925	292.06	188.861	383.792	2.03213	1.023	0.000459963	0.00992362	15	45814360	46531484	-	4895	SOX6	102187967	GO:0000122;GO:0000902;GO:0000978;GO:0001227;GO:0001701;GO:0003677;GO:0003700;GO:0005634;GO:0005634;GO:0005654;GO:0006355;GO:0009791;GO:0010468;GO:0016458;GO:0021778;GO:0030097;GO:0030218;GO:0032332;GO:0042692;GO:0043565;GO:0044212;GO:0045165;GO:0045892;GO:0045893;GO:0045944;GO:0046982;GO:0048709;GO:0048821;GO:0051216;GO:0055007;GO:0061036;GO:0071560;GO:2000726;GO:2000741;	K09269	-	veNOG05776	K	sp|Q5RCU4|SOX6_PONAB Transcription factor SOX-6 OS=Pongo abelii GN=SOX6 PE=2 SV=1	(RefSeq) SRY-box 6	4.76672	2.08573	2.80554	2.91123	3.13724	1.89514	2.16727	1.7229	8.93473	11.1934	5.41587	5.20004	3.47829	7.61766	7.6109	5.24593	3.59244
ENSCHIG00000009883	5.03343	0.606977	8.96806	14.7749	3.88508	0.000462493	0.00992906	14	6112236	6113415	+	1180	-	-	-	-	-	-	-	-	-	0.0481114	0.0508956	0	0	0	0	0	0.156506	0.234582	0.580421	0.128015	0.437257	0.230864	1.83975	1.10253	1.01611	0.0683603
ENSCHIG00000014209	96.9878	131.924	65.9332	0.49978	-1.00063	0.000462625	0.00992906	3	12697449	12698407	+	512	C1orf122	-	-	-	-	-	-	-	-	15.4126	19.7061	17.8118	22.1776	20.7565	14.6299	21.337	10.7007	12.9753	7.13434	10.3262	8.22989	14.3659	9.22834	7.62293	12.2946	11.8162
ENSCHIG00000015120	5.12546	1.55342	8.3006	5.34343	2.41776	0.00046256	0.00992906	5	27061001	27204125	+	3546	KRT71	102177231	GO:0031069;GO:0045095;GO:0045095;GO:0045109;	K07605	-	veNOG13361	Z	sp|Q148H5|K2C71_BOVIN Keratin, type II cytoskeletal 71 OS=Bos taurus GN=KRT71 PE=2 SV=1	(RefSeq) keratin, type II cytoskeletal 71	0.04803	0	0	0	0.0156911	0.0974945	0	0.0694406	0.104082	0.354102	0.170398	0.0485019	0.115237	0.468162	0.20012	0.197243	0.0909928
ENSCHIG00000015853	37.3754	14.735	57.5002	3.9023	1.96432	0.000462741	0.00992906	6	84886957	85052160	-	13250	-	-	-	-	-	-	-	-	-	0.0299925	0.0407933	0.0161947	0.0385639	0.0335943	0.104367	0.123912	0.190485	0.236766	0.310142	0.176709	0.129802	0.246719	0.693918	0.624828	0.588194	0.188726
ENSCHIG00000016983	192.493	28.9502	337.865	11.6705	3.5448	0.000461106	0.00992906	13	74256212	74263335	+	2130	MMP9	102168469	GO:0001501;GO:0001934;GO:0004175;GO:0004222;GO:0004222;GO:0005615;GO:0006508;GO:0007566;GO:0008233;GO:0008237;GO:0008237;GO:0030198;GO:0030335;GO:0030574;GO:0034614;GO:0035987;GO:0042802;GO:0043065;GO:0043066;GO:0043388;GO:0045742;GO:0051549;GO:0071276;GO:0090200;GO:1900122;GO:1904707;GO:2000697;GO:2001243;GO:2001258;GO:2001268;	K01403	[EC:3.4.24.35]	veNOG05768	W	sp|P52176|MMP9_BOVIN Matrix metalloproteinase-9 OS=Bos taurus GN=MMP9 PE=2 SV=1	(RefSeq) matrix metallopeptidase 9	0.399799	2.76318	1.61187	0.159929	0.156734	1.59603	0.474348	0.433515	14.8583	39.4432	18.1553	26.323	0.671456	1.43888	3.88684	6.05135	7.83928
ENSCHIG00000025875	19.9222	9.94148	28.794	2.89635	1.53424	0.000463962	0.00994509	3	71816385	71899538	+	1932	SLC44A3	102184577	-	K15282	-	veNOG00846	P	sp|A5PK40|CTL3_BOVIN Choline transporter-like protein 3 OS=Bos taurus GN=SLC44A3 PE=2 SV=1	(RefSeq) solute carrier family 44 member 3	0.146924	0.217597	0.333199	0.205705	0.575989	0.417531	0.490277	0.414217	0.81189	0.531752	1.17281	2.44807	0.669768	1.58634	1.77529	1.03434	0.835042
ENSCHIG00000020076	89.1382	36.654	135.791	3.70467	1.88934	0.000468075	0.010023	3	110806993	110847683	-	1578	CD84	102181453	GO:0032685;GO:0032701;GO:0033004;GO:0042802;GO:0043305;GO:2001256;	K06511	-	veNOG33941;veNOG05562	TR	sp|Q9UIB8|SLAF5_HUMAN SLAM family member 5 OS=Homo sapiens GN=CD84 PE=1 SV=1	(RefSeq) CD84 molecule	3.70562	1.17982	2.48168	0.827515	1.44567	1.38754	0.600263	1.36538	7.89373	13.4549	4.97783	14.6593	1.98531	6.55495	4.57195	3.35591	6.28758
ENSCHIG00000025999	68.6617	44.0832	90.5093	2.05315	1.03784	0.000469464	0.0100425	11	27680629	27681258	+	615	-	-	-	-	-	-	-	-	-	7.20028	4.3944	5.05921	4.4312	5.88071	4.02866	4.9286	3.80365	14.553	16.3336	14.2461	9.08879	7.19807	11.2127	12.8848	12.6725	10.493
ENSCHIG00000025287	488.597	943.475	84.2619	0.0893101	-3.48503	0.000470407	0.0100524	14	21933721	22031800	-	1565	DPYS	102187332	GO:0004157;GO:0006208;GO:0006212;GO:0051219;	K01464	[EC:3.5.2.2]	veNOG04581	F	sp|Q14117|DPYS_HUMAN Dihydropyrimidinase OS=Homo sapiens GN=DPYS PE=1 SV=1	(RefSeq) dihydropyrimidinase	8.01693	46.8558	4.14764	98.0588	99.0153	7.03213	21.1837	41.1443	4.8935	2.33405	4.72961	2.08803	3.82954	1.95834	3.32519	12.5136	3.65957
ENSCHIG00000000288	27.159	7.71906	44.4389	5.75704	2.52533	0.000472535	0.0100774	24	2157485	2168609	-	1050	GALR1	102178322	GO:0004966;GO:0017046;GO:0045944;GO:0051464;	K04230	-	veNOG01709	T	sp|P56479|GALR1_MOUSE Galanin receptor type 1 OS=Mus musculus GN=Galr1 PE=2 SV=1	(RefSeq) galanin receptor 1	0.324408	0.457576	0.408724	0.648854	0.635892	0.823132	0.601406	0.175883	1.49388	0.326141	3.74049	2.45697	8.36717	3.64858	5.85723	3.61607	0.921887
ENSCHIG00000013050	9.92002	4.4518	14.7807	3.32016	1.73125	0.000473523	0.0100882	13	53584099	53605985	-	4519	COL20A1	102171260	-	-	-	veNOG01063;veNOG33735;spriNOG07318	W	sp|Q9P218|COKA1_HUMAN Collagen alpha-1(XX) chain OS=Homo sapiens GN=COL20A1 PE=1 SV=4	(RefSeq) collagen type XX alpha 1 chain	0.0125628	0.119609	0.023742	0.100508	0.0738755	0.0510018	0.0838428	0.0681114	0.367524	0.429418	0.167137	0.0951471	0.180849	0.480395	0.261719	0.221106	0.232053
ENSCHIG00000022506	222.005	120.843	311.927	2.58126	1.36807	0.000475408	0.0101181	20	1633172	1820476	+	3021	-	-	-	-	-	-	-	-	-	6.01353	2.74341	2.96548	2.5559	2.79952	1.81193	0.79431	2.52675	7.72726	14.7363	6.65036	15.1151	3.53938	8.62325	6.30309	4.76271	8.78478
ENSCHIG00000026590	19.5514	10.5086	27.5896	2.62544	1.39256	0.000484262	0.0102697	9	74642248	74727614	+	2089	PPP1R14C	-	GO:0004865;	-	-	-	-	-	-	0.59788	0.0862473	0.385197	0.434847	0.42616	0.551645	0.181372	0.147341	0.750872	1.74858	0.759268	1.07029	1.10846	1.28373	1.01909	1.05227	0.926741
ENSCHIG00000022158	5.18197	1.40069	8.5431	6.0992	2.60862	0.000485618	0.0102832	23	41582163	41589734	-	2909	LOC102186727	102186727	-	K06752	-	veNOG06468	R	sp|P15981|HA2D_PIG SLA class II histocompatibility antigen, DQ haplotype D alpha chain OS=Sus scrofa PE=2 SV=1	(RefSeq) HLA class II histocompatibility antigen, DQ alpha 2 chain	0.0195158	0.0206452	0	0.0390338	0	0.0198072	0.065123	0.0846464	0.222029	0.313921	0.259639	0.0295613	0.0702353	0.395085	0.447226	0.446521	0
ENSCHIG00000003547	25.8441	10.7168	39.2906	3.66627	1.87431	0.000487919	0.010291	12	8003279	8166166	+	744	FGF14	102179782	-	K22413	-	veNOG07010	T	sp|P70379|FGF14_MOUSE Fibroblast growth factor 14 OS=Mus musculus GN=Fgf14 PE=2 SV=1	(RefSeq) fibroblast growth factor 14	0.915669	0.403608	2.16311	0.457861	2.01921	0.619562	0.933634	0.579185	5.08471	2.45483	6.09105	2.54283	2.47155	9.4402	6.51762	1.74587	2.71052
ENSCHIG00000018683	1.46473	0	2.76672	Inf	Inf	0.000489134	0.0103057	27	41395013	41395904	+	849	-	-	-	-	-	-	-	-	-	0	0	0	0	0	0	0	0	0.434718	0.268903	0.711699	0	0.0802177	0.300825	0.417919	0.117689	0.0950119
ENSCHIG00000017237	220.634	355.435	100.811	0.283626	-1.81794	0.000494546	0.0103841	21	19745490	19764065	-	3434	HAPLN3	102184664	-	K06852	-	veNOG08873	R	sp|Q80WM5|HPLN3_MOUSE Hyaluronan and proteoglycan link protein 3 OS=Mus musculus GN=Hapln3 PE=2 SV=3	(RefSeq) hyaluronan and proteoglycan link protein 3	3.2403	12.2422	2.84316	9.90333	3.93729	3.40615	9.45192	10.3973	3.00935	1.19667	2.30942	2.80469	1.90392	1.78498	1.51541	3.46249	3.42956
ENSCHIG00000017658	9.58331	4.22342	14.3477	3.39717	1.76433	0.000499521	0.0104511	5	40938451	41026978	-	3020	C12orf40	102184224	-	-	-	veNOG08368	S	sp|Q86WS4|CL040_HUMAN Uncharacterized protein C12orf40 OS=Homo sapiens GN=C12orf40 PE=1 SV=3	(RefSeq) chromosome 5 C12orf40 homolog	0.0563955	0.0994318	0.0355265	0.112797	0.0736961	0.114475	0.188188	0.0815352	0.305526	0.188989	0.275106	0.370173	0.248064	0.761127	0.430788	0.727877	0.186972
ENSCHIG00000020185	32.3053	17.7979	45.2009	2.53968	1.34465	0.000500152	0.0104539	13	58979887	58993908	+	6568	SIRPB2	102172077	-	K16826	-	veNOG33829;veNOG17508	T	sp|Q5JXA9|SIRB2_HUMAN Signal-regulatory protein beta-2 OS=Homo sapiens GN=SIRPB2 PE=2 SV=1	(RefSeq) signal-regulatory protein beta-2	0.164229	0.201165	0.294035	0.198815	0.093186	0.140364	0.105759	0.271805	0.744558	1.21657	0.609476	0.471343	0.197015	0.69994	0.450179	0.349894	0.405291
ENSCHIG00000013677	12.2854	4.06056	19.5963	4.82602	2.27083	0.000507368	0.0105659	2	46623270	46684264	-	3957	LOC102171556	102171556	-	K00157	[EC:1.2.3.1]	veNOG05947	F	sp|Q3TYQ9|AOXD_MOUSE Aldehyde oxidase 4 OS=Mus musculus GN=Aox4 PE=1 SV=1	(RefSeq) aldehyde oxidase 4	0.0573884	0.0455321	0.040671	0.0860875	0.0140613	0.0145614	0.239377	0.062228	0.233179	0.432712	0.267224	0.108661	0.292591	1.06498	0.448336	0.58077	0.244625
ENSCHIG00000020779	181.923	111.891	244.174	2.18226	1.12582	0.000510874	0.0106145	7	98304942	98327046	-	1773	LOC102184420	102184420	-	K09228	-	veNOG00499	K	sp|Q8N972|ZN709_HUMAN Zinc finger protein 709 OS=Homo sapiens GN=ZNF709 PE=2 SV=1	(RefSeq) zinc finger protein 709	5.66754	5.48743	5.35543	5.60382	4.36212	3.44481	3.52601	1.80545	11.397	22.2762	8.26432	9.55488	6.53007	12.8925	14.8756	8.96046	7.41591
ENSCHIG00000024529	3.0723	0.554001	5.31078	9.58623	3.26096	0.000514342	0.0106655	6	376581	401217	-	1447	APELA	102183507	-	-	-	-	-	sp|P0DMC3|ELA_HUMAN Apelin receptor early endogenous ligand OS=Homo sapiens GN=APELA PE=1 SV=1	(RefSeq) apelin receptor early endogenous ligand	0.0392339	0	0.0370733	0	0.0384523	0	0	0.0850851	0.318828	0.236661	0.835152	0	0.0941325	0.52951	0.408677	0.138103	0.167239
ENSCHIG00000010768	44.5886	27.8259	59.4888	2.1379	1.09619	0.000518297	0.0107263	11	49198129	49389010	-	1764	TCF7L1	102187776	GO:0005654;GO:0005829;	K04490	-	veNOG04096	K	sp|Q9HCS4|TF7L1_HUMAN Transcription factor 7-like 1 OS=Homo sapiens GN=TCF7L1 PE=2 SV=1	(RefSeq) transcription factor 7 like 1	1.22297	1.05542	0.760276	1.44833	1.07244	0.947256	1.07394	1.04692	2.71995	4.14148	1.96958	2.63247	2.16206	4.05397	1.81027	2.88877	2.5608
ENSCHIG00000001607	20.6382	7.99953	31.8726	3.98431	1.99433	0.000523055	0.0108035	6	84325923	84384260	-	4693	TMPRSS11A	102186672	-	K09750	[EC:3.4.21.-]	veNOG00267	O	sp|Q6ZMR5|TM11A_HUMAN Transmembrane protease serine 11A OS=Homo sapiens GN=TMPRSS11A PE=1 SV=1	(RefSeq) transmembrane protease serine 11A	0.0725823	0.0895798	0.102878	0.0967819	0.118561	0.0613885	0.255658	0.131172	0.334237	0.681054	0.450631	0.32983	0.261216	1.36054	0.655241	0.787759	0.189072
ENSCHIG00000011112	2.48299	0.288229	4.43389	15.3832	3.94328	0.000525023	0.0108334	4	15378048	15378938	-	891	TAS2R4	102177688	GO:0001580;GO:0007585;GO:0033038;	K08474	-	veNOG13095	T	sp|Q646F1|TA2R4_PAPHA Taste receptor type 2 member 4 OS=Papio hamadryas GN=TAS2R4 PE=3 SV=1	(RefSeq) taste 2 receptor member 4	0	0.0674039	0.120415	0	0	0	0	0	0.414226	0.512456	0.254307	0.193028	0.152873	0.286645	0.663698	1.00927	0.181066
ENSCHIG00000026441	15.5468	8.15405	22.1182	2.71255	1.43965	0.000525753	0.0108378	13	56459962	56564553	-	5478	ZNF831	102175137	-	-	-	veNOG12272	R	sp|Q5JPB2|ZN831_HUMAN Zinc finger protein 831 OS=Homo sapiens GN=ZNF831 PE=2 SV=4	(RefSeq) zinc finger protein 831	0.207271	0.0986695	0.0979282	0.082913	0.0304713	0.0631098	0.126802	0.112375	0.421089	0.37508	0.234391	0.533734	0.087027	0.419606	0.237492	0.273597	0.397583
ENSCHIG00000017399	7.51168	2.41796	12.0394	4.97917	2.31591	0.000526583	0.0108443	5	102664342	102669915	+	3852	PIANP	102171495	-	-	-	veNOG07569	S	sp|Q95K74|PIANP_MACFA PILR alpha-associated neural protein OS=Macaca fascicularis GN=PIANP PE=2 SV=1	(RefSeq) PILR alpha associated neural protein	0.0589527	0.0311822	0	0.029478	0.0288892	0.0598331	0.0655739	0.0639243	0.263489	0.651944	0.117647	0.044649	0.123763	0.364668	0.214927	0.415026	0.146588
[truncated: 924 more rows]
