# Supplementary material for: Identification of mRNAs and lncRNAs Involved in the Regulation of Follicle Development in Goat
Source: Front Genet. 2020 Dec 17;11:589076. doi: 10.3389/fgene.2020.589076 (PMC7773919; doi:10.3389/fgene.2020.589076)
Supplement: Supplementary File 1 — Novel lncRNAs identified in the goat follicles. [file Data_Sheet_1.ZIP › Supplemental File S3.xlsx]

## Sheet: Sheet1
id	baseMean	baseMeanA	baseMeanB	foldChange	log2FoldChange	pval	padj	1LF	2LF	3LF	4LF	5LF	6LF	7LF	8LF	1SF	2SF	3SF	4SF	5SF	6SF	7SF	8SF	9SF
ENSCHIT00000002664	8.91109	0.272111	16.5902	60.9683	5.92999	1.4609e-05	0.00605928	0	0	0	0	0	0	0	0.007081	0.083064	0.187694	0.029498	0.051053	0.019584	0.091744	0.149744	0.24608	0.071175
ENSCHIT00000009148	8.54891	0.231684	15.942	68.8091	6.10453	2.02401e-05	0.00772771	0	0	0	0	0	0	0.023618	0	0.215524	0	0.183268	0	0.048311	0.501531	0.584981	0.345041	0.154991
ENSCHIT00000007167	20.263	1.72718	36.7392	21.2712	4.41083	4.27522e-05	0.0138469	0	0	0.081119	0	0	0	0.047125	0.098177	1.85504	0.5401	0.672671	0.446267	0.473807	0.416463	1.74312	0.710077	0.407407
ENSCHIT00000002197	4.18101	0	7.89747	Inf	Inf	7.70491e-05	0.0213559	0	0	0	0	0	0	0	0	0.166801	0.249763	0.059789	0	0.139299	0.005829	0.245669	0.136654	0.081017
ENSCHIT00000008243	6.8823	0.221166	12.8033	57.8899	5.85524	8.63876e-05	0.0231321	0	0	0	0	0	0.000422	0.001214	0	0.039757	0.088257	0	0	0.051783	0.220764	0.218038	0.192196	0.041309
ENSCHIT00000002077	6.38468	0.210648	11.8727	56.3627	5.81667	0.000104385	0.0258285	0	0	0	0	0	0.026278	0	0	0.144636	0.403124	0.118766	0.037156	0.14506	0.396257	0.269548	0.278356	0.154358
ENSCHIT00000002148	4.88685	0.136056	9.10977	66.9562	6.06514	0.000153709	0.0335072	0	0	0	0	0	0	0	0.001686	0.063079	0.036228	0.087794	0	0.051351	0.148447	0.113203	0.05234	0.055321
ENSCHIT00000010661	3.44366	0	6.5047	Inf	Inf	0.000225914	0.0429849	0	0	0	0	0	0	0	0	0	0.097079	0.190692	0.074289	0.045868	0.037885	0.232268	0.021075	0
