# Supplementary material for: Identification of mRNAs and lncRNAs Involved in the Regulation of Follicle Development in Goat
Source: Front Genet. 2020 Dec 17;11:589076. doi: 10.3389/fgene.2020.589076 (PMC7773919; doi:10.3389/fgene.2020.589076)
Supplement: Supplementary File 1 — Novel lncRNAs identified in the goat follicles. [file Data_Sheet_1.ZIP › Supplemental File S4.xlsx]

## Sheet: mRNA
Category	GO.ID	Term	Up	Down	DEG	Total	Pvalue	FDR	Up_Gene	Down_Gene
CC	GO:0044459	plasma membrane part	114	38	152	1081	2.19188e-13	1.79625e-09	ENSCHIG00000000107,ENSCHIG00000000232,ENSCHIG00000000292,ENSCHIG00000000887,ENSCHIG00000001734,ENSCHIG00000001779,ENSCHIG00000003280,ENSCHIG00000004163,ENSCHIG00000005365,ENSCHIG00000006632,ENSCHIG00000007254,ENSCHIG00000007513,ENSCHIG00000008200,ENSCHIG00000008213,ENSCHIG00000008401,ENSCHIG00000008516,ENSCHIG00000008888,ENSCHIG00000009050,ENSCHIG00000009511,ENSCHIG00000009610,ENSCHIG00000009678,…	ENSCHIG00000000433,ENSCHIG00000005935,ENSCHIG00000008680,ENSCHIG00000009808,ENSCHIG00000010522,ENSCHIG00000011796,ENSCHIG00000012021,ENSCHIG00000012539,ENSCHIG00000012576,ENSCHIG00000012827,ENSCHIG00000013575,ENSCHIG00000013660,ENSCHIG00000015544,ENSCHIG00000015717,ENSCHIG00000016288,ENSCHIG00000016346,ENSCHIG00000016448,ENSCHIG00000016526,ENSCHIG00000017182,ENSCHIG00000017191,ENSCHIG00000018535,…
CC	GO:0071944	cell periphery	186	69	255	2267	8.81247e-11	2.40727e-07	ENSCHIG00000000107,ENSCHIG00000000232,ENSCHIG00000000292,ENSCHIG00000000807,ENSCHIG00000000887,ENSCHIG00000001734,ENSCHIG00000001779,ENSCHIG00000002945,ENSCHIG00000003280,ENSCHIG00000003641,ENSCHIG00000004163,ENSCHIG00000005327,ENSCHIG00000005365,ENSCHIG00000005373,ENSCHIG00000006632,ENSCHIG00000007254,ENSCHIG00000007513,ENSCHIG00000007641,ENSCHIG00000007773,ENSCHIG00000007888,ENSCHIG00000008200,…	ENSCHIG00000000433,ENSCHIG00000005935,ENSCHIG00000007525,ENSCHIG00000007588,ENSCHIG00000008680,ENSCHIG00000009143,ENSCHIG00000009461,ENSCHIG00000009808,ENSCHIG00000010453,ENSCHIG00000010522,ENSCHIG00000010651,ENSCHIG00000010763,ENSCHIG00000011794,ENSCHIG00000011796,ENSCHIG00000012021,ENSCHIG00000012327,ENSCHIG00000012539,ENSCHIG00000012576,ENSCHIG00000012713,ENSCHIG00000012827,ENSCHIG00000012986,…
MF	GO:0005215	transporter activity	63	26	89	554	6.09467e-11	2.40727e-07	ENSCHIG00000000232,ENSCHIG00000001734,ENSCHIG00000001779,ENSCHIG00000002319,ENSCHIG00000005327,ENSCHIG00000005457,ENSCHIG00000006824,ENSCHIG00000007254,ENSCHIG00000008516,ENSCHIG00000008973,ENSCHIG00000009610,ENSCHIG00000009678,ENSCHIG00000011037,ENSCHIG00000011199,ENSCHIG00000011737,ENSCHIG00000012373,ENSCHIG00000013099,ENSCHIG00000013313,ENSCHIG00000013699,ENSCHIG00000013853,ENSCHIG00000014117,…	ENSCHIG00000008680,ENSCHIG00000011794,ENSCHIG00000012327,ENSCHIG00000012687,ENSCHIG00000012827,ENSCHIG00000013323,ENSCHIG00000013851,ENSCHIG00000015717,ENSCHIG00000016543,ENSCHIG00000017182,ENSCHIG00000017191,ENSCHIG00000017558,ENSCHIG00000017966,ENSCHIG00000018535,ENSCHIG00000019215,ENSCHIG00000019614,ENSCHIG00000020028,ENSCHIG00000020260,ENSCHIG00000021136,ENSCHIG00000022809,ENSCHIG00000022913,…
CC	GO:0044425	membrane part	140	64	204	1735	3.88072e-10	7.44178e-07	ENSCHIG00000000107,ENSCHIG00000000200,ENSCHIG00000000232,ENSCHIG00000000292,ENSCHIG00000000887,ENSCHIG00000001734,ENSCHIG00000001779,ENSCHIG00000003280,ENSCHIG00000004163,ENSCHIG00000005365,ENSCHIG00000006632,ENSCHIG00000007254,ENSCHIG00000007513,ENSCHIG00000007641,ENSCHIG00000008200,ENSCHIG00000008213,ENSCHIG00000008401,ENSCHIG00000008516,ENSCHIG00000008888,ENSCHIG00000009050,ENSCHIG00000009082,…	ENSCHIG00000000140,ENSCHIG00000000141,ENSCHIG00000000433,ENSCHIG00000001909,ENSCHIG00000005935,ENSCHIG00000008680,ENSCHIG00000009119,ENSCHIG00000009808,ENSCHIG00000010522,ENSCHIG00000011796,ENSCHIG00000012021,ENSCHIG00000012189,ENSCHIG00000012539,ENSCHIG00000012576,ENSCHIG00000012827,ENSCHIG00000013575,ENSCHIG00000013660,ENSCHIG00000014038,ENSCHIG00000014907,ENSCHIG00000014929,ENSCHIG00000015544,…
CC	GO:0005886	plasma membrane	178	66	244	2182	5.44295e-10	7.44178e-07	ENSCHIG00000000107,ENSCHIG00000000232,ENSCHIG00000000292,ENSCHIG00000000807,ENSCHIG00000000887,ENSCHIG00000001734,ENSCHIG00000001779,ENSCHIG00000002945,ENSCHIG00000003280,ENSCHIG00000003641,ENSCHIG00000004163,ENSCHIG00000005327,ENSCHIG00000005365,ENSCHIG00000005373,ENSCHIG00000006632,ENSCHIG00000007254,ENSCHIG00000007513,ENSCHIG00000007641,ENSCHIG00000007773,ENSCHIG00000007888,ENSCHIG00000008200,…	ENSCHIG00000000433,ENSCHIG00000005935,ENSCHIG00000007525,ENSCHIG00000007588,ENSCHIG00000008680,ENSCHIG00000009808,ENSCHIG00000010453,ENSCHIG00000010522,ENSCHIG00000010651,ENSCHIG00000010763,ENSCHIG00000011794,ENSCHIG00000011796,ENSCHIG00000012021,ENSCHIG00000012327,ENSCHIG00000012539,ENSCHIG00000012576,ENSCHIG00000012713,ENSCHIG00000012827,ENSCHIG00000012986,ENSCHIG00000013323,ENSCHIG00000013575,…
MF	GO:0015075	ion transmembrane transporter activity	50	18	68	393	5.98604e-10	7.44178e-07	ENSCHIG00000000232,ENSCHIG00000001734,ENSCHIG00000001779,ENSCHIG00000002319,ENSCHIG00000005327,ENSCHIG00000005457,ENSCHIG00000006824,ENSCHIG00000008973,ENSCHIG00000009610,ENSCHIG00000009678,ENSCHIG00000011199,ENSCHIG00000013099,ENSCHIG00000013313,ENSCHIG00000013699,ENSCHIG00000013853,ENSCHIG00000014117,ENSCHIG00000014164,ENSCHIG00000014223,ENSCHIG00000014447,ENSCHIG00000015754,ENSCHIG00000016253,…	ENSCHIG00000008680,ENSCHIG00000011794,ENSCHIG00000012687,ENSCHIG00000013323,ENSCHIG00000013851,ENSCHIG00000015717,ENSCHIG00000017182,ENSCHIG00000017191,ENSCHIG00000017558,ENSCHIG00000017966,ENSCHIG00000018535,ENSCHIG00000019215,ENSCHIG00000020260,ENSCHIG00000021136,ENSCHIG00000022809,ENSCHIG00000022913,ENSCHIG00000025563,ENSCHIG00000026842
MF	GO:0022857	transmembrane transporter activity	56	18	74	445	6.35662e-10	7.44178e-07	ENSCHIG00000000232,ENSCHIG00000001734,ENSCHIG00000001779,ENSCHIG00000002319,ENSCHIG00000005327,ENSCHIG00000005457,ENSCHIG00000006824,ENSCHIG00000007254,ENSCHIG00000008516,ENSCHIG00000008973,ENSCHIG00000009610,ENSCHIG00000009678,ENSCHIG00000011037,ENSCHIG00000011199,ENSCHIG00000012373,ENSCHIG00000013099,ENSCHIG00000013313,ENSCHIG00000013699,ENSCHIG00000013853,ENSCHIG00000014117,ENSCHIG00000014164,…	ENSCHIG00000008680,ENSCHIG00000011794,ENSCHIG00000012687,ENSCHIG00000013323,ENSCHIG00000013851,ENSCHIG00000015717,ENSCHIG00000017182,ENSCHIG00000017191,ENSCHIG00000017558,ENSCHIG00000017966,ENSCHIG00000018535,ENSCHIG00000019215,ENSCHIG00000020260,ENSCHIG00000021136,ENSCHIG00000022809,ENSCHIG00000022913,ENSCHIG00000025563,ENSCHIG00000026842
CC	GO:0097458	neuron part	72	20	92	620	1.64258e-09	1.68262e-06	ENSCHIG00000000107,ENSCHIG00000000510,ENSCHIG00000001118,ENSCHIG00000004157,ENSCHIG00000004163,ENSCHIG00000007641,ENSCHIG00000008192,ENSCHIG00000008888,ENSCHIG00000009124,ENSCHIG00000009656,ENSCHIG00000010182,ENSCHIG00000010560,ENSCHIG00000011339,ENSCHIG00000011664,ENSCHIG00000012455,ENSCHIG00000012611,ENSCHIG00000012696,ENSCHIG00000013149,ENSCHIG00000013482,ENSCHIG00000013707,ENSCHIG00000014556,…	ENSCHIG00000000433,ENSCHIG00000000529,ENSCHIG00000009808,ENSCHIG00000010453,ENSCHIG00000010522,ENSCHIG00000010763,ENSCHIG00000011751,ENSCHIG00000017191,ENSCHIG00000017510,ENSCHIG00000019038,ENSCHIG00000019061,ENSCHIG00000019614,ENSCHIG00000019945,ENSCHIG00000020123,ENSCHIG00000021455,ENSCHIG00000023266,ENSCHIG00000024492,ENSCHIG00000025656,ENSCHIG00000026294,ENSCHIG00000026841
MF	GO:0022891	substrate-specific transmembrane transporter activity	51	18	69	419	3.93508e-09	3.58311e-06	ENSCHIG00000000232,ENSCHIG00000001734,ENSCHIG00000001779,ENSCHIG00000002319,ENSCHIG00000005327,ENSCHIG00000005457,ENSCHIG00000006824,ENSCHIG00000008516,ENSCHIG00000008973,ENSCHIG00000009610,ENSCHIG00000009678,ENSCHIG00000011199,ENSCHIG00000013099,ENSCHIG00000013313,ENSCHIG00000013699,ENSCHIG00000013853,ENSCHIG00000014117,ENSCHIG00000014164,ENSCHIG00000014223,ENSCHIG00000014447,ENSCHIG00000015754,…	ENSCHIG00000008680,ENSCHIG00000011794,ENSCHIG00000012687,ENSCHIG00000013323,ENSCHIG00000013851,ENSCHIG00000015717,ENSCHIG00000017182,ENSCHIG00000017191,ENSCHIG00000017558,ENSCHIG00000017966,ENSCHIG00000018535,ENSCHIG00000019215,ENSCHIG00000020260,ENSCHIG00000021136,ENSCHIG00000022809,ENSCHIG00000022913,ENSCHIG00000025563,ENSCHIG00000026842
CC	GO:0005887	integral component of plasma membrane	48	22	70	435	6.14015e-09	5.03185e-06	ENSCHIG00000000107,ENSCHIG00000000292,ENSCHIG00000001779,ENSCHIG00000004163,ENSCHIG00000005365,ENSCHIG00000006632,ENSCHIG00000007513,ENSCHIG00000008213,ENSCHIG00000008401,ENSCHIG00000008888,ENSCHIG00000009610,ENSCHIG00000009678,ENSCHIG00000009832,ENSCHIG00000010514,ENSCHIG00000010560,ENSCHIG00000011199,ENSCHIG00000012373,ENSCHIG00000012390,ENSCHIG00000012951,ENSCHIG00000013972,ENSCHIG00000014117,…	ENSCHIG00000005935,ENSCHIG00000008680,ENSCHIG00000012021,ENSCHIG00000012539,ENSCHIG00000012576,ENSCHIG00000012827,ENSCHIG00000013660,ENSCHIG00000015544,ENSCHIG00000015717,ENSCHIG00000016346,ENSCHIG00000016526,ENSCHIG00000017191,ENSCHIG00000018535,ENSCHIG00000020260,ENSCHIG00000021455,ENSCHIG00000022913,ENSCHIG00000022929,ENSCHIG00000023266,ENSCHIG00000025927,ENSCHIG00000026066,ENSCHIG00000026842,…
MF	GO:0022892	substrate-specific transporter activity	55	22	77	496	7.07935e-09	5.27411e-06	ENSCHIG00000000232,ENSCHIG00000001734,ENSCHIG00000001779,ENSCHIG00000002319,ENSCHIG00000005327,ENSCHIG00000005457,ENSCHIG00000006824,ENSCHIG00000007254,ENSCHIG00000008516,ENSCHIG00000008973,ENSCHIG00000009610,ENSCHIG00000009678,ENSCHIG00000011199,ENSCHIG00000013099,ENSCHIG00000013313,ENSCHIG00000013699,ENSCHIG00000013853,ENSCHIG00000014117,ENSCHIG00000014164,ENSCHIG00000014223,ENSCHIG00000014447,…	ENSCHIG00000008680,ENSCHIG00000011794,ENSCHIG00000012687,ENSCHIG00000013323,ENSCHIG00000013851,ENSCHIG00000015717,ENSCHIG00000016543,ENSCHIG00000017182,ENSCHIG00000017191,ENSCHIG00000017558,ENSCHIG00000017966,ENSCHIG00000018535,ENSCHIG00000019215,ENSCHIG00000020028,ENSCHIG00000020260,ENSCHIG00000021136,ENSCHIG00000022809,ENSCHIG00000022913,ENSCHIG00000023165,ENSCHIG00000024540,ENSCHIG00000025563,…
CC	GO:0031226	intrinsic component of plasma membrane	51	22	73	471	1.4768e-08	1.00853e-05	ENSCHIG00000000107,ENSCHIG00000000292,ENSCHIG00000001779,ENSCHIG00000003280,ENSCHIG00000004163,ENSCHIG00000005365,ENSCHIG00000006632,ENSCHIG00000007513,ENSCHIG00000008213,ENSCHIG00000008401,ENSCHIG00000008888,ENSCHIG00000009610,ENSCHIG00000009678,ENSCHIG00000009832,ENSCHIG00000010514,ENSCHIG00000010560,ENSCHIG00000011199,ENSCHIG00000012373,ENSCHIG00000012390,ENSCHIG00000012951,ENSCHIG00000013972,…	ENSCHIG00000005935,ENSCHIG00000008680,ENSCHIG00000012021,ENSCHIG00000012539,ENSCHIG00000012576,ENSCHIG00000012827,ENSCHIG00000013660,ENSCHIG00000015544,ENSCHIG00000015717,ENSCHIG00000016346,ENSCHIG00000016526,ENSCHIG00000017191,ENSCHIG00000018535,ENSCHIG00000020260,ENSCHIG00000021455,ENSCHIG00000022913,ENSCHIG00000022929,ENSCHIG00000023266,ENSCHIG00000025927,ENSCHIG00000026066,ENSCHIG00000026842,…
BP	GO:0032501	multicellular organismal process	316	93	409	4099	1.94115e-08	1.06477e-05	ENSCHIG00000000107,ENSCHIG00000000232,ENSCHIG00000000288,ENSCHIG00000000292,ENSCHIG00000000510,ENSCHIG00000000522,ENSCHIG00000000887,ENSCHIG00000000920,ENSCHIG00000001118,ENSCHIG00000001734,ENSCHIG00000001947,ENSCHIG00000002159,ENSCHIG00000002945,ENSCHIG00000003108,ENSCHIG00000003280,ENSCHIG00000004157,ENSCHIG00000004163,ENSCHIG00000005003,ENSCHIG00000005326,ENSCHIG00000005365,ENSCHIG00000005699,…	ENSCHIG00000000514,ENSCHIG00000000805,ENSCHIG00000002832,ENSCHIG00000003279,ENSCHIG00000005935,ENSCHIG00000006328,ENSCHIG00000007351,ENSCHIG00000007588,ENSCHIG00000008359,ENSCHIG00000008470,ENSCHIG00000008595,ENSCHIG00000008787,ENSCHIG00000009808,ENSCHIG00000010453,ENSCHIG00000010522,ENSCHIG00000011095,ENSCHIG00000011232,ENSCHIG00000011751,ENSCHIG00000011794,ENSCHIG00000011838,ENSCHIG00000011978,…
BP	GO:0006811	ion transport	74	29	103	734	1.94894e-08	1.06477e-05	ENSCHIG00000000887,ENSCHIG00000001734,ENSCHIG00000001779,ENSCHIG00000002319,ENSCHIG00000005327,ENSCHIG00000005699,ENSCHIG00000006632,ENSCHIG00000006824,ENSCHIG00000007254,ENSCHIG00000008516,ENSCHIG00000008973,ENSCHIG00000009050,ENSCHIG00000009610,ENSCHIG00000009678,ENSCHIG00000011037,ENSCHIG00000011199,ENSCHIG00000011722,ENSCHIG00000013099,ENSCHIG00000013313,ENSCHIG00000013699,ENSCHIG00000013853,…	ENSCHIG00000008680,ENSCHIG00000009808,ENSCHIG00000011794,ENSCHIG00000012687,ENSCHIG00000012827,ENSCHIG00000013323,ENSCHIG00000013851,ENSCHIG00000015717,ENSCHIG00000016288,ENSCHIG00000016448,ENSCHIG00000016543,ENSCHIG00000017182,ENSCHIG00000017191,ENSCHIG00000018535,ENSCHIG00000019215,ENSCHIG00000019614,ENSCHIG00000020260,ENSCHIG00000020634,ENSCHIG00000021136,ENSCHIG00000021497,ENSCHIG00000022809,…
CC	GO:0016020	membrane	226	103	329	3252	1.85361e-08	1.06477e-05	ENSCHIG00000000107,ENSCHIG00000000200,ENSCHIG00000000232,ENSCHIG00000000292,ENSCHIG00000000807,ENSCHIG00000000887,ENSCHIG00000001118,ENSCHIG00000001734,ENSCHIG00000001779,ENSCHIG00000002945,ENSCHIG00000003280,ENSCHIG00000003641,ENSCHIG00000004163,ENSCHIG00000005327,ENSCHIG00000005365,ENSCHIG00000005373,ENSCHIG00000006632,ENSCHIG00000007254,ENSCHIG00000007513,ENSCHIG00000007641,ENSCHIG00000007773,…	ENSCHIG00000000140,ENSCHIG00000000141,ENSCHIG00000000433,ENSCHIG00000001909,ENSCHIG00000005935,ENSCHIG00000007525,ENSCHIG00000007588,ENSCHIG00000008359,ENSCHIG00000008680,ENSCHIG00000009119,ENSCHIG00000009808,ENSCHIG00000010453,ENSCHIG00000010522,ENSCHIG00000010651,ENSCHIG00000010763,ENSCHIG00000011794,ENSCHIG00000011796,ENSCHIG00000012021,ENSCHIG00000012189,ENSCHIG00000012327,ENSCHIG00000012539,…
CC	GO:0031224	intrinsic component of membrane	70	37	107	820	9.42129e-08	4.64641e-05	ENSCHIG00000000107,ENSCHIG00000000232,ENSCHIG00000000292,ENSCHIG00000000887,ENSCHIG00000001734,ENSCHIG00000001779,ENSCHIG00000003280,ENSCHIG00000004163,ENSCHIG00000005365,ENSCHIG00000006632,ENSCHIG00000007513,ENSCHIG00000008213,ENSCHIG00000008401,ENSCHIG00000008888,ENSCHIG00000009610,ENSCHIG00000009678,ENSCHIG00000009832,ENSCHIG00000010514,ENSCHIG00000010560,ENSCHIG00000011199,ENSCHIG00000012373,…	ENSCHIG00000000141,ENSCHIG00000001909,ENSCHIG00000005935,ENSCHIG00000008680,ENSCHIG00000009119,ENSCHIG00000012021,ENSCHIG00000012189,ENSCHIG00000012539,ENSCHIG00000012576,ENSCHIG00000012827,ENSCHIG00000013660,ENSCHIG00000014929,ENSCHIG00000015544,ENSCHIG00000015717,ENSCHIG00000015887,ENSCHIG00000016346,ENSCHIG00000016526,ENSCHIG00000016543,ENSCHIG00000017191,ENSCHIG00000018535,ENSCHIG00000019038,…
MF	GO:0008324	cation transmembrane transporter activity	37	15	52	303	9.63868e-08	4.64641e-05	ENSCHIG00000000232,ENSCHIG00000001734,ENSCHIG00000002319,ENSCHIG00000005327,ENSCHIG00000005457,ENSCHIG00000006824,ENSCHIG00000008973,ENSCHIG00000009678,ENSCHIG00000011199,ENSCHIG00000013099,ENSCHIG00000013313,ENSCHIG00000013699,ENSCHIG00000013853,ENSCHIG00000014117,ENSCHIG00000014164,ENSCHIG00000014447,ENSCHIG00000015754,ENSCHIG00000016600,ENSCHIG00000017828,ENSCHIG00000017913,ENSCHIG00000018348,…	ENSCHIG00000008680,ENSCHIG00000011794,ENSCHIG00000012687,ENSCHIG00000013323,ENSCHIG00000013851,ENSCHIG00000017191,ENSCHIG00000017558,ENSCHIG00000017966,ENSCHIG00000018535,ENSCHIG00000019215,ENSCHIG00000021136,ENSCHIG00000022809,ENSCHIG00000022913,ENSCHIG00000025563,ENSCHIG00000026842
MF	GO:0005216	ion channel activity	37	5	42	222	1.1151e-07	5.07681e-05	ENSCHIG00000000232,ENSCHIG00000001734,ENSCHIG00000002319,ENSCHIG00000005327,ENSCHIG00000005457,ENSCHIG00000008973,ENSCHIG00000009678,ENSCHIG00000011199,ENSCHIG00000013099,ENSCHIG00000013313,ENSCHIG00000013699,ENSCHIG00000013853,ENSCHIG00000014117,ENSCHIG00000014164,ENSCHIG00000014223,ENSCHIG00000014447,ENSCHIG00000015754,ENSCHIG00000016253,ENSCHIG00000016301,ENSCHIG00000016600,ENSCHIG00000017828,…	ENSCHIG00000017182,ENSCHIG00000020260,ENSCHIG00000022913,ENSCHIG00000025563,ENSCHIG00000026842
CC	GO:0016021	integral component of membrane	65	36	101	768	1.54946e-07	6.68306e-05	ENSCHIG00000000107,ENSCHIG00000000232,ENSCHIG00000000292,ENSCHIG00000000887,ENSCHIG00000001734,ENSCHIG00000001779,ENSCHIG00000004163,ENSCHIG00000005365,ENSCHIG00000006632,ENSCHIG00000007513,ENSCHIG00000008213,ENSCHIG00000008401,ENSCHIG00000008888,ENSCHIG00000009610,ENSCHIG00000009678,ENSCHIG00000009832,ENSCHIG00000010514,ENSCHIG00000010560,ENSCHIG00000011199,ENSCHIG00000012373,ENSCHIG00000012390,…	ENSCHIG00000000141,ENSCHIG00000001909,ENSCHIG00000005935,ENSCHIG00000008680,ENSCHIG00000009119,ENSCHIG00000012021,ENSCHIG00000012189,ENSCHIG00000012539,ENSCHIG00000012576,ENSCHIG00000012827,ENSCHIG00000013660,ENSCHIG00000014929,ENSCHIG00000015544,ENSCHIG00000015717,ENSCHIG00000015887,ENSCHIG00000016346,ENSCHIG00000016526,ENSCHIG00000016543,ENSCHIG00000017191,ENSCHIG00000018535,ENSCHIG00000019038,…
MF	GO:0022838	substrate-specific channel activity	37	5	42	227	2.12786e-07	8.71892e-05	ENSCHIG00000000232,ENSCHIG00000001734,ENSCHIG00000002319,ENSCHIG00000005327,ENSCHIG00000005457,ENSCHIG00000008973,ENSCHIG00000009678,ENSCHIG00000011199,ENSCHIG00000013099,ENSCHIG00000013313,ENSCHIG00000013699,ENSCHIG00000013853,ENSCHIG00000014117,ENSCHIG00000014164,ENSCHIG00000014223,ENSCHIG00000014447,ENSCHIG00000015754,ENSCHIG00000016253,ENSCHIG00000016301,ENSCHIG00000016600,ENSCHIG00000017828,…	ENSCHIG00000017182,ENSCHIG00000020260,ENSCHIG00000022913,ENSCHIG00000025563,ENSCHIG00000026842
MF	GO:0015267	channel activity	38	5	43	239	3.42948e-07	0.000127748	ENSCHIG00000000232,ENSCHIG00000001734,ENSCHIG00000002319,ENSCHIG00000005327,ENSCHIG00000005457,ENSCHIG00000008973,ENSCHIG00000009678,ENSCHIG00000011199,ENSCHIG00000013099,ENSCHIG00000013313,ENSCHIG00000013699,ENSCHIG00000013853,ENSCHIG00000014117,ENSCHIG00000014164,ENSCHIG00000014223,ENSCHIG00000014447,ENSCHIG00000015754,ENSCHIG00000016253,ENSCHIG00000016301,ENSCHIG00000016322,ENSCHIG00000016600,…	ENSCHIG00000017182,ENSCHIG00000020260,ENSCHIG00000022913,ENSCHIG00000025563,ENSCHIG00000026842
MF	GO:0022803	passive transmembrane transporter activity	38	5	43	239	3.42948e-07	0.000127748	ENSCHIG00000000232,ENSCHIG00000001734,ENSCHIG00000002319,ENSCHIG00000005327,ENSCHIG00000005457,ENSCHIG00000008973,ENSCHIG00000009678,ENSCHIG00000011199,ENSCHIG00000013099,ENSCHIG00000013313,ENSCHIG00000013699,ENSCHIG00000013853,ENSCHIG00000014117,ENSCHIG00000014164,ENSCHIG00000014223,ENSCHIG00000014447,ENSCHIG00000015754,ENSCHIG00000016253,ENSCHIG00000016301,ENSCHIG00000016322,ENSCHIG00000016600,…	ENSCHIG00000017182,ENSCHIG00000020260,ENSCHIG00000022913,ENSCHIG00000025563,ENSCHIG00000026842
CC	GO:0043005	neuron projection	55	12	67	459	5.98422e-07	0.00021322	ENSCHIG00000000107,ENSCHIG00000000510,ENSCHIG00000001118,ENSCHIG00000004157,ENSCHIG00000004163,ENSCHIG00000007641,ENSCHIG00000008192,ENSCHIG00000009656,ENSCHIG00000010182,ENSCHIG00000010560,ENSCHIG00000011664,ENSCHIG00000012455,ENSCHIG00000012696,ENSCHIG00000013149,ENSCHIG00000014556,ENSCHIG00000014922,ENSCHIG00000015208,ENSCHIG00000015246,ENSCHIG00000015658,ENSCHIG00000016537,ENSCHIG00000017346,…	ENSCHIG00000000433,ENSCHIG00000009808,ENSCHIG00000010453,ENSCHIG00000010763,ENSCHIG00000011751,ENSCHIG00000019061,ENSCHIG00000021455,ENSCHIG00000023266,ENSCHIG00000024492,ENSCHIG00000025656,ENSCHIG00000026294,ENSCHIG00000026841
MF	GO:0022890	inorganic cation transmembrane transporter activity	30	12	42	241	1.14196e-06	0.000389933	ENSCHIG00000000232,ENSCHIG00000001734,ENSCHIG00000002319,ENSCHIG00000005327,ENSCHIG00000005457,ENSCHIG00000008973,ENSCHIG00000009678,ENSCHIG00000011199,ENSCHIG00000013699,ENSCHIG00000013853,ENSCHIG00000014117,ENSCHIG00000014164,ENSCHIG00000014447,ENSCHIG00000015754,ENSCHIG00000016600,ENSCHIG00000017828,ENSCHIG00000017913,ENSCHIG00000018348,ENSCHIG00000018525,ENSCHIG00000018584,ENSCHIG00000020127,…	ENSCHIG00000008680,ENSCHIG00000011794,ENSCHIG00000012687,ENSCHIG00000013323,ENSCHIG00000017191,ENSCHIG00000017558,ENSCHIG00000017966,ENSCHIG00000019215,ENSCHIG00000022809,ENSCHIG00000022913,ENSCHIG00000025563,ENSCHIG00000026842
MF	GO:0022836	gated channel activity	30	3	33	170	1.45156e-06	0.000475823	ENSCHIG00000000232,ENSCHIG00000001734,ENSCHIG00000002319,ENSCHIG00000005327,ENSCHIG00000005457,ENSCHIG00000009678,ENSCHIG00000011199,ENSCHIG00000013099,ENSCHIG00000013699,ENSCHIG00000013853,ENSCHIG00000014164,ENSCHIG00000014223,ENSCHIG00000014447,ENSCHIG00000015754,ENSCHIG00000016600,ENSCHIG00000017828,ENSCHIG00000017913,ENSCHIG00000018348,ENSCHIG00000018525,ENSCHIG00000018584,ENSCHIG00000019387,…	ENSCHIG00000022913,ENSCHIG00000025563,ENSCHIG00000026842
BP	GO:0008202	steroid metabolic process	13	16	29	137	1.54653e-06	0.000487454	ENSCHIG00000000393,ENSCHIG00000007254,ENSCHIG00000010429,ENSCHIG00000010778,ENSCHIG00000012643,ENSCHIG00000012696,ENSCHIG00000012951,ENSCHIG00000016134,ENSCHIG00000016651,ENSCHIG00000017450,ENSCHIG00000019450,ENSCHIG00000024449,ENSCHIG00000025030	ENSCHIG00000005935,ENSCHIG00000011264,ENSCHIG00000012775,ENSCHIG00000014907,ENSCHIG00000015556,ENSCHIG00000016543,ENSCHIG00000017191,ENSCHIG00000017362,ENSCHIG00000019614,ENSCHIG00000020217,ENSCHIG00000021424,ENSCHIG00000022151,ENSCHIG00000023323,ENSCHIG00000024473,ENSCHIG00000024540,ENSCHIG00000026550
BP	GO:0006694	steroid biosynthetic process	8	11	19	70	2.13666e-06	0.000648517	ENSCHIG00000007254,ENSCHIG00000010429,ENSCHIG00000012643,ENSCHIG00000012951,ENSCHIG00000016651,ENSCHIG00000017450,ENSCHIG00000024449,ENSCHIG00000025030	ENSCHIG00000005935,ENSCHIG00000014907,ENSCHIG00000015556,ENSCHIG00000016543,ENSCHIG00000017191,ENSCHIG00000017362,ENSCHIG00000020217,ENSCHIG00000022151,ENSCHIG00000023323,ENSCHIG00000024473,ENSCHIG00000026550
MF	GO:0005261	cation channel activity	30	3	33	176	3.23528e-06	0.000946898	ENSCHIG00000000232,ENSCHIG00000001734,ENSCHIG00000002319,ENSCHIG00000005327,ENSCHIG00000005457,ENSCHIG00000008973,ENSCHIG00000009678,ENSCHIG00000011199,ENSCHIG00000013099,ENSCHIG00000013313,ENSCHIG00000013699,ENSCHIG00000013853,ENSCHIG00000014117,ENSCHIG00000014164,ENSCHIG00000014447,ENSCHIG00000015754,ENSCHIG00000016600,ENSCHIG00000017828,ENSCHIG00000017913,ENSCHIG00000018348,ENSCHIG00000018525,…	ENSCHIG00000022913,ENSCHIG00000025563,ENSCHIG00000026842
CC	GO:0120025	plasma membrane bounded cell projection	86	24	110	927	7.04095e-06	0.00193642	ENSCHIG00000000107,ENSCHIG00000000510,ENSCHIG00000001118,ENSCHIG00000004157,ENSCHIG00000004163,ENSCHIG00000005917,ENSCHIG00000007287,ENSCHIG00000007641,ENSCHIG00000008192,ENSCHIG00000008846,ENSCHIG00000009050,ENSCHIG00000009656,ENSCHIG00000009832,ENSCHIG00000010048,ENSCHIG00000010182,ENSCHIG00000010560,ENSCHIG00000010823,ENSCHIG00000011401,ENSCHIG00000011664,ENSCHIG00000011774,ENSCHIG00000012455,…	ENSCHIG00000000433,ENSCHIG00000006328,ENSCHIG00000008680,ENSCHIG00000009808,ENSCHIG00000010453,ENSCHIG00000010763,ENSCHIG00000011751,ENSCHIG00000016448,ENSCHIG00000016829,ENSCHIG00000017182,ENSCHIG00000019061,ENSCHIG00000020028,ENSCHIG00000021455,ENSCHIG00000021788,ENSCHIG00000022809,ENSCHIG00000023266,ENSCHIG00000024492,ENSCHIG00000025211,ENSCHIG00000025288,ENSCHIG00000025656,ENSCHIG00000025820,…
MF	GO:0046873	metal ion transmembrane transporter activity	28	8	36	207	7.08877e-06	0.00193642	ENSCHIG00000000232,ENSCHIG00000001734,ENSCHIG00000002319,ENSCHIG00000005327,ENSCHIG00000005457,ENSCHIG00000008973,ENSCHIG00000009678,ENSCHIG00000011199,ENSCHIG00000013699,ENSCHIG00000013853,ENSCHIG00000014117,ENSCHIG00000014164,ENSCHIG00000015754,ENSCHIG00000016600,ENSCHIG00000017828,ENSCHIG00000017913,ENSCHIG00000018348,ENSCHIG00000018525,ENSCHIG00000018584,ENSCHIG00000020127,ENSCHIG00000021090,…	ENSCHIG00000008680,ENSCHIG00000011794,ENSCHIG00000012687,ENSCHIG00000013323,ENSCHIG00000017191,ENSCHIG00000019215,ENSCHIG00000022913,ENSCHIG00000025563
BP	GO:0007399	nervous system development	121	26	147	1293	1.08989e-05	0.00288118	ENSCHIG00000000107,ENSCHIG00000000292,ENSCHIG00000000510,ENSCHIG00000000920,ENSCHIG00000001118,ENSCHIG00000004157,ENSCHIG00000004163,ENSCHIG00000005326,ENSCHIG00000005365,ENSCHIG00000006072,ENSCHIG00000007287,ENSCHIG00000007665,ENSCHIG00000008213,ENSCHIG00000008973,ENSCHIG00000009082,ENSCHIG00000009616,ENSCHIG00000009656,ENSCHIG00000009973,ENSCHIG00000010268,ENSCHIG00000010414,ENSCHIG00000010429,…	ENSCHIG00000007588,ENSCHIG00000008595,ENSCHIG00000010453,ENSCHIG00000010522,ENSCHIG00000011095,ENSCHIG00000011751,ENSCHIG00000013194,ENSCHIG00000013658,ENSCHIG00000015544,ENSCHIG00000016288,ENSCHIG00000017471,ENSCHIG00000017510,ENSCHIG00000018171,ENSCHIG00000019061,ENSCHIG00000019614,ENSCHIG00000020693,ENSCHIG00000022125,ENSCHIG00000022600,ENSCHIG00000023266,ENSCHIG00000024492,ENSCHIG00000025096,…
BP	GO:0006812	cation transport	53	19	72	533	1.27575e-05	0.00308961	ENSCHIG00000000887,ENSCHIG00000001734,ENSCHIG00000005327,ENSCHIG00000005699,ENSCHIG00000006632,ENSCHIG00000006824,ENSCHIG00000008973,ENSCHIG00000009678,ENSCHIG00000011037,ENSCHIG00000011199,ENSCHIG00000011722,ENSCHIG00000013099,ENSCHIG00000013313,ENSCHIG00000013699,ENSCHIG00000013853,ENSCHIG00000014164,ENSCHIG00000014179,ENSCHIG00000014954,ENSCHIG00000015754,ENSCHIG00000016322,ENSCHIG00000016600,…	ENSCHIG00000008680,ENSCHIG00000009808,ENSCHIG00000011794,ENSCHIG00000012827,ENSCHIG00000013323,ENSCHIG00000013851,ENSCHIG00000016288,ENSCHIG00000016448,ENSCHIG00000017191,ENSCHIG00000018535,ENSCHIG00000019215,ENSCHIG00000020634,ENSCHIG00000021136,ENSCHIG00000021497,ENSCHIG00000022809,ENSCHIG00000022913,ENSCHIG00000025563,ENSCHIG00000026140,ENSCHIG00000027016
BP	GO:0008203	cholesterol metabolic process	7	9	16	59	1.37176e-05	0.00308961	ENSCHIG00000007254,ENSCHIG00000012643,ENSCHIG00000012696,ENSCHIG00000016134,ENSCHIG00000016651,ENSCHIG00000019450,ENSCHIG00000025030	ENSCHIG00000011264,ENSCHIG00000014907,ENSCHIG00000015556,ENSCHIG00000019614,ENSCHIG00000021424,ENSCHIG00000022151,ENSCHIG00000023323,ENSCHIG00000024473,ENSCHIG00000024540
BP	GO:0016125	sterol metabolic process	7	9	16	59	1.37176e-05	0.00308961	ENSCHIG00000007254,ENSCHIG00000012643,ENSCHIG00000012696,ENSCHIG00000016134,ENSCHIG00000016651,ENSCHIG00000019450,ENSCHIG00000025030	ENSCHIG00000011264,ENSCHIG00000014907,ENSCHIG00000015556,ENSCHIG00000019614,ENSCHIG00000021424,ENSCHIG00000022151,ENSCHIG00000023323,ENSCHIG00000024473,ENSCHIG00000024540
BP	GO:0019218	regulation of steroid metabolic process	9	7	16	59	1.37176e-05	0.00308961	ENSCHIG00000007254,ENSCHIG00000010429,ENSCHIG00000010778,ENSCHIG00000012643,ENSCHIG00000012696,ENSCHIG00000012951,ENSCHIG00000016134,ENSCHIG00000016651,ENSCHIG00000017450	ENSCHIG00000005935,ENSCHIG00000017191,ENSCHIG00000017362,ENSCHIG00000019614,ENSCHIG00000023323,ENSCHIG00000024540,ENSCHIG00000026550
CC	GO:0009986	cell surface	48	15	63	463	1.37798e-05	0.00308961	ENSCHIG00000000255,ENSCHIG00000001070,ENSCHIG00000005327,ENSCHIG00000005365,ENSCHIG00000007254,ENSCHIG00000007513,ENSCHIG00000008200,ENSCHIG00000009082,ENSCHIG00000009511,ENSCHIG00000009656,ENSCHIG00000010124,ENSCHIG00000010268,ENSCHIG00000010501,ENSCHIG00000011749,ENSCHIG00000012390,ENSCHIG00000012455,ENSCHIG00000012683,ENSCHIG00000012941,ENSCHIG00000012951,ENSCHIG00000013603,ENSCHIG00000013656,…	ENSCHIG00000010522,ENSCHIG00000012713,ENSCHIG00000012827,ENSCHIG00000013575,ENSCHIG00000016288,ENSCHIG00000016448,ENSCHIG00000016526,ENSCHIG00000019614,ENSCHIG00000021497,ENSCHIG00000022423,ENSCHIG00000023266,ENSCHIG00000023984,ENSCHIG00000025096,ENSCHIG00000026066,ENSCHIG00000027016
CC	GO:0042995	cell projection	86	24	110	941	1.39494e-05	0.00308961	ENSCHIG00000000107,ENSCHIG00000000510,ENSCHIG00000001118,ENSCHIG00000004157,ENSCHIG00000004163,ENSCHIG00000005917,ENSCHIG00000007287,ENSCHIG00000007641,ENSCHIG00000008192,ENSCHIG00000008846,ENSCHIG00000009050,ENSCHIG00000009656,ENSCHIG00000009832,ENSCHIG00000010048,ENSCHIG00000010182,ENSCHIG00000010560,ENSCHIG00000010823,ENSCHIG00000011401,ENSCHIG00000011664,ENSCHIG00000011774,ENSCHIG00000012455,…	ENSCHIG00000000433,ENSCHIG00000006328,ENSCHIG00000008680,ENSCHIG00000009808,ENSCHIG00000010453,ENSCHIG00000010763,ENSCHIG00000011751,ENSCHIG00000016448,ENSCHIG00000016829,ENSCHIG00000017182,ENSCHIG00000019061,ENSCHIG00000020028,ENSCHIG00000021455,ENSCHIG00000021788,ENSCHIG00000022809,ENSCHIG00000023266,ENSCHIG00000024492,ENSCHIG00000025211,ENSCHIG00000025288,ENSCHIG00000025656,ENSCHIG00000025820,…
CC	GO:0009897	external side of plasma membrane	21	8	29	160	2.03969e-05	0.00439876	ENSCHIG00000007254,ENSCHIG00000008200,ENSCHIG00000009511,ENSCHIG00000010124,ENSCHIG00000010268,ENSCHIG00000011749,ENSCHIG00000012455,ENSCHIG00000012941,ENSCHIG00000013878,ENSCHIG00000013972,ENSCHIG00000014130,ENSCHIG00000014503,ENSCHIG00000016735,ENSCHIG00000018525,ENSCHIG00000020828,ENSCHIG00000022754,ENSCHIG00000023610,ENSCHIG00000024943,ENSCHIG00000026287,ENSCHIG00000026777,ENSCHIG00000026919	ENSCHIG00000012827,ENSCHIG00000013575,ENSCHIG00000016288,ENSCHIG00000019614,ENSCHIG00000021497,ENSCHIG00000023984,ENSCHIG00000025096,ENSCHIG00000027016
BP	GO:1902652	secondary alcohol metabolic process	7	9	16	61	2.17002e-05	0.00455983	ENSCHIG00000007254,ENSCHIG00000012643,ENSCHIG00000012696,ENSCHIG00000016134,ENSCHIG00000016651,ENSCHIG00000019450,ENSCHIG00000025030	ENSCHIG00000011264,ENSCHIG00000014907,ENSCHIG00000015556,ENSCHIG00000019614,ENSCHIG00000021424,ENSCHIG00000022151,ENSCHIG00000023323,ENSCHIG00000024473,ENSCHIG00000024540
BP	GO:1901617	organic hydroxy compound biosynthetic process	11	11	22	104	2.82586e-05	0.00578948	ENSCHIG00000004184,ENSCHIG00000007254,ENSCHIG00000010429,ENSCHIG00000012643,ENSCHIG00000012951,ENSCHIG00000016651,ENSCHIG00000017450,ENSCHIG00000021164,ENSCHIG00000024449,ENSCHIG00000025030,ENSCHIG00000025038	ENSCHIG00000005935,ENSCHIG00000012687,ENSCHIG00000014907,ENSCHIG00000015556,ENSCHIG00000016543,ENSCHIG00000017362,ENSCHIG00000021963,ENSCHIG00000023323,ENSCHIG00000024327,ENSCHIG00000024473,ENSCHIG00000026550
CC	GO:1902495	transmembrane transporter complex	23	6	29	165	3.70321e-05	0.00709959	ENSCHIG00000000232,ENSCHIG00000000887,ENSCHIG00000001734,ENSCHIG00000006632,ENSCHIG00000008401,ENSCHIG00000008888,ENSCHIG00000009678,ENSCHIG00000011199,ENSCHIG00000013099,ENSCHIG00000013699,ENSCHIG00000014117,ENSCHIG00000014447,ENSCHIG00000015754,ENSCHIG00000017645,ENSCHIG00000017828,ENSCHIG00000017913,ENSCHIG00000018348,ENSCHIG00000018525,ENSCHIG00000018584,ENSCHIG00000022273,ENSCHIG00000023742,…	ENSCHIG00000013660,ENSCHIG00000017191,ENSCHIG00000019038,ENSCHIG00000020260,ENSCHIG00000020634,ENSCHIG00000026842
CC	GO:0044456	synapse part	30	7	37	234	3.80182e-05	0.00709959	ENSCHIG00000000510,ENSCHIG00000001118,ENSCHIG00000008888,ENSCHIG00000010182,ENSCHIG00000012455,ENSCHIG00000012611,ENSCHIG00000013707,ENSCHIG00000014556,ENSCHIG00000015208,ENSCHIG00000015658,ENSCHIG00000016537,ENSCHIG00000017346,ENSCHIG00000017450,ENSCHIG00000017645,ENSCHIG00000017828,ENSCHIG00000017913,ENSCHIG00000018270,ENSCHIG00000018324,ENSCHIG00000018872,ENSCHIG00000019052,ENSCHIG00000019450,…	ENSCHIG00000000433,ENSCHIG00000000529,ENSCHIG00000009808,ENSCHIG00000010522,ENSCHIG00000010763,ENSCHIG00000017191,ENSCHIG00000026842
CC	GO:0044306	neuron projection terminus	7	4	11	34	3.87062e-05	0.00709959	ENSCHIG00000004163,ENSCHIG00000015658,ENSCHIG00000018270,ENSCHIG00000018324,ENSCHIG00000018872,ENSCHIG00000020578,ENSCHIG00000022646	ENSCHIG00000000433,ENSCHIG00000009808,ENSCHIG00000010763,ENSCHIG00000019061
CC	GO:0044463	cell projection part	51	15	66	509	4.07951e-05	0.00709959	ENSCHIG00000000107,ENSCHIG00000000510,ENSCHIG00000004163,ENSCHIG00000005917,ENSCHIG00000007287,ENSCHIG00000009050,ENSCHIG00000009832,ENSCHIG00000010182,ENSCHIG00000010560,ENSCHIG00000011401,ENSCHIG00000011664,ENSCHIG00000012455,ENSCHIG00000013270,ENSCHIG00000013326,ENSCHIG00000013699,ENSCHIG00000015208,ENSCHIG00000015246,ENSCHIG00000015270,ENSCHIG00000015658,ENSCHIG00000015900,ENSCHIG00000016310,…	ENSCHIG00000000433,ENSCHIG00000006328,ENSCHIG00000008680,ENSCHIG00000009808,ENSCHIG00000010453,ENSCHIG00000010763,ENSCHIG00000016448,ENSCHIG00000016829,ENSCHIG00000017182,ENSCHIG00000019061,ENSCHIG00000021788,ENSCHIG00000025820,ENSCHIG00000026294,ENSCHIG00000026484,ENSCHIG00000026841
CC	GO:0120038	plasma membrane bounded cell projection part	51	15	66	509	4.07951e-05	0.00709959	ENSCHIG00000000107,ENSCHIG00000000510,ENSCHIG00000004163,ENSCHIG00000005917,ENSCHIG00000007287,ENSCHIG00000009050,ENSCHIG00000009832,ENSCHIG00000010182,ENSCHIG00000010560,ENSCHIG00000011401,ENSCHIG00000011664,ENSCHIG00000012455,ENSCHIG00000013270,ENSCHIG00000013326,ENSCHIG00000013699,ENSCHIG00000015208,ENSCHIG00000015246,ENSCHIG00000015270,ENSCHIG00000015658,ENSCHIG00000015900,ENSCHIG00000016310,…	ENSCHIG00000000433,ENSCHIG00000006328,ENSCHIG00000008680,ENSCHIG00000009808,ENSCHIG00000010453,ENSCHIG00000010763,ENSCHIG00000016448,ENSCHIG00000016829,ENSCHIG00000017182,ENSCHIG00000019061,ENSCHIG00000021788,ENSCHIG00000025820,ENSCHIG00000026294,ENSCHIG00000026484,ENSCHIG00000026841
CC	GO:1990351	transporter complex	23	6	29	166	4.15612e-05	0.00709959	ENSCHIG00000000232,ENSCHIG00000000887,ENSCHIG00000001734,ENSCHIG00000006632,ENSCHIG00000008401,ENSCHIG00000008888,ENSCHIG00000009678,ENSCHIG00000011199,ENSCHIG00000013099,ENSCHIG00000013699,ENSCHIG00000014117,ENSCHIG00000014447,ENSCHIG00000015754,ENSCHIG00000017645,ENSCHIG00000017828,ENSCHIG00000017913,ENSCHIG00000018348,ENSCHIG00000018525,ENSCHIG00000018584,ENSCHIG00000022273,ENSCHIG00000023742,…	ENSCHIG00000013660,ENSCHIG00000017191,ENSCHIG00000019038,ENSCHIG00000020260,ENSCHIG00000020634,ENSCHIG00000026842
CC	GO:0005576	extracellular region	62	29	91	764	4.1584e-05	0.00709959	ENSCHIG00000000920,ENSCHIG00000004163,ENSCHIG00000008250,ENSCHIG00000008401,ENSCHIG00000009078,ENSCHIG00000009082,ENSCHIG00000009335,ENSCHIG00000009587,ENSCHIG00000009616,ENSCHIG00000010501,ENSCHIG00000010514,ENSCHIG00000010567,ENSCHIG00000010778,ENSCHIG00000010892,ENSCHIG00000011034,ENSCHIG00000011305,ENSCHIG00000011607,ENSCHIG00000011772,ENSCHIG00000011979,ENSCHIG00000012683,ENSCHIG00000012951,…	ENSCHIG00000007351,ENSCHIG00000008249,ENSCHIG00000008470,ENSCHIG00000009898,ENSCHIG00000010763,ENSCHIG00000011795,ENSCHIG00000011796,ENSCHIG00000012523,ENSCHIG00000013575,ENSCHIG00000014228,ENSCHIG00000015374,ENSCHIG00000015787,ENSCHIG00000016288,ENSCHIG00000016448,ENSCHIG00000016958,ENSCHIG00000017030,ENSCHIG00000019360,ENSCHIG00000019464,ENSCHIG00000021286,ENSCHIG00000021497,ENSCHIG00000022125,…
MF	GO:0099600	transmembrane receptor activity	44	11	55	398	4.11501e-05	0.00709959	ENSCHIG00000000288,ENSCHIG00000007513,ENSCHIG00000008200,ENSCHIG00000008213,ENSCHIG00000009656,ENSCHIG00000010268,ENSCHIG00000010514,ENSCHIG00000011112,ENSCHIG00000011749,ENSCHIG00000012390,ENSCHIG00000013099,ENSCHIG00000013352,ENSCHIG00000014130,ENSCHIG00000014164,ENSCHIG00000014223,ENSCHIG00000014447,ENSCHIG00000016600,ENSCHIG00000016735,ENSCHIG00000016921,ENSCHIG00000017828,ENSCHIG00000018190,…	ENSCHIG00000000805,ENSCHIG00000005935,ENSCHIG00000008595,ENSCHIG00000015544,ENSCHIG00000017471,ENSCHIG00000020693,ENSCHIG00000022913,ENSCHIG00000023165,ENSCHIG00000023266,ENSCHIG00000025563,ENSCHIG00000026842
BP	GO:0034220	ion transmembrane transport	40	12	52	363	4.55228e-05	0.00752846	ENSCHIG00000000887,ENSCHIG00000002319,ENSCHIG00000005327,ENSCHIG00000005699,ENSCHIG00000006632,ENSCHIG00000009678,ENSCHIG00000011037,ENSCHIG00000011199,ENSCHIG00000011722,ENSCHIG00000013313,ENSCHIG00000013853,ENSCHIG00000014164,ENSCHIG00000014954,ENSCHIG00000015754,ENSCHIG00000016921,ENSCHIG00000016983,ENSCHIG00000017346,ENSCHIG00000017554,ENSCHIG00000017828,ENSCHIG00000017913,ENSCHIG00000018141,…	ENSCHIG00000008680,ENSCHIG00000011794,ENSCHIG00000012687,ENSCHIG00000013851,ENSCHIG00000015717,ENSCHIG00000017191,ENSCHIG00000020260,ENSCHIG00000020634,ENSCHIG00000022809,ENSCHIG00000022913,ENSCHIG00000025563,ENSCHIG00000026140
MF	GO:0004872	receptor activity	49	14	63	477	4.59333e-05	0.00752846	ENSCHIG00000000288,ENSCHIG00000007513,ENSCHIG00000008200,ENSCHIG00000008213,ENSCHIG00000009303,ENSCHIG00000009511,ENSCHIG00000009656,ENSCHIG00000010268,ENSCHIG00000010514,ENSCHIG00000011112,ENSCHIG00000011737,ENSCHIG00000011749,ENSCHIG00000012390,ENSCHIG00000013099,ENSCHIG00000013352,ENSCHIG00000014130,ENSCHIG00000014164,ENSCHIG00000014223,ENSCHIG00000014447,ENSCHIG00000016600,ENSCHIG00000016735,…	ENSCHIG00000000805,ENSCHIG00000005935,ENSCHIG00000008595,ENSCHIG00000012827,ENSCHIG00000015544,ENSCHIG00000017471,ENSCHIG00000019614,ENSCHIG00000020693,ENSCHIG00000022913,ENSCHIG00000023165,ENSCHIG00000023266,ENSCHIG00000025563,ENSCHIG00000026842,ENSCHIG00000027016
CC	GO:0036477	somatodendritic compartment	34	6	40	264	5.05399e-05	0.00812108	ENSCHIG00000000510,ENSCHIG00000001118,ENSCHIG00000004157,ENSCHIG00000004163,ENSCHIG00000009124,ENSCHIG00000010182,ENSCHIG00000012455,ENSCHIG00000012696,ENSCHIG00000013149,ENSCHIG00000013482,ENSCHIG00000014556,ENSCHIG00000014922,ENSCHIG00000015208,ENSCHIG00000015246,ENSCHIG00000015658,ENSCHIG00000016651,ENSCHIG00000017346,ENSCHIG00000017450,ENSCHIG00000017645,ENSCHIG00000017883,ENSCHIG00000017913,…	ENSCHIG00000009808,ENSCHIG00000010453,ENSCHIG00000010763,ENSCHIG00000019061,ENSCHIG00000019614,ENSCHIG00000025656
BP	GO:0008610	lipid biosynthetic process	21	22	43	283	5.24118e-05	0.0082599	ENSCHIG00000002858,ENSCHIG00000004184,ENSCHIG00000007254,ENSCHIG00000008250,ENSCHIG00000009050,ENSCHIG00000010429,ENSCHIG00000010501,ENSCHIG00000012002,ENSCHIG00000012643,ENSCHIG00000012951,ENSCHIG00000014130,ENSCHIG00000016134,ENSCHIG00000016651,ENSCHIG00000016921,ENSCHIG00000017450,ENSCHIG00000020615,ENSCHIG00000020763,ENSCHIG00000023610,ENSCHIG00000024449,ENSCHIG00000024614,ENSCHIG00000025030	ENSCHIG00000001909,ENSCHIG00000002685,ENSCHIG00000005257,ENSCHIG00000005935,ENSCHIG00000012189,ENSCHIG00000013660,ENSCHIG00000014907,ENSCHIG00000015556,ENSCHIG00000016543,ENSCHIG00000017191,ENSCHIG00000017362,ENSCHIG00000018012,ENSCHIG00000019348,ENSCHIG00000019614,ENSCHIG00000020217,ENSCHIG00000021963,ENSCHIG00000022151,ENSCHIG00000023291,ENSCHIG00000023323,ENSCHIG00000024473,ENSCHIG00000024540,…
CC	GO:0098802	plasma membrane receptor complex	16	6	22	112	5.76321e-05	0.00891123	ENSCHIG00000008401,ENSCHIG00000008888,ENSCHIG00000010514,ENSCHIG00000012390,ENSCHIG00000012455,ENSCHIG00000012951,ENSCHIG00000013972,ENSCHIG00000014447,ENSCHIG00000017828,ENSCHIG00000019718,ENSCHIG00000019984,ENSCHIG00000023742,ENSCHIG00000023744,ENSCHIG00000025296,ENSCHIG00000026110,ENSCHIG00000027177	ENSCHIG00000012827,ENSCHIG00000013660,ENSCHIG00000016526,ENSCHIG00000021497,ENSCHIG00000026842,ENSCHIG00000027016
BP	GO:1901615	organic hydroxy compound metabolic process	18	17	35	215	6.32195e-05	0.00959414	ENSCHIG00000004184,ENSCHIG00000007254,ENSCHIG00000010429,ENSCHIG00000012643,ENSCHIG00000012696,ENSCHIG00000012951,ENSCHIG00000013564,ENSCHIG00000016134,ENSCHIG00000016322,ENSCHIG00000016651,ENSCHIG00000016676,ENSCHIG00000017450,ENSCHIG00000017828,ENSCHIG00000019450,ENSCHIG00000021164,ENSCHIG00000024449,ENSCHIG00000025030,ENSCHIG00000025038	ENSCHIG00000005935,ENSCHIG00000011264,ENSCHIG00000012687,ENSCHIG00000012775,ENSCHIG00000014907,ENSCHIG00000015556,ENSCHIG00000016543,ENSCHIG00000017362,ENSCHIG00000019614,ENSCHIG00000021424,ENSCHIG00000021963,ENSCHIG00000022151,ENSCHIG00000023323,ENSCHIG00000024327,ENSCHIG00000024473,ENSCHIG00000024540,ENSCHIG00000026550
MF	GO:0004888	transmembrane signaling receptor activity	41	11	52	377	7.06416e-05	0.0105256	ENSCHIG00000000288,ENSCHIG00000007513,ENSCHIG00000008200,ENSCHIG00000008213,ENSCHIG00000009656,ENSCHIG00000010268,ENSCHIG00000010514,ENSCHIG00000011112,ENSCHIG00000011749,ENSCHIG00000012390,ENSCHIG00000013352,ENSCHIG00000014130,ENSCHIG00000014164,ENSCHIG00000014223,ENSCHIG00000014447,ENSCHIG00000016600,ENSCHIG00000016735,ENSCHIG00000016921,ENSCHIG00000017828,ENSCHIG00000018190,ENSCHIG00000018424,…	ENSCHIG00000000805,ENSCHIG00000005935,ENSCHIG00000008595,ENSCHIG00000015544,ENSCHIG00000017471,ENSCHIG00000020693,ENSCHIG00000022913,ENSCHIG00000023165,ENSCHIG00000023266,ENSCHIG00000025563,ENSCHIG00000026842
MF	GO:0060089	molecular transducer activity	50	14	64	495	7.64494e-05	0.0111876	ENSCHIG00000000288,ENSCHIG00000007513,ENSCHIG00000008200,ENSCHIG00000008213,ENSCHIG00000009303,ENSCHIG00000009511,ENSCHIG00000009656,ENSCHIG00000010268,ENSCHIG00000010514,ENSCHIG00000011112,ENSCHIG00000011737,ENSCHIG00000011749,ENSCHIG00000012390,ENSCHIG00000013099,ENSCHIG00000013352,ENSCHIG00000014130,ENSCHIG00000014164,ENSCHIG00000014223,ENSCHIG00000014447,ENSCHIG00000016600,ENSCHIG00000016735,…	ENSCHIG00000000805,ENSCHIG00000005935,ENSCHIG00000008595,ENSCHIG00000012827,ENSCHIG00000015544,ENSCHIG00000017471,ENSCHIG00000019614,ENSCHIG00000020693,ENSCHIG00000022913,ENSCHIG00000023165,ENSCHIG00000023266,ENSCHIG00000025563,ENSCHIG00000026842,ENSCHIG00000027016
CC	GO:0045202	synapse	39	9	48	345	8.54112e-05	0.0122797	ENSCHIG00000000510,ENSCHIG00000001118,ENSCHIG00000001877,ENSCHIG00000008888,ENSCHIG00000010182,ENSCHIG00000012455,ENSCHIG00000012611,ENSCHIG00000013707,ENSCHIG00000013832,ENSCHIG00000014556,ENSCHIG00000015208,ENSCHIG00000015658,ENSCHIG00000016537,ENSCHIG00000016657,ENSCHIG00000017346,ENSCHIG00000017450,ENSCHIG00000017645,ENSCHIG00000017828,ENSCHIG00000017913,ENSCHIG00000018270,ENSCHIG00000018324,…	ENSCHIG00000000433,ENSCHIG00000000529,ENSCHIG00000009808,ENSCHIG00000010522,ENSCHIG00000010763,ENSCHIG00000016288,ENSCHIG00000017191,ENSCHIG00000026841,ENSCHIG00000026842
CC	GO:0098793	presynapse	15	4	19	92	9.01413e-05	0.0127363	ENSCHIG00000008888,ENSCHIG00000012611,ENSCHIG00000014556,ENSCHIG00000015658,ENSCHIG00000016537,ENSCHIG00000017828,ENSCHIG00000018270,ENSCHIG00000018324,ENSCHIG00000018872,ENSCHIG00000019450,ENSCHIG00000022646,ENSCHIG00000024912,ENSCHIG00000025639,ENSCHIG00000026047,ENSCHIG00000026811	ENSCHIG00000000433,ENSCHIG00000000529,ENSCHIG00000009808,ENSCHIG00000010763
CC	GO:0034702	ion channel complex	21	5	26	149	0.0001045	0.0145149	ENSCHIG00000000232,ENSCHIG00000000887,ENSCHIG00000001734,ENSCHIG00000006632,ENSCHIG00000008401,ENSCHIG00000008888,ENSCHIG00000009678,ENSCHIG00000011199,ENSCHIG00000013699,ENSCHIG00000014117,ENSCHIG00000014447,ENSCHIG00000015754,ENSCHIG00000017645,ENSCHIG00000017828,ENSCHIG00000017913,ENSCHIG00000018348,ENSCHIG00000018525,ENSCHIG00000018584,ENSCHIG00000023742,ENSCHIG00000024980,ENSCHIG00000026110	ENSCHIG00000013660,ENSCHIG00000019038,ENSCHIG00000020260,ENSCHIG00000020634,ENSCHIG00000026842
MF	GO:0004896	cytokine receptor activity	10	2	12	44	0.000127745	0.0174479	ENSCHIG00000008200,ENSCHIG00000010514,ENSCHIG00000014130,ENSCHIG00000016735,ENSCHIG00000019718,ENSCHIG00000020828,ENSCHIG00000023744,ENSCHIG00000023851,ENSCHIG00000026489,ENSCHIG00000027177	ENSCHIG00000008595,ENSCHIG00000017471
CC	GO:0098862	cluster of actin-based cell projections	15	3	18	87	0.000133831	0.0179794	ENSCHIG00000008516,ENSCHIG00000009832,ENSCHIG00000010823,ENSCHIG00000011774,ENSCHIG00000014472,ENSCHIG00000014922,ENSCHIG00000016310,ENSCHIG00000018324,ENSCHIG00000019577,ENSCHIG00000019780,ENSCHIG00000020456,ENSCHIG00000021090,ENSCHIG00000022061,ENSCHIG00000025998,ENSCHIG00000026287	ENSCHIG00000016448,ENSCHIG00000024492,ENSCHIG00000026484
CC	GO:0034703	cation channel complex	19	4	23	127	0.000145389	0.0192172	ENSCHIG00000000232,ENSCHIG00000000887,ENSCHIG00000001734,ENSCHIG00000006632,ENSCHIG00000008401,ENSCHIG00000008888,ENSCHIG00000009678,ENSCHIG00000011199,ENSCHIG00000013699,ENSCHIG00000014117,ENSCHIG00000015754,ENSCHIG00000017645,ENSCHIG00000017828,ENSCHIG00000017913,ENSCHIG00000018348,ENSCHIG00000018525,ENSCHIG00000018584,ENSCHIG00000024980,ENSCHIG00000026110	ENSCHIG00000013660,ENSCHIG00000019038,ENSCHIG00000020634,ENSCHIG00000026842
BP	GO:0090030	regulation of steroid hormone biosynthetic process	2	3	5	8	0.000166481	0.0216558	ENSCHIG00000010429,ENSCHIG00000012951	ENSCHIG00000005935,ENSCHIG00000017191,ENSCHIG00000026550
BP	GO:0055085	transmembrane transport	43	13	56	421	0.000182642	0.0233867	ENSCHIG00000000887,ENSCHIG00000002319,ENSCHIG00000005327,ENSCHIG00000005699,ENSCHIG00000006632,ENSCHIG00000008516,ENSCHIG00000009678,ENSCHIG00000011037,ENSCHIG00000011199,ENSCHIG00000011722,ENSCHIG00000012373,ENSCHIG00000013313,ENSCHIG00000013853,ENSCHIG00000014164,ENSCHIG00000014954,ENSCHIG00000015754,ENSCHIG00000016322,ENSCHIG00000016921,ENSCHIG00000016983,ENSCHIG00000017346,ENSCHIG00000017554,…	ENSCHIG00000008680,ENSCHIG00000011794,ENSCHIG00000012687,ENSCHIG00000013851,ENSCHIG00000015717,ENSCHIG00000015821,ENSCHIG00000017191,ENSCHIG00000020260,ENSCHIG00000020634,ENSCHIG00000022809,ENSCHIG00000022913,ENSCHIG00000025563,ENSCHIG00000026140
CC	GO:0098552	side of membrane	28	8	36	243	0.000188392	0.0237518	ENSCHIG00000000887,ENSCHIG00000003280,ENSCHIG00000007254,ENSCHIG00000008200,ENSCHIG00000009511,ENSCHIG00000010124,ENSCHIG00000010268,ENSCHIG00000011249,ENSCHIG00000011749,ENSCHIG00000012455,ENSCHIG00000012941,ENSCHIG00000013878,ENSCHIG00000013972,ENSCHIG00000014130,ENSCHIG00000014330,ENSCHIG00000014503,ENSCHIG00000015940,ENSCHIG00000015996,ENSCHIG00000016735,ENSCHIG00000018525,ENSCHIG00000019924,…	ENSCHIG00000012827,ENSCHIG00000013575,ENSCHIG00000016288,ENSCHIG00000019614,ENSCHIG00000021497,ENSCHIG00000023984,ENSCHIG00000025096,ENSCHIG00000027016
CC	GO:0098590	plasma membrane region	38	17	55	426	0.000201794	0.0250561	ENSCHIG00000000107,ENSCHIG00000008516,ENSCHIG00000008888,ENSCHIG00000009050,ENSCHIG00000009610,ENSCHIG00000009832,ENSCHIG00000010514,ENSCHIG00000011774,ENSCHIG00000011979,ENSCHIG00000013613,ENSCHIG00000013837,ENSCHIG00000014556,ENSCHIG00000015363,ENSCHIG00000016301,ENSCHIG00000017645,ENSCHIG00000017828,ENSCHIG00000017913,ENSCHIG00000019052,ENSCHIG00000019577,ENSCHIG00000020683,ENSCHIG00000021090,…	ENSCHIG00000000433,ENSCHIG00000008680,ENSCHIG00000009808,ENSCHIG00000010522,ENSCHIG00000016448,ENSCHIG00000017182,ENSCHIG00000017191,ENSCHIG00000018535,ENSCHIG00000019614,ENSCHIG00000021497,ENSCHIG00000021788,ENSCHIG00000022809,ENSCHIG00000025820,ENSCHIG00000025927,ENSCHIG00000026484,ENSCHIG00000026842,ENSCHIG00000027016
BP	GO:0050808	synapse organization	20	9	29	176	0.000212983	0.0260507	ENSCHIG00000001118,ENSCHIG00000004163,ENSCHIG00000009082,ENSCHIG00000009656,ENSCHIG00000011664,ENSCHIG00000013149,ENSCHIG00000013482,ENSCHIG00000013707,ENSCHIG00000015208,ENSCHIG00000016657,ENSCHIG00000017645,ENSCHIG00000019638,ENSCHIG00000019911,ENSCHIG00000021059,ENSCHIG00000021908,ENSCHIG00000023742,ENSCHIG00000024594,ENSCHIG00000024661,ENSCHIG00000026510,ENSCHIG00000026919	ENSCHIG00000010522,ENSCHIG00000013658,ENSCHIG00000017471,ENSCHIG00000018171,ENSCHIG00000020693,ENSCHIG00000021378,ENSCHIG00000022125,ENSCHIG00000023266,ENSCHIG00000025656
MF	GO:0004175	endopeptidase activity	15	9	24	138	0.000238866	0.0287869	ENSCHIG00000006707,ENSCHIG00000009335,ENSCHIG00000009587,ENSCHIG00000009784,ENSCHIG00000013458,ENSCHIG00000013903,ENSCHIG00000016546,ENSCHIG00000016983,ENSCHIG00000017825,ENSCHIG00000018324,ENSCHIG00000020663,ENSCHIG00000022679,ENSCHIG00000023003,ENSCHIG00000023858,ENSCHIG00000025876	ENSCHIG00000008470,ENSCHIG00000010763,ENSCHIG00000016346,ENSCHIG00000016448,ENSCHIG00000016958,ENSCHIG00000019061,ENSCHIG00000019633,ENSCHIG00000023984,ENSCHIG00000025426
BP	GO:0098655	cation transmembrane transport	34	9	43	304	0.000273148	0.031752	ENSCHIG00000000887,ENSCHIG00000005327,ENSCHIG00000005699,ENSCHIG00000006632,ENSCHIG00000009678,ENSCHIG00000011037,ENSCHIG00000011199,ENSCHIG00000011722,ENSCHIG00000013313,ENSCHIG00000013853,ENSCHIG00000014164,ENSCHIG00000014954,ENSCHIG00000015754,ENSCHIG00000016921,ENSCHIG00000016983,ENSCHIG00000017346,ENSCHIG00000017554,ENSCHIG00000017828,ENSCHIG00000017913,ENSCHIG00000018141,ENSCHIG00000018348,…	ENSCHIG00000008680,ENSCHIG00000011794,ENSCHIG00000013851,ENSCHIG00000017191,ENSCHIG00000020634,ENSCHIG00000022809,ENSCHIG00000022913,ENSCHIG00000025563,ENSCHIG00000026140
BP	GO:0022008	neurogenesis	90	18	108	958	0.000274951	0.031752	ENSCHIG00000000107,ENSCHIG00000000292,ENSCHIG00000000510,ENSCHIG00000001118,ENSCHIG00000004157,ENSCHIG00000004163,ENSCHIG00000005365,ENSCHIG00000008973,ENSCHIG00000009082,ENSCHIG00000009973,ENSCHIG00000010268,ENSCHIG00000010414,ENSCHIG00000010429,ENSCHIG00000010560,ENSCHIG00000010742,ENSCHIG00000010815,ENSCHIG00000010917,ENSCHIG00000011011,ENSCHIG00000011034,ENSCHIG00000011664,ENSCHIG00000011831,…	ENSCHIG00000007588,ENSCHIG00000010453,ENSCHIG00000011751,ENSCHIG00000013194,ENSCHIG00000015544,ENSCHIG00000016288,ENSCHIG00000018171,ENSCHIG00000019061,ENSCHIG00000019614,ENSCHIG00000020693,ENSCHIG00000022600,ENSCHIG00000023266,ENSCHIG00000024492,ENSCHIG00000025096,ENSCHIG00000025558,ENSCHIG00000025761,ENSCHIG00000025901,ENSCHIG00000026550
CC	GO:0043235	receptor complex	22	10	32	211	0.000275093	0.031752	ENSCHIG00000008401,ENSCHIG00000008888,ENSCHIG00000010514,ENSCHIG00000012390,ENSCHIG00000012455,ENSCHIG00000012951,ENSCHIG00000013972,ENSCHIG00000014130,ENSCHIG00000014447,ENSCHIG00000016600,ENSCHIG00000017828,ENSCHIG00000019387,ENSCHIG00000019718,ENSCHIG00000019984,ENSCHIG00000021059,ENSCHIG00000021468,ENSCHIG00000022523,ENSCHIG00000023742,ENSCHIG00000023744,ENSCHIG00000025296,ENSCHIG00000026110,…	ENSCHIG00000008956,ENSCHIG00000012827,ENSCHIG00000013660,ENSCHIG00000016526,ENSCHIG00000019614,ENSCHIG00000020331,ENSCHIG00000021497,ENSCHIG00000023266,ENSCHIG00000026842,ENSCHIG00000027016
MF	GO:0015276	ligand-gated ion channel activity	13	3	16	76	0.000289643	0.0325154	ENSCHIG00000013099,ENSCHIG00000014164,ENSCHIG00000014223,ENSCHIG00000014447,ENSCHIG00000016600,ENSCHIG00000017828,ENSCHIG00000018525,ENSCHIG00000019387,ENSCHIG00000020268,ENSCHIG00000021468,ENSCHIG00000022465,ENSCHIG00000026110,ENSCHIG00000026818	ENSCHIG00000022913,ENSCHIG00000025563,ENSCHIG00000026842
MF	GO:0022834	ligand-gated channel activity	13	3	16	76	0.000289643	0.0325154	ENSCHIG00000013099,ENSCHIG00000014164,ENSCHIG00000014223,ENSCHIG00000014447,ENSCHIG00000016600,ENSCHIG00000017828,ENSCHIG00000018525,ENSCHIG00000019387,ENSCHIG00000020268,ENSCHIG00000021468,ENSCHIG00000022465,ENSCHIG00000026110,ENSCHIG00000026818	ENSCHIG00000022913,ENSCHIG00000025563,ENSCHIG00000026842
CC	GO:0005903	brush border	11	2	13	56	0.000346589	0.0383823	ENSCHIG00000008516,ENSCHIG00000009832,ENSCHIG00000010823,ENSCHIG00000011774,ENSCHIG00000014472,ENSCHIG00000014922,ENSCHIG00000016310,ENSCHIG00000018324,ENSCHIG00000019577,ENSCHIG00000021090,ENSCHIG00000025998	ENSCHIG00000016448,ENSCHIG00000026484
BP	GO:0051960	regulation of nervous system development	52	16	68	554	0.000422634	0.0461799	ENSCHIG00000000510,ENSCHIG00000004157,ENSCHIG00000004163,ENSCHIG00000007287,ENSCHIG00000009082,ENSCHIG00000009656,ENSCHIG00000009973,ENSCHIG00000010414,ENSCHIG00000010429,ENSCHIG00000010560,ENSCHIG00000010742,ENSCHIG00000010917,ENSCHIG00000011011,ENSCHIG00000011831,ENSCHIG00000012951,ENSCHIG00000014939,ENSCHIG00000016322,ENSCHIG00000016657,ENSCHIG00000017298,ENSCHIG00000017591,ENSCHIG00000017600,…	ENSCHIG00000010453,ENSCHIG00000010522,ENSCHIG00000011751,ENSCHIG00000013194,ENSCHIG00000013658,ENSCHIG00000015544,ENSCHIG00000016288,ENSCHIG00000017471,ENSCHIG00000018171,ENSCHIG00000019614,ENSCHIG00000020693,ENSCHIG00000023266,ENSCHIG00000025096,ENSCHIG00000025558,ENSCHIG00000025656,ENSCHIG00000026550
BP	GO:0007268	chemical synaptic transmission	31	6	37	255	0.000437438	0.046556	ENSCHIG00000000887,ENSCHIG00000001118,ENSCHIG00000001734,ENSCHIG00000005457,ENSCHIG00000009082,ENSCHIG00000010182,ENSCHIG00000010693,ENSCHIG00000013707,ENSCHIG00000013832,ENSCHIG00000014447,ENSCHIG00000014556,ENSCHIG00000016537,ENSCHIG00000016657,ENSCHIG00000017645,ENSCHIG00000017828,ENSCHIG00000017957,ENSCHIG00000018270,ENSCHIG00000018324,ENSCHIG00000018664,ENSCHIG00000019842,ENSCHIG00000019911,…	ENSCHIG00000000433,ENSCHIG00000009808,ENSCHIG00000010522,ENSCHIG00000013660,ENSCHIG00000016288,ENSCHIG00000025558
BP	GO:0098916	anterograde trans-synaptic signaling	31	6	37	255	0.000437438	0.046556	ENSCHIG00000000887,ENSCHIG00000001118,ENSCHIG00000001734,ENSCHIG00000005457,ENSCHIG00000009082,ENSCHIG00000010182,ENSCHIG00000010693,ENSCHIG00000013707,ENSCHIG00000013832,ENSCHIG00000014447,ENSCHIG00000014556,ENSCHIG00000016537,ENSCHIG00000016657,ENSCHIG00000017645,ENSCHIG00000017828,ENSCHIG00000017957,ENSCHIG00000018270,ENSCHIG00000018324,ENSCHIG00000018664,ENSCHIG00000019842,ENSCHIG00000019911,…	ENSCHIG00000000433,ENSCHIG00000009808,ENSCHIG00000010522,ENSCHIG00000013660,ENSCHIG00000016288,ENSCHIG00000025558
BP	GO:0045940	positive regulation of steroid metabolic process	3	3	6	14	0.0005053	0.0508944	ENSCHIG00000007254,ENSCHIG00000010778,ENSCHIG00000017450	ENSCHIG00000017362,ENSCHIG00000024540,ENSCHIG00000026550
BP	GO:0003008	system process	79	22	101	900	0.000520743	0.0508944	ENSCHIG00000000232,ENSCHIG00000000288,ENSCHIG00000000887,ENSCHIG00000000920,ENSCHIG00000001734,ENSCHIG00000007485,ENSCHIG00000007665,ENSCHIG00000008973,ENSCHIG00000009082,ENSCHIG00000009616,ENSCHIG00000009678,ENSCHIG00000009793,ENSCHIG00000010182,ENSCHIG00000010560,ENSCHIG00000010693,ENSCHIG00000010778,ENSCHIG00000011112,ENSCHIG00000011305,ENSCHIG00000011401,ENSCHIG00000011607,ENSCHIG00000011664,…	ENSCHIG00000000805,ENSCHIG00000008359,ENSCHIG00000015374,ENSCHIG00000015556,ENSCHIG00000016288,ENSCHIG00000016448,ENSCHIG00000017191,ENSCHIG00000018847,ENSCHIG00000019061,ENSCHIG00000019614,ENSCHIG00000019940,ENSCHIG00000020028,ENSCHIG00000021788,ENSCHIG00000022913,ENSCHIG00000023984,ENSCHIG00000024492,ENSCHIG00000024540,ENSCHIG00000025257,ENSCHIG00000025647,ENSCHIG00000025901,ENSCHIG00000026258,…
BP	GO:0050810	regulation of steroid biosynthetic process	6	5	11	43	0.000527656	0.0508944	ENSCHIG00000007254,ENSCHIG00000010429,ENSCHIG00000012643,ENSCHIG00000012951,ENSCHIG00000016651,ENSCHIG00000017450	ENSCHIG00000005935,ENSCHIG00000017191,ENSCHIG00000017362,ENSCHIG00000023323,ENSCHIG00000026550
BP	GO:0031944	negative regulation of glucocorticoid metabolic process	2	1	3	3	0.000550026	0.0508944	ENSCHIG00000010429,ENSCHIG00000012951	ENSCHIG00000017191
BP	GO:0031947	negative regulation of glucocorticoid biosynthetic process	2	1	3	3	0.000550026	0.0508944	ENSCHIG00000010429,ENSCHIG00000012951	ENSCHIG00000017191
BP	GO:0051387	negative regulation of neurotrophin TRK receptor signaling pathway	1	2	3	3	0.000550026	0.0508944	ENSCHIG00000010778	ENSCHIG00000000805,ENSCHIG00000008359
BP	GO:0090032	negative regulation of steroid hormone biosynthetic process	2	1	3	3	0.000550026	0.0508944	ENSCHIG00000010429,ENSCHIG00000012951	ENSCHIG00000017191
MF	GO:1901681	sulfur compound binding	11	8	19	103	0.000489404	0.0508944	ENSCHIG00000000920,ENSCHIG00000008250,ENSCHIG00000012683,ENSCHIG00000013837,ENSCHIG00000015940,ENSCHIG00000016651,ENSCHIG00000016965,ENSCHIG00000020062,ENSCHIG00000023285,ENSCHIG00000024614,ENSCHIG00000026704	ENSCHIG00000008249,ENSCHIG00000011795,ENSCHIG00000015183,ENSCHIG00000015289,ENSCHIG00000016288,ENSCHIG00000021424,ENSCHIG00000022423,ENSCHIG00000024199
MF	GO:0004890	GABA-A receptor activity	3	0	3	3	0.000520363	0.0508944	ENSCHIG00000013352,ENSCHIG00000021468,ENSCHIG00000022523	-
MF	GO:0047498	calcium-dependent phospholipase A2 activity	3	0	3	3	0.000520363	0.0508944	ENSCHIG00000009050,ENSCHIG00000010501,ENSCHIG00000026459	-
MF	GO:0097108	hedgehog family protein binding	3	0	3	3	0.000520363	0.0508944	ENSCHIG00000005365,ENSCHIG00000013837,ENSCHIG00000017723	-
MF	GO:0038023	signaling receptor activity	44	11	55	439	0.000552728	0.0508944	ENSCHIG00000000288,ENSCHIG00000007513,ENSCHIG00000008200,ENSCHIG00000008213,ENSCHIG00000009303,ENSCHIG00000009511,ENSCHIG00000009656,ENSCHIG00000010268,ENSCHIG00000010514,ENSCHIG00000011112,ENSCHIG00000011749,ENSCHIG00000012390,ENSCHIG00000013352,ENSCHIG00000014130,ENSCHIG00000014164,ENSCHIG00000014223,ENSCHIG00000014447,ENSCHIG00000016600,ENSCHIG00000016735,ENSCHIG00000016921,ENSCHIG00000017828,…	ENSCHIG00000000805,ENSCHIG00000005935,ENSCHIG00000008595,ENSCHIG00000015544,ENSCHIG00000017471,ENSCHIG00000020693,ENSCHIG00000022913,ENSCHIG00000023165,ENSCHIG00000023266,ENSCHIG00000025563,ENSCHIG00000026842
BP	GO:0030317	flagellated sperm motility	12	0	12	50	0.000560131	0.051003	ENSCHIG00000008846,ENSCHIG00000011401,ENSCHIG00000013270,ENSCHIG00000013326,ENSCHIG00000013699,ENSCHIG00000015567,ENSCHIG00000016651,ENSCHIG00000019392,ENSCHIG00000019836,ENSCHIG00000021164,ENSCHIG00000021908,ENSCHIG00000025847	-
BP	GO:0021937	cerebellar Purkinje cell-granule cell precursor cell signaling involved in regulation of granule cell precursor cell proliferation	4	0	4	6	0.000589253	0.051517	ENSCHIG00000007287,ENSCHIG00000017600,ENSCHIG00000022067,ENSCHIG00000022961	-
BP	GO:0099536	synaptic signaling	31	6	37	259	0.000592301	0.051517	ENSCHIG00000000887,ENSCHIG00000001118,ENSCHIG00000001734,ENSCHIG00000005457,ENSCHIG00000009082,ENSCHIG00000010182,ENSCHIG00000010693,ENSCHIG00000013707,ENSCHIG00000013832,ENSCHIG00000014447,ENSCHIG00000014556,ENSCHIG00000016537,ENSCHIG00000016657,ENSCHIG00000017645,ENSCHIG00000017828,ENSCHIG00000017957,ENSCHIG00000018270,ENSCHIG00000018324,ENSCHIG00000018664,ENSCHIG00000019842,ENSCHIG00000019911,…	ENSCHIG00000000433,ENSCHIG00000009808,ENSCHIG00000010522,ENSCHIG00000013660,ENSCHIG00000016288,ENSCHIG00000025558
BP	GO:0099537	trans-synaptic signaling	31	6	37	259	0.000592301	0.051517	ENSCHIG00000000887,ENSCHIG00000001118,ENSCHIG00000001734,ENSCHIG00000005457,ENSCHIG00000009082,ENSCHIG00000010182,ENSCHIG00000010693,ENSCHIG00000013707,ENSCHIG00000013832,ENSCHIG00000014447,ENSCHIG00000014556,ENSCHIG00000016537,ENSCHIG00000016657,ENSCHIG00000017645,ENSCHIG00000017828,ENSCHIG00000017957,ENSCHIG00000018270,ENSCHIG00000018324,ENSCHIG00000018664,ENSCHIG00000019842,ENSCHIG00000019911,…	ENSCHIG00000000433,ENSCHIG00000009808,ENSCHIG00000010522,ENSCHIG00000013660,ENSCHIG00000016288,ENSCHIG00000025558
BP	GO:0006066	alcohol metabolic process	10	12	22	127	0.000597071	0.051517	ENSCHIG00000004184,ENSCHIG00000007254,ENSCHIG00000012643,ENSCHIG00000012696,ENSCHIG00000013564,ENSCHIG00000016134,ENSCHIG00000016651,ENSCHIG00000016676,ENSCHIG00000019450,ENSCHIG00000025030	ENSCHIG00000005935,ENSCHIG00000011264,ENSCHIG00000014907,ENSCHIG00000015556,ENSCHIG00000019614,ENSCHIG00000021424,ENSCHIG00000021963,ENSCHIG00000022151,ENSCHIG00000023323,ENSCHIG00000024327,ENSCHIG00000024473,ENSCHIG00000024540
MF	GO:0070696	transmembrane receptor protein serine/threonine kinase binding	3	2	5	10	0.000597207	0.051517	ENSCHIG00000010429,ENSCHIG00000012951,ENSCHIG00000013149	ENSCHIG00000025901,ENSCHIG00000026550
BP	GO:0048731	system development	213	62	275	2860	0.000610418	0.0521081	ENSCHIG00000000107,ENSCHIG00000000292,ENSCHIG00000000510,ENSCHIG00000000522,ENSCHIG00000000887,ENSCHIG00000000920,ENSCHIG00000001118,ENSCHIG00000002159,ENSCHIG00000003108,ENSCHIG00000003280,ENSCHIG00000004157,ENSCHIG00000004163,ENSCHIG00000005003,ENSCHIG00000005326,ENSCHIG00000005365,ENSCHIG00000005699,ENSCHIG00000006072,ENSCHIG00000006089,ENSCHIG00000006426,ENSCHIG00000006707,ENSCHIG00000007287,…	ENSCHIG00000000514,ENSCHIG00000003279,ENSCHIG00000005935,ENSCHIG00000007351,ENSCHIG00000007588,ENSCHIG00000008359,ENSCHIG00000008595,ENSCHIG00000008787,ENSCHIG00000010453,ENSCHIG00000010522,ENSCHIG00000011095,ENSCHIG00000011751,ENSCHIG00000011794,ENSCHIG00000011838,ENSCHIG00000011978,ENSCHIG00000012523,ENSCHIG00000012713,ENSCHIG00000012775,ENSCHIG00000013194,ENSCHIG00000013658,ENSCHIG00000014907,…
MF	GO:0072509	divalent inorganic cation transmembrane transporter activity	12	6	18	97	0.000634651	0.0536182	ENSCHIG00000000232,ENSCHIG00000001734,ENSCHIG00000005457,ENSCHIG00000008973,ENSCHIG00000013699,ENSCHIG00000014164,ENSCHIG00000015754,ENSCHIG00000016600,ENSCHIG00000017828,ENSCHIG00000024152,ENSCHIG00000024612,ENSCHIG00000026287	ENSCHIG00000008680,ENSCHIG00000011794,ENSCHIG00000012687,ENSCHIG00000019215,ENSCHIG00000022913,ENSCHIG00000025563
BP	GO:0097722	sperm motility	12	0	12	51	0.000678833	0.0558142	ENSCHIG00000008846,ENSCHIG00000011401,ENSCHIG00000013270,ENSCHIG00000013326,ENSCHIG00000013699,ENSCHIG00000015567,ENSCHIG00000016651,ENSCHIG00000019392,ENSCHIG00000019836,ENSCHIG00000021164,ENSCHIG00000021908,ENSCHIG00000025847	-
MF	GO:0008201	heparin binding	9	6	15	74	0.000680193	0.0558142	ENSCHIG00000000920,ENSCHIG00000008250,ENSCHIG00000012683,ENSCHIG00000013837,ENSCHIG00000016651,ENSCHIG00000016965,ENSCHIG00000020062,ENSCHIG00000023285,ENSCHIG00000026704	ENSCHIG00000008249,ENSCHIG00000011795,ENSCHIG00000015183,ENSCHIG00000016288,ENSCHIG00000022423,ENSCHIG00000024199
MF	GO:0052689	carboxylic ester hydrolase activity	8	3	11	45	0.000681076	0.0558142	ENSCHIG00000009050,ENSCHIG00000010501,ENSCHIG00000011355,ENSCHIG00000011772,ENSCHIG00000017267,ENSCHIG00000024322,ENSCHIG00000026459,ENSCHIG00000026712	ENSCHIG00000011643,ENSCHIG00000013660,ENSCHIG00000022289
BP	GO:0051239	regulation of multicellular organismal process	151	44	195	1946	0.000741427	0.0601584	ENSCHIG00000000288,ENSCHIG00000000510,ENSCHIG00000000522,ENSCHIG00000001734,ENSCHIG00000002945,ENSCHIG00000004157,ENSCHIG00000004163,ENSCHIG00000005003,ENSCHIG00000007287,ENSCHIG00000007513,ENSCHIG00000008250,ENSCHIG00000008729,ENSCHIG00000008990,ENSCHIG00000009082,ENSCHIG00000009216,ENSCHIG00000009511,ENSCHIG00000009656,ENSCHIG00000009678,ENSCHIG00000009784,ENSCHIG00000009793,ENSCHIG00000009934,…	ENSCHIG00000000514,ENSCHIG00000006328,ENSCHIG00000007351,ENSCHIG00000008359,ENSCHIG00000008787,ENSCHIG00000009808,ENSCHIG00000010453,ENSCHIG00000010522,ENSCHIG00000011751,ENSCHIG00000011978,ENSCHIG00000012713,ENSCHIG00000013194,ENSCHIG00000013658,ENSCHIG00000015544,ENSCHIG00000015556,ENSCHIG00000016217,ENSCHIG00000016244,ENSCHIG00000016288,ENSCHIG00000016448,ENSCHIG00000017191,ENSCHIG00000017471,…
BP	GO:0065008	regulation of biological quality	144	59	203	2038	0.000764074	0.0613881	ENSCHIG00000000107,ENSCHIG00000000288,ENSCHIG00000000510,ENSCHIG00000000920,ENSCHIG00000001118,ENSCHIG00000001734,ENSCHIG00000001947,ENSCHIG00000003641,ENSCHIG00000004163,ENSCHIG00000004184,ENSCHIG00000004709,ENSCHIG00000005699,ENSCHIG00000006072,ENSCHIG00000007254,ENSCHIG00000007665,ENSCHIG00000008250,ENSCHIG00000008973,ENSCHIG00000008990,ENSCHIG00000009082,ENSCHIG00000009216,ENSCHIG00000009335,…	ENSCHIG00000000433,ENSCHIG00000000805,ENSCHIG00000001909,ENSCHIG00000005935,ENSCHIG00000008019,ENSCHIG00000008680,ENSCHIG00000009808,ENSCHIG00000010522,ENSCHIG00000011232,ENSCHIG00000011264,ENSCHIG00000012576,ENSCHIG00000012775,ENSCHIG00000012827,ENSCHIG00000013447,ENSCHIG00000013658,ENSCHIG00000013660,ENSCHIG00000015370,ENSCHIG00000015374,ENSCHIG00000016288,ENSCHIG00000016448,ENSCHIG00000017191,…
BP	GO:0048699	generation of neurons	82	17	99	890	0.000804668	0.0640219	ENSCHIG00000000107,ENSCHIG00000000510,ENSCHIG00000001118,ENSCHIG00000004157,ENSCHIG00000004163,ENSCHIG00000005365,ENSCHIG00000008973,ENSCHIG00000009082,ENSCHIG00000009973,ENSCHIG00000010268,ENSCHIG00000010414,ENSCHIG00000010429,ENSCHIG00000010560,ENSCHIG00000010742,ENSCHIG00000010815,ENSCHIG00000010917,ENSCHIG00000011011,ENSCHIG00000011034,ENSCHIG00000011664,ENSCHIG00000011831,ENSCHIG00000012455,…	ENSCHIG00000007588,ENSCHIG00000010453,ENSCHIG00000011751,ENSCHIG00000013194,ENSCHIG00000015544,ENSCHIG00000016288,ENSCHIG00000018171,ENSCHIG00000019061,ENSCHIG00000019614,ENSCHIG00000020693,ENSCHIG00000023266,ENSCHIG00000024492,ENSCHIG00000025096,ENSCHIG00000025558,ENSCHIG00000025761,ENSCHIG00000025901,ENSCHIG00000026550
MF	GO:0005244	voltage-gated ion channel activity	17	0	17	91	0.000822686	0.0642087	ENSCHIG00000000232,ENSCHIG00000001734,ENSCHIG00000005457,ENSCHIG00000009678,ENSCHIG00000011199,ENSCHIG00000013699,ENSCHIG00000013853,ENSCHIG00000014164,ENSCHIG00000015754,ENSCHIG00000017828,ENSCHIG00000017913,ENSCHIG00000018348,ENSCHIG00000018584,ENSCHIG00000020127,ENSCHIG00000024980,ENSCHIG00000026110,ENSCHIG00000026287	-
MF	GO:0022832	voltage-gated channel activity	17	0	17	91	0.000822686	0.0642087	ENSCHIG00000000232,ENSCHIG00000001734,ENSCHIG00000005457,ENSCHIG00000009678,ENSCHIG00000011199,ENSCHIG00000013699,ENSCHIG00000013853,ENSCHIG00000014164,ENSCHIG00000015754,ENSCHIG00000017828,ENSCHIG00000017913,ENSCHIG00000018348,ENSCHIG00000018584,ENSCHIG00000020127,ENSCHIG00000024980,ENSCHIG00000026110,ENSCHIG00000026287	-
BP	GO:0022610	biological adhesion	60	20	80	692	0.000863362	0.0667476	ENSCHIG00000002945,ENSCHIG00000006791,ENSCHIG00000008233,ENSCHIG00000008990,ENSCHIG00000009082,ENSCHIG00000009216,ENSCHIG00000009485,ENSCHIG00000009511,ENSCHIG00000009832,ENSCHIG00000010892,ENSCHIG00000011081,ENSCHIG00000011155,ENSCHIG00000011339,ENSCHIG00000012390,ENSCHIG00000012455,ENSCHIG00000012941,ENSCHIG00000012951,ENSCHIG00000013613,ENSCHIG00000013972,ENSCHIG00000014130,ENSCHIG00000014302,…	ENSCHIG00000008249,ENSCHIG00000010453,ENSCHIG00000010651,ENSCHIG00000011095,ENSCHIG00000011795,ENSCHIG00000012713,ENSCHIG00000015544,ENSCHIG00000016288,ENSCHIG00000016448,ENSCHIG00000016526,ENSCHIG00000017182,ENSCHIG00000017801,ENSCHIG00000019633,ENSCHIG00000020028,ENSCHIG00000020693,ENSCHIG00000021393,ENSCHIG00000022600,ENSCHIG00000025211,ENSCHIG00000025865,ENSCHIG00000027016
BP	GO:0044283	small molecule biosynthetic process	21	15	36	256	0.000937004	0.071764	ENSCHIG00000002858,ENSCHIG00000004184,ENSCHIG00000007254,ENSCHIG00000008250,ENSCHIG00000009050,ENSCHIG00000009078,ENSCHIG00000010429,ENSCHIG00000010501,ENSCHIG00000012643,ENSCHIG00000012951,ENSCHIG00000014130,ENSCHIG00000014147,ENSCHIG00000016134,ENSCHIG00000016651,ENSCHIG00000017450,ENSCHIG00000020615,ENSCHIG00000021164,ENSCHIG00000024449,ENSCHIG00000024614,ENSCHIG00000025030,ENSCHIG00000025717	ENSCHIG00000002685,ENSCHIG00000005935,ENSCHIG00000011643,ENSCHIG00000014907,ENSCHIG00000015556,ENSCHIG00000016543,ENSCHIG00000017242,ENSCHIG00000017362,ENSCHIG00000017801,ENSCHIG00000018012,ENSCHIG00000021963,ENSCHIG00000023323,ENSCHIG00000024327,ENSCHIG00000024473,ENSCHIG00000026550
BP	GO:0007275	multicellular organism development	222	68	290	3057	0.000995749	0.0750815	ENSCHIG00000000107,ENSCHIG00000000292,ENSCHIG00000000510,ENSCHIG00000000522,ENSCHIG00000000887,ENSCHIG00000000920,ENSCHIG00000001118,ENSCHIG00000002159,ENSCHIG00000003108,ENSCHIG00000003280,ENSCHIG00000004157,ENSCHIG00000004163,ENSCHIG00000005003,ENSCHIG00000005326,ENSCHIG00000005365,ENSCHIG00000005699,ENSCHIG00000005917,ENSCHIG00000006072,ENSCHIG00000006089,ENSCHIG00000006426,ENSCHIG00000006707,…	ENSCHIG00000000514,ENSCHIG00000002832,ENSCHIG00000003279,ENSCHIG00000005935,ENSCHIG00000007351,ENSCHIG00000007588,ENSCHIG00000008359,ENSCHIG00000008595,ENSCHIG00000008787,ENSCHIG00000010453,ENSCHIG00000010522,ENSCHIG00000011095,ENSCHIG00000011751,ENSCHIG00000011794,ENSCHIG00000011838,ENSCHIG00000011978,ENSCHIG00000012523,ENSCHIG00000012713,ENSCHIG00000012775,ENSCHIG00000013194,ENSCHIG00000013658,…
BP	GO:0030182	neuron differentiation	74	15	89	790	0.00101021	0.0750815	ENSCHIG00000000107,ENSCHIG00000000510,ENSCHIG00000001118,ENSCHIG00000004157,ENSCHIG00000004163,ENSCHIG00000008973,ENSCHIG00000009082,ENSCHIG00000010268,ENSCHIG00000010414,ENSCHIG00000010429,ENSCHIG00000010560,ENSCHIG00000010742,ENSCHIG00000010815,ENSCHIG00000010917,ENSCHIG00000011011,ENSCHIG00000011034,ENSCHIG00000011664,ENSCHIG00000011831,ENSCHIG00000012455,ENSCHIG00000012951,ENSCHIG00000013482,…	ENSCHIG00000007588,ENSCHIG00000010453,ENSCHIG00000011751,ENSCHIG00000013194,ENSCHIG00000015544,ENSCHIG00000018171,ENSCHIG00000019061,ENSCHIG00000020693,ENSCHIG00000023266,ENSCHIG00000024492,ENSCHIG00000025096,ENSCHIG00000025558,ENSCHIG00000025761,ENSCHIG00000025901,ENSCHIG00000026550
BP	GO:0007157	heterophilic cell-cell adhesion via plasma membrane cell adhesion molecules	7	0	7	21	0.00101635	0.0750815	ENSCHIG00000009485,ENSCHIG00000012390,ENSCHIG00000015363,ENSCHIG00000015932,ENSCHIG00000016657,ENSCHIG00000019984,ENSCHIG00000026919	-
BP	GO:0048167	regulation of synaptic plasticity	13	5	18	99	0.00102613	0.0750815	ENSCHIG00000009082,ENSCHIG00000010182,ENSCHIG00000013707,ENSCHIG00000016657,ENSCHIG00000017645,ENSCHIG00000017828,ENSCHIG00000018324,ENSCHIG00000019842,ENSCHIG00000019911,ENSCHIG00000021908,ENSCHIG00000023742,ENSCHIG00000026047,ENSCHIG00000026510	ENSCHIG00000000433,ENSCHIG00000009808,ENSCHIG00000013660,ENSCHIG00000016288,ENSCHIG00000025558
MF	GO:0033612	receptor serine/threonine kinase binding	3	2	5	11	0.00102267	0.0750815	ENSCHIG00000010429,ENSCHIG00000012951,ENSCHIG00000013149	ENSCHIG00000025901,ENSCHIG00000026550
BP	GO:0007600	sensory perception	31	6	37	268	0.00112932	0.0817026	ENSCHIG00000000232,ENSCHIG00000000920,ENSCHIG00000001734,ENSCHIG00000007485,ENSCHIG00000008973,ENSCHIG00000009616,ENSCHIG00000010182,ENSCHIG00000011112,ENSCHIG00000011774,ENSCHIG00000011979,ENSCHIG00000013352,ENSCHIG00000015504,ENSCHIG00000015754,ENSCHIG00000015900,ENSCHIG00000017828,ENSCHIG00000017913,ENSCHIG00000018324,ENSCHIG00000018664,ENSCHIG00000018872,ENSCHIG00000019590,ENSCHIG00000019780,…	ENSCHIG00000008359,ENSCHIG00000016288,ENSCHIG00000019940,ENSCHIG00000024492,ENSCHIG00000026258,ENSCHIG00000026841
CC	GO:0043025	neuronal cell body	20	3	23	146	0.00113656	0.0817026	ENSCHIG00000000510,ENSCHIG00000004157,ENSCHIG00000004163,ENSCHIG00000009124,ENSCHIG00000013482,ENSCHIG00000014922,ENSCHIG00000015246,ENSCHIG00000016651,ENSCHIG00000017645,ENSCHIG00000017913,ENSCHIG00000018324,ENSCHIG00000021440,ENSCHIG00000021908,ENSCHIG00000021993,ENSCHIG00000023067,ENSCHIG00000024594,ENSCHIG00000024980,ENSCHIG00000026005,ENSCHIG00000026047,ENSCHIG00000026602	ENSCHIG00000009808,ENSCHIG00000010453,ENSCHIG00000019061
MF	GO:0015077	monovalent inorganic cation transmembrane transporter activity	16	6	22	136	0.0011793	0.0840382	ENSCHIG00000002319,ENSCHIG00000005327,ENSCHIG00000009678,ENSCHIG00000011199,ENSCHIG00000013853,ENSCHIG00000014117,ENSCHIG00000017913,ENSCHIG00000018348,ENSCHIG00000018525,ENSCHIG00000018584,ENSCHIG00000020127,ENSCHIG00000021090,ENSCHIG00000022273,ENSCHIG00000023067,ENSCHIG00000024980,ENSCHIG00000026110	ENSCHIG00000012687,ENSCHIG00000013323,ENSCHIG00000017191,ENSCHIG00000017558,ENSCHIG00000017966,ENSCHIG00000022809
CC	GO:0044421	extracellular region part	50	24	74	658	0.00121706	0.0859813	ENSCHIG00000000920,ENSCHIG00000004163,ENSCHIG00000008250,ENSCHIG00000008401,ENSCHIG00000009078,ENSCHIG00000009082,ENSCHIG00000009335,ENSCHIG00000009616,ENSCHIG00000010501,ENSCHIG00000010514,ENSCHIG00000010567,ENSCHIG00000010778,ENSCHIG00000010892,ENSCHIG00000011034,ENSCHIG00000011305,ENSCHIG00000011607,ENSCHIG00000011772,ENSCHIG00000011979,ENSCHIG00000012683,ENSCHIG00000012951,ENSCHIG00000013603,…	ENSCHIG00000008249,ENSCHIG00000008470,ENSCHIG00000009898,ENSCHIG00000011795,ENSCHIG00000011796,ENSCHIG00000012523,ENSCHIG00000013575,ENSCHIG00000014228,ENSCHIG00000015374,ENSCHIG00000015787,ENSCHIG00000016448,ENSCHIG00000017030,ENSCHIG00000019360,ENSCHIG00000019464,ENSCHIG00000021286,ENSCHIG00000022125,ENSCHIG00000024540,ENSCHIG00000025211,ENSCHIG00000025426,ENSCHIG00000025647,ENSCHIG00000025761,…
BP	GO:0048856	anatomical structure development	244	73	317	3386	0.00123285	0.0863522	ENSCHIG00000000107,ENSCHIG00000000292,ENSCHIG00000000510,ENSCHIG00000000522,ENSCHIG00000000887,ENSCHIG00000000920,ENSCHIG00000001118,ENSCHIG00000002159,ENSCHIG00000003108,ENSCHIG00000003280,ENSCHIG00000004157,ENSCHIG00000004163,ENSCHIG00000005003,ENSCHIG00000005326,ENSCHIG00000005365,ENSCHIG00000005699,ENSCHIG00000005917,ENSCHIG00000006072,ENSCHIG00000006089,ENSCHIG00000006426,ENSCHIG00000006707,…	ENSCHIG00000000514,ENSCHIG00000002832,ENSCHIG00000003279,ENSCHIG00000005935,ENSCHIG00000007351,ENSCHIG00000007588,ENSCHIG00000008249,ENSCHIG00000008359,ENSCHIG00000008595,ENSCHIG00000008787,ENSCHIG00000010453,ENSCHIG00000010522,ENSCHIG00000011095,ENSCHIG00000011751,ENSCHIG00000011794,ENSCHIG00000011838,ENSCHIG00000011978,ENSCHIG00000012523,ENSCHIG00000012713,ENSCHIG00000012775,ENSCHIG00000013194,…
BP	GO:0097104	postsynaptic membrane assembly	4	0	4	7	0.00128564	0.0892867	ENSCHIG00000013149,ENSCHIG00000024661,ENSCHIG00000026510,ENSCHIG00000026919	-
BP	GO:0048666	neuron development	62	11	73	629	0.00130811	0.090084	ENSCHIG00000000107,ENSCHIG00000000510,ENSCHIG00000001118,ENSCHIG00000004157,ENSCHIG00000004163,ENSCHIG00000008973,ENSCHIG00000009082,ENSCHIG00000010268,ENSCHIG00000010429,ENSCHIG00000010560,ENSCHIG00000010742,ENSCHIG00000010917,ENSCHIG00000011011,ENSCHIG00000011034,ENSCHIG00000011664,ENSCHIG00000011831,ENSCHIG00000012455,ENSCHIG00000013482,ENSCHIG00000013832,ENSCHIG00000014517,ENSCHIG00000014939,…	ENSCHIG00000007588,ENSCHIG00000010453,ENSCHIG00000011751,ENSCHIG00000015544,ENSCHIG00000018171,ENSCHIG00000019061,ENSCHIG00000020693,ENSCHIG00000023266,ENSCHIG00000024492,ENSCHIG00000025096,ENSCHIG00000025761
BP	GO:0050804	modulation of chemical synaptic transmission	21	6	27	179	0.00140476	0.0959334	ENSCHIG00000001118,ENSCHIG00000005457,ENSCHIG00000009082,ENSCHIG00000010182,ENSCHIG00000013707,ENSCHIG00000013832,ENSCHIG00000014556,ENSCHIG00000016537,ENSCHIG00000016657,ENSCHIG00000017645,ENSCHIG00000017828,ENSCHIG00000018324,ENSCHIG00000018664,ENSCHIG00000019842,ENSCHIG00000019911,ENSCHIG00000021908,ENSCHIG00000022646,ENSCHIG00000023742,ENSCHIG00000026047,ENSCHIG00000026510,ENSCHIG00000026919	ENSCHIG00000000433,ENSCHIG00000009808,ENSCHIG00000010522,ENSCHIG00000013660,ENSCHIG00000016288,ENSCHIG00000025558
BP	GO:0061326	renal tubule development	13	2	15	78	0.00146687	0.09784	ENSCHIG00000007665,ENSCHIG00000010517,ENSCHIG00000010778,ENSCHIG00000012951,ENSCHIG00000013837,ENSCHIG00000015363,ENSCHIG00000015932,ENSCHIG00000016322,ENSCHIG00000018190,ENSCHIG00000020630,ENSCHIG00000022067,ENSCHIG00000025038,ENSCHIG00000026198	ENSCHIG00000021393,ENSCHIG00000022125
BP	GO:0030001	metal ion transport	40	12	52	418	0.00148043	0.09784	ENSCHIG00000000887,ENSCHIG00000001734,ENSCHIG00000005327,ENSCHIG00000005699,ENSCHIG00000006632,ENSCHIG00000008973,ENSCHIG00000009678,ENSCHIG00000011199,ENSCHIG00000013699,ENSCHIG00000013853,ENSCHIG00000014164,ENSCHIG00000014179,ENSCHIG00000014954,ENSCHIG00000015754,ENSCHIG00000016322,ENSCHIG00000016600,ENSCHIG00000016921,ENSCHIG00000017554,ENSCHIG00000017828,ENSCHIG00000017913,ENSCHIG00000018141,…	ENSCHIG00000008680,ENSCHIG00000011794,ENSCHIG00000012827,ENSCHIG00000013323,ENSCHIG00000016288,ENSCHIG00000017191,ENSCHIG00000019215,ENSCHIG00000020634,ENSCHIG00000021497,ENSCHIG00000022913,ENSCHIG00000025563,ENSCHIG00000027016
MF	GO:0030414	peptidase inhibitor activity	7	4	11	49	0.0014549	0.09784	ENSCHIG00000007665,ENSCHIG00000016310,ENSCHIG00000016400,ENSCHIG00000016965,ENSCHIG00000019450,ENSCHIG00000020018,ENSCHIG00000025316	ENSCHIG00000016288,ENSCHIG00000018632,ENSCHIG00000024986,ENSCHIG00000026258
MF	GO:0005230	extracellular ligand-gated ion channel activity	8	2	10	42	0.00147431	0.09784	ENSCHIG00000014223,ENSCHIG00000014447,ENSCHIG00000017828,ENSCHIG00000019387,ENSCHIG00000020268,ENSCHIG00000021468,ENSCHIG00000022465,ENSCHIG00000026818	ENSCHIG00000022913,ENSCHIG00000026842
BP	GO:0050877	nervous system process	50	11	61	510	0.00158534	0.103935	ENSCHIG00000000232,ENSCHIG00000000920,ENSCHIG00000001734,ENSCHIG00000007485,ENSCHIG00000008973,ENSCHIG00000009082,ENSCHIG00000009616,ENSCHIG00000010182,ENSCHIG00000010560,ENSCHIG00000010693,ENSCHIG00000011112,ENSCHIG00000011305,ENSCHIG00000011401,ENSCHIG00000011664,ENSCHIG00000011774,ENSCHIG00000011979,ENSCHIG00000013352,ENSCHIG00000013707,ENSCHIG00000013849,ENSCHIG00000015504,ENSCHIG00000015754,…	ENSCHIG00000008359,ENSCHIG00000015556,ENSCHIG00000016288,ENSCHIG00000016448,ENSCHIG00000019061,ENSCHIG00000019614,ENSCHIG00000019940,ENSCHIG00000021788,ENSCHIG00000024492,ENSCHIG00000026258,ENSCHIG00000026841
BP	GO:0030154	cell differentiation	181	44	225	2320	0.00161233	0.104865	ENSCHIG00000000107,ENSCHIG00000000292,ENSCHIG00000000510,ENSCHIG00000000887,ENSCHIG00000001118,ENSCHIG00000003280,ENSCHIG00000004157,ENSCHIG00000004163,ENSCHIG00000005003,ENSCHIG00000005326,ENSCHIG00000005365,ENSCHIG00000006791,ENSCHIG00000007287,ENSCHIG00000007513,ENSCHIG00000007665,ENSCHIG00000008278,ENSCHIG00000008973,ENSCHIG00000008990,ENSCHIG00000009082,ENSCHIG00000009511,ENSCHIG00000009616,…	ENSCHIG00000000514,ENSCHIG00000002832,ENSCHIG00000007588,ENSCHIG00000008359,ENSCHIG00000010453,ENSCHIG00000011751,ENSCHIG00000011838,ENSCHIG00000011978,ENSCHIG00000012523,ENSCHIG00000012775,ENSCHIG00000013194,ENSCHIG00000014769,ENSCHIG00000014907,ENSCHIG00000015544,ENSCHIG00000016288,ENSCHIG00000016526,ENSCHIG00000018171,ENSCHIG00000018632,ENSCHIG00000018847,ENSCHIG00000019061,ENSCHIG00000019614,…
BP	GO:0098660	inorganic ion transmembrane transport	32	7	39	293	0.00167999	0.10765	ENSCHIG00000000887,ENSCHIG00000005327,ENSCHIG00000005699,ENSCHIG00000006632,ENSCHIG00000009678,ENSCHIG00000011037,ENSCHIG00000011199,ENSCHIG00000013313,ENSCHIG00000013853,ENSCHIG00000014164,ENSCHIG00000014954,ENSCHIG00000015754,ENSCHIG00000016921,ENSCHIG00000017554,ENSCHIG00000017828,ENSCHIG00000017913,ENSCHIG00000018141,ENSCHIG00000018348,ENSCHIG00000018525,ENSCHIG00000018584,ENSCHIG00000019387,…	ENSCHIG00000008680,ENSCHIG00000011794,ENSCHIG00000017191,ENSCHIG00000020634,ENSCHIG00000022809,ENSCHIG00000022913,ENSCHIG00000025563
BP	GO:0006699	bile acid biosynthetic process	4	2	6	17	0.00168141	0.10765	ENSCHIG00000012643,ENSCHIG00000017450,ENSCHIG00000024449,ENSCHIG00000025030	ENSCHIG00000016543,ENSCHIG00000017362
MF	GO:0061135	endopeptidase regulator activity	8	3	11	50	0.00173269	0.110073	ENSCHIG00000007665,ENSCHIG00000016310,ENSCHIG00000016400,ENSCHIG00000016965,ENSCHIG00000019450,ENSCHIG00000020018,ENSCHIG00000022955,ENSCHIG00000025316	ENSCHIG00000016288,ENSCHIG00000018632,ENSCHIG00000026258
CC	GO:0098794	postsynapse	21	3	24	160	0.00179036	0.112862	ENSCHIG00000000510,ENSCHIG00000001118,ENSCHIG00000008888,ENSCHIG00000010182,ENSCHIG00000012455,ENSCHIG00000012611,ENSCHIG00000013707,ENSCHIG00000015208,ENSCHIG00000015658,ENSCHIG00000017346,ENSCHIG00000017450,ENSCHIG00000017645,ENSCHIG00000017828,ENSCHIG00000017913,ENSCHIG00000019052,ENSCHIG00000021908,ENSCHIG00000023610,ENSCHIG00000023742,ENSCHIG00000023908,ENSCHIG00000024912,ENSCHIG00000026047	ENSCHIG00000010522,ENSCHIG00000017191,ENSCHIG00000026842
BP	GO:0032350	regulation of hormone metabolic process	4	3	7	23	0.00185374	0.115844	ENSCHIG00000010429,ENSCHIG00000012696,ENSCHIG00000012951,ENSCHIG00000025038	ENSCHIG00000005935,ENSCHIG00000017191,ENSCHIG00000026550
CC	GO:0097209	epidermal lamellar body	3	0	3	4	0.00188008	0.115844	ENSCHIG00000016400,ENSCHIG00000017825,ENSCHIG00000021675	-
CC	GO:1902711	GABA-A receptor complex	3	0	3	4	0.00188008	0.115844	ENSCHIG00000019387,ENSCHIG00000021468,ENSCHIG00000022523	-
CC	GO:0005615	extracellular space	40	18	58	499	0.00193029	0.11805	ENSCHIG00000004163,ENSCHIG00000008250,ENSCHIG00000008401,ENSCHIG00000009078,ENSCHIG00000009335,ENSCHIG00000009616,ENSCHIG00000010501,ENSCHIG00000010514,ENSCHIG00000010778,ENSCHIG00000011034,ENSCHIG00000011305,ENSCHIG00000011607,ENSCHIG00000011772,ENSCHIG00000011979,ENSCHIG00000012683,ENSCHIG00000012951,ENSCHIG00000013603,ENSCHIG00000013903,ENSCHIG00000016134,ENSCHIG00000016651,ENSCHIG00000016965,…	ENSCHIG00000008470,ENSCHIG00000009898,ENSCHIG00000011796,ENSCHIG00000012523,ENSCHIG00000013575,ENSCHIG00000014228,ENSCHIG00000015374,ENSCHIG00000015787,ENSCHIG00000016448,ENSCHIG00000019464,ENSCHIG00000021286,ENSCHIG00000024540,ENSCHIG00000025211,ENSCHIG00000025426,ENSCHIG00000025647,ENSCHIG00000025761,ENSCHIG00000025901,ENSCHIG00000027016
BP	GO:0045165	cell fate commitment	23	3	26	174	0.00195728	0.118814	ENSCHIG00000005326,ENSCHIG00000008990,ENSCHIG00000009793,ENSCHIG00000011831,ENSCHIG00000012683,ENSCHIG00000012951,ENSCHIG00000013837,ENSCHIG00000015993,ENSCHIG00000016322,ENSCHIG00000016564,ENSCHIG00000017600,ENSCHIG00000017723,ENSCHIG00000019860,ENSCHIG00000020339,ENSCHIG00000021925,ENSCHIG00000021986,ENSCHIG00000021993,ENSCHIG00000022513,ENSCHIG00000022955,ENSCHIG00000023545,ENSCHIG00000023774,…	ENSCHIG00000008359,ENSCHIG00000018847,ENSCHIG00000025865
BP	GO:0002784	regulation of antimicrobial peptide production	3	0	3	4	0.00206524	0.12176	ENSCHIG00000016400,ENSCHIG00000017825,ENSCHIG00000021675	-
BP	GO:0002786	regulation of antibacterial peptide production	3	0	3	4	0.00206524	0.12176	ENSCHIG00000016400,ENSCHIG00000017825,ENSCHIG00000021675	-
BP	GO:0006531	aspartate metabolic process	1	2	3	4	0.00206524	0.12176	ENSCHIG00000001947	ENSCHIG00000017801,ENSCHIG00000024327
BP	GO:0071205	protein localization to juxtaparanode region of axon	3	0	3	4	0.00206524	0.12176	ENSCHIG00000011664,ENSCHIG00000017645,ENSCHIG00000023908	-
BP	GO:0050807	regulation of synapse organization	10	7	17	97	0.00211899	0.124036	ENSCHIG00000004163,ENSCHIG00000009656,ENSCHIG00000013707,ENSCHIG00000015208,ENSCHIG00000016657,ENSCHIG00000019638,ENSCHIG00000021908,ENSCHIG00000024661,ENSCHIG00000026510,ENSCHIG00000026919	ENSCHIG00000010522,ENSCHIG00000013658,ENSCHIG00000017471,ENSCHIG00000018171,ENSCHIG00000020693,ENSCHIG00000023266,ENSCHIG00000025656
BP	GO:0045595	regulation of cell differentiation	97	21	118	1124	0.00217581	0.126459	ENSCHIG00000000510,ENSCHIG00000004157,ENSCHIG00000007287,ENSCHIG00000007665,ENSCHIG00000008990,ENSCHIG00000009082,ENSCHIG00000009784,ENSCHIG00000009793,ENSCHIG00000009934,ENSCHIG00000009973,ENSCHIG00000010153,ENSCHIG00000010414,ENSCHIG00000010429,ENSCHIG00000010560,ENSCHIG00000010742,ENSCHIG00000010917,ENSCHIG00000011011,ENSCHIG00000011607,ENSCHIG00000011831,ENSCHIG00000012005,ENSCHIG00000012502,…	ENSCHIG00000000514,ENSCHIG00000010453,ENSCHIG00000011751,ENSCHIG00000011978,ENSCHIG00000013194,ENSCHIG00000015544,ENSCHIG00000016288,ENSCHIG00000018171,ENSCHIG00000018847,ENSCHIG00000019614,ENSCHIG00000019733,ENSCHIG00000020028,ENSCHIG00000020693,ENSCHIG00000023266,ENSCHIG00000023323,ENSCHIG00000025096,ENSCHIG00000025211,ENSCHIG00000025558,ENSCHIG00000025865,ENSCHIG00000025901,ENSCHIG00000026550
BP	GO:0016053	organic acid biosynthetic process	14	9	23	149	0.00227237	0.126681	ENSCHIG00000002858,ENSCHIG00000008250,ENSCHIG00000009050,ENSCHIG00000009078,ENSCHIG00000010501,ENSCHIG00000012643,ENSCHIG00000014130,ENSCHIG00000014147,ENSCHIG00000017450,ENSCHIG00000020615,ENSCHIG00000024449,ENSCHIG00000024614,ENSCHIG00000025030,ENSCHIG00000025717	ENSCHIG00000002685,ENSCHIG00000011643,ENSCHIG00000016543,ENSCHIG00000017242,ENSCHIG00000017362,ENSCHIG00000017801,ENSCHIG00000018012,ENSCHIG00000023323,ENSCHIG00000024327
BP	GO:0046394	carboxylic acid biosynthetic process	14	9	23	149	0.00227237	0.126681	ENSCHIG00000002858,ENSCHIG00000008250,ENSCHIG00000009050,ENSCHIG00000009078,ENSCHIG00000010501,ENSCHIG00000012643,ENSCHIG00000014130,ENSCHIG00000014147,ENSCHIG00000017450,ENSCHIG00000020615,ENSCHIG00000024449,ENSCHIG00000024614,ENSCHIG00000025030,ENSCHIG00000025717	ENSCHIG00000002685,ENSCHIG00000011643,ENSCHIG00000016543,ENSCHIG00000017242,ENSCHIG00000017362,ENSCHIG00000017801,ENSCHIG00000018012,ENSCHIG00000023323,ENSCHIG00000024327
BP	GO:0060560	developmental growth involved in morphogenesis	19	4	23	149	0.00227237	0.126681	ENSCHIG00000000510,ENSCHIG00000001118,ENSCHIG00000004157,ENSCHIG00000004163,ENSCHIG00000009082,ENSCHIG00000010742,ENSCHIG00000010917,ENSCHIG00000011011,ENSCHIG00000011034,ENSCHIG00000011831,ENSCHIG00000012683,ENSCHIG00000019450,ENSCHIG00000021120,ENSCHIG00000022067,ENSCHIG00000022144,ENSCHIG00000022955,ENSCHIG00000023346,ENSCHIG00000023774,ENSCHIG00000026875	ENSCHIG00000008359,ENSCHIG00000020693,ENSCHIG00000021393,ENSCHIG00000025096
CC	GO:0044297	cell body	22	3	25	172	0.00226474	0.126681	ENSCHIG00000000510,ENSCHIG00000004157,ENSCHIG00000004163,ENSCHIG00000009124,ENSCHIG00000012455,ENSCHIG00000013482,ENSCHIG00000014922,ENSCHIG00000015246,ENSCHIG00000016651,ENSCHIG00000017645,ENSCHIG00000017883,ENSCHIG00000017913,ENSCHIG00000018324,ENSCHIG00000021440,ENSCHIG00000021908,ENSCHIG00000021993,ENSCHIG00000023067,ENSCHIG00000024594,ENSCHIG00000024980,ENSCHIG00000026005,ENSCHIG00000026047,…	ENSCHIG00000009808,ENSCHIG00000010453,ENSCHIG00000019061
MF	GO:0016917	GABA receptor activity	4	0	4	8	0.00224389	0.126681	ENSCHIG00000013352,ENSCHIG00000019387,ENSCHIG00000021468,ENSCHIG00000022523	-
MF	GO:0031957	very long-chain fatty acid-CoA ligase activity	2	2	4	8	0.00224389	0.126681	ENSCHIG00000011482,ENSCHIG00000024533	ENSCHIG00000016543,ENSCHIG00000026484
BP	GO:0043588	skin development	21	4	25	167	0.00230846	0.127144	ENSCHIG00000000292,ENSCHIG00000007665,ENSCHIG00000009216,ENSCHIG00000010632,ENSCHIG00000011607,ENSCHIG00000012683,ENSCHIG00000013613,ENSCHIG00000014164,ENSCHIG00000015120,ENSCHIG00000016322,ENSCHIG00000017723,ENSCHIG00000017724,ENSCHIG00000018190,ENSCHIG00000018972,ENSCHIG00000019495,ENSCHIG00000019860,ENSCHIG00000020339,ENSCHIG00000021901,ENSCHIG00000021986,ENSCHIG00000024661,ENSCHIG00000026619	ENSCHIG00000019633,ENSCHIG00000025647,ENSCHIG00000025901,ENSCHIG00000026484
BP	GO:0098609	cell-cell adhesion	43	10	53	437	0.00234539	0.127144	ENSCHIG00000006791,ENSCHIG00000008990,ENSCHIG00000009082,ENSCHIG00000009485,ENSCHIG00000009511,ENSCHIG00000009832,ENSCHIG00000011081,ENSCHIG00000011339,ENSCHIG00000012390,ENSCHIG00000012455,ENSCHIG00000012941,ENSCHIG00000012951,ENSCHIG00000013613,ENSCHIG00000014130,ENSCHIG00000014302,ENSCHIG00000014330,ENSCHIG00000015014,ENSCHIG00000015363,ENSCHIG00000015932,ENSCHIG00000016271,ENSCHIG00000016322,…	ENSCHIG00000010651,ENSCHIG00000016288,ENSCHIG00000016526,ENSCHIG00000017182,ENSCHIG00000017801,ENSCHIG00000019633,ENSCHIG00000020693,ENSCHIG00000022600,ENSCHIG00000025865,ENSCHIG00000027016
BP	GO:0050803	regulation of synapse structure or activity	10	7	17	98	0.00237329	0.127144	ENSCHIG00000004163,ENSCHIG00000009656,ENSCHIG00000013707,ENSCHIG00000015208,ENSCHIG00000016657,ENSCHIG00000019638,ENSCHIG00000021908,ENSCHIG00000024661,ENSCHIG00000026510,ENSCHIG00000026919	ENSCHIG00000010522,ENSCHIG00000013658,ENSCHIG00000017471,ENSCHIG00000018171,ENSCHIG00000020693,ENSCHIG00000023266,ENSCHIG00000025656
BP	GO:0021940	positive regulation of cerebellar granule cell precursor proliferation	4	0	4	8	0.0024048	0.127144	ENSCHIG00000007287,ENSCHIG00000017600,ENSCHIG00000022067,ENSCHIG00000022961	-
BP	GO:0032536	regulation of cell projection size	4	0	4	8	0.0024048	0.127144	ENSCHIG00000009832,ENSCHIG00000016310,ENSCHIG00000017645,ENSCHIG00000023858	-
BP	GO:0045989	positive regulation of striated muscle contraction	2	2	4	8	0.0024048	0.127144	ENSCHIG00000017554,ENSCHIG00000024152	ENSCHIG00000016448,ENSCHIG00000017191
BP	GO:0099068	postsynapse assembly	4	0	4	8	0.0024048	0.127144	ENSCHIG00000013149,ENSCHIG00000024661,ENSCHIG00000026510,ENSCHIG00000026919	-
CC	GO:0005581	collagen trimer	1	4	5	13	0.00234403	0.127144	ENSCHIG00000009616	ENSCHIG00000017030,ENSCHIG00000022125,ENSCHIG00000025647,ENSCHIG00000026168
BP	GO:0007416	synapse assembly	10	6	16	90	0.00243375	0.12785	ENSCHIG00000004163,ENSCHIG00000009656,ENSCHIG00000013149,ENSCHIG00000016657,ENSCHIG00000019638,ENSCHIG00000019911,ENSCHIG00000023742,ENSCHIG00000024661,ENSCHIG00000026510,ENSCHIG00000026919	ENSCHIG00000010522,ENSCHIG00000013658,ENSCHIG00000017471,ENSCHIG00000020693,ENSCHIG00000023266,ENSCHIG00000025656
BP	GO:0007155	cell adhesion	58	19	77	686	0.00245107	0.12794	ENSCHIG00000002945,ENSCHIG00000006791,ENSCHIG00000008233,ENSCHIG00000008990,ENSCHIG00000009082,ENSCHIG00000009216,ENSCHIG00000009485,ENSCHIG00000009511,ENSCHIG00000009832,ENSCHIG00000010892,ENSCHIG00000011081,ENSCHIG00000011155,ENSCHIG00000011339,ENSCHIG00000012390,ENSCHIG00000012455,ENSCHIG00000012941,ENSCHIG00000012951,ENSCHIG00000013613,ENSCHIG00000013972,ENSCHIG00000014130,ENSCHIG00000014302,…	ENSCHIG00000008249,ENSCHIG00000010453,ENSCHIG00000010651,ENSCHIG00000011095,ENSCHIG00000011795,ENSCHIG00000012713,ENSCHIG00000015544,ENSCHIG00000016288,ENSCHIG00000016526,ENSCHIG00000017182,ENSCHIG00000017801,ENSCHIG00000019633,ENSCHIG00000020028,ENSCHIG00000020693,ENSCHIG00000021393,ENSCHIG00000022600,ENSCHIG00000025211,ENSCHIG00000025865,ENSCHIG00000027016
BP	GO:0008544	epidermis development	25	2	27	186	0.00247738	0.128495	ENSCHIG00000000292,ENSCHIG00000007287,ENSCHIG00000009216,ENSCHIG00000010632,ENSCHIG00000011607,ENSCHIG00000012683,ENSCHIG00000013613,ENSCHIG00000013837,ENSCHIG00000015120,ENSCHIG00000016322,ENSCHIG00000016400,ENSCHIG00000017723,ENSCHIG00000017724,ENSCHIG00000018190,ENSCHIG00000018773,ENSCHIG00000018972,ENSCHIG00000019495,ENSCHIG00000019860,ENSCHIG00000020339,ENSCHIG00000021901,ENSCHIG00000022061,…	ENSCHIG00000019633,ENSCHIG00000025901
BP	GO:0007267	cell-cell signaling	66	12	78	698	0.00259332	0.133662	ENSCHIG00000000288,ENSCHIG00000000292,ENSCHIG00000000887,ENSCHIG00000001118,ENSCHIG00000001734,ENSCHIG00000005457,ENSCHIG00000007287,ENSCHIG00000007513,ENSCHIG00000007665,ENSCHIG00000009082,ENSCHIG00000009656,ENSCHIG00000009678,ENSCHIG00000010182,ENSCHIG00000010414,ENSCHIG00000010693,ENSCHIG00000011305,ENSCHIG00000011737,ENSCHIG00000012611,ENSCHIG00000012683,ENSCHIG00000012951,ENSCHIG00000013482,…	ENSCHIG00000000433,ENSCHIG00000009808,ENSCHIG00000010522,ENSCHIG00000012827,ENSCHIG00000013660,ENSCHIG00000016244,ENSCHIG00000016288,ENSCHIG00000016346,ENSCHIG00000022600,ENSCHIG00000025558,ENSCHIG00000025820,ENSCHIG00000025901
CC	GO:0005905	clathrin-coated pit	4	3	7	25	0.00262356	0.134375	ENSCHIG00000011387,ENSCHIG00000019577,ENSCHIG00000023207,ENSCHIG00000025079	ENSCHIG00000019614,ENSCHIG00000021497,ENSCHIG00000027016
BP	GO:0046890	regulation of lipid biosynthetic process	9	8	17	99	0.00265258	0.135018	ENSCHIG00000007254,ENSCHIG00000008250,ENSCHIG00000010429,ENSCHIG00000012643,ENSCHIG00000012951,ENSCHIG00000016134,ENSCHIG00000016651,ENSCHIG00000016921,ENSCHIG00000017450	ENSCHIG00000005935,ENSCHIG00000012189,ENSCHIG00000013660,ENSCHIG00000017191,ENSCHIG00000017362,ENSCHIG00000019614,ENSCHIG00000023323,ENSCHIG00000026550
BP	GO:0019731	antibacterial humoral response	5	0	5	13	0.00270141	0.136655	ENSCHIG00000010501,ENSCHIG00000016400,ENSCHIG00000016965,ENSCHIG00000017825,ENSCHIG00000021675	-
BP	GO:0050954	sensory perception of mechanical stimulus	13	5	18	108	0.00283025	0.142294	ENSCHIG00000000920,ENSCHIG00000009616,ENSCHIG00000011774,ENSCHIG00000015900,ENSCHIG00000018664,ENSCHIG00000019780,ENSCHIG00000020456,ENSCHIG00000021468,ENSCHIG00000022061,ENSCHIG00000023757,ENSCHIG00000023772,ENSCHIG00000024980,ENSCHIG00000026287	ENSCHIG00000008359,ENSCHIG00000016288,ENSCHIG00000019940,ENSCHIG00000024492,ENSCHIG00000026841
MF	GO:0015662	ATPase activity, coupled to transmembrane movement of ions, phosphorylative mechanism	2	4	6	19	0.00290852	0.145337	ENSCHIG00000022273,ENSCHIG00000024152	ENSCHIG00000017191,ENSCHIG00000017558,ENSCHIG00000017966,ENSCHIG00000022809
BP	GO:0060078	regulation of postsynaptic membrane potential	10	0	10	45	0.00295249	0.14664	ENSCHIG00000001118,ENSCHIG00000010182,ENSCHIG00000016537,ENSCHIG00000016657,ENSCHIG00000017828,ENSCHIG00000019387,ENSCHIG00000019911,ENSCHIG00000021468,ENSCHIG00000026510,ENSCHIG00000026919	-
BP	GO:0015672	monovalent inorganic cation transport	22	5	27	189	0.00311666	0.14816	ENSCHIG00000005327,ENSCHIG00000006632,ENSCHIG00000009678,ENSCHIG00000011037,ENSCHIG00000011199,ENSCHIG00000013313,ENSCHIG00000013699,ENSCHIG00000013853,ENSCHIG00000014954,ENSCHIG00000017554,ENSCHIG00000017913,ENSCHIG00000018348,ENSCHIG00000018525,ENSCHIG00000018584,ENSCHIG00000020127,ENSCHIG00000020630,ENSCHIG00000021090,ENSCHIG00000022273,ENSCHIG00000022546,ENSCHIG00000023858,ENSCHIG00000024980,…	ENSCHIG00000013323,ENSCHIG00000016288,ENSCHIG00000017191,ENSCHIG00000022809,ENSCHIG00000026140
BP	GO:0008206	bile acid metabolic process	4	3	7	25	0.00314579	0.14816	ENSCHIG00000012643,ENSCHIG00000017450,ENSCHIG00000024449,ENSCHIG00000025030	ENSCHIG00000012775,ENSCHIG00000016543,ENSCHIG00000017362
BP	GO:0042446	hormone biosynthetic process	2	5	7	25	0.00314579	0.14816	ENSCHIG00000010429,ENSCHIG00000012951	ENSCHIG00000005935,ENSCHIG00000011264,ENSCHIG00000017191,ENSCHIG00000022151,ENSCHIG00000026550
MF	GO:0015085	calcium ion transmembrane transporter activity	11	3	14	77	0.0030097	0.14816	ENSCHIG00000000232,ENSCHIG00000001734,ENSCHIG00000005457,ENSCHIG00000008973,ENSCHIG00000013699,ENSCHIG00000014164,ENSCHIG00000015754,ENSCHIG00000016600,ENSCHIG00000017828,ENSCHIG00000024152,ENSCHIG00000026287	ENSCHIG00000012687,ENSCHIG00000022913,ENSCHIG00000025563
MF	GO:0022843	voltage-gated cation channel activity	13	0	13	69	0.00303166	0.14816	ENSCHIG00000000232,ENSCHIG00000001734,ENSCHIG00000005457,ENSCHIG00000011199,ENSCHIG00000013699,ENSCHIG00000013853,ENSCHIG00000014164,ENSCHIG00000015754,ENSCHIG00000017913,ENSCHIG00000018348,ENSCHIG00000018584,ENSCHIG00000026110,ENSCHIG00000026287	-
MF	GO:0004866	endopeptidase inhibitor activity	7	3	10	46	0.00304866	0.14816	ENSCHIG00000007665,ENSCHIG00000016310,ENSCHIG00000016400,ENSCHIG00000016965,ENSCHIG00000019450,ENSCHIG00000020018,ENSCHIG00000025316	ENSCHIG00000016288,ENSCHIG00000018632,ENSCHIG00000026258
MF	GO:0004871	signal transducer activity	46	11	57	494	0.00313033	0.14816	ENSCHIG00000000288,ENSCHIG00000007513,ENSCHIG00000008200,ENSCHIG00000008213,ENSCHIG00000009303,ENSCHIG00000009511,ENSCHIG00000009656,ENSCHIG00000010268,ENSCHIG00000010514,ENSCHIG00000011112,ENSCHIG00000011749,ENSCHIG00000012238,ENSCHIG00000012390,ENSCHIG00000013352,ENSCHIG00000014130,ENSCHIG00000014164,ENSCHIG00000014223,ENSCHIG00000014447,ENSCHIG00000015877,ENSCHIG00000016600,ENSCHIG00000016735,…	ENSCHIG00000000805,ENSCHIG00000005935,ENSCHIG00000008595,ENSCHIG00000015544,ENSCHIG00000017471,ENSCHIG00000020693,ENSCHIG00000022913,ENSCHIG00000023165,ENSCHIG00000023266,ENSCHIG00000025563,ENSCHIG00000026842
MF	GO:0022824	transmitter-gated ion channel activity	7	1	8	32	0.00313237	0.14816	ENSCHIG00000014223,ENSCHIG00000014447,ENSCHIG00000017828,ENSCHIG00000019387,ENSCHIG00000020268,ENSCHIG00000021468,ENSCHIG00000022465	ENSCHIG00000026842
MF	GO:0022835	transmitter-gated channel activity	7	1	8	32	0.00313237	0.14816	ENSCHIG00000014223,ENSCHIG00000014447,ENSCHIG00000017828,ENSCHIG00000019387,ENSCHIG00000020268,ENSCHIG00000021468,ENSCHIG00000022465	ENSCHIG00000026842
MF	GO:0004620	phospholipase activity	8	1	9	39	0.00317192	0.148537	ENSCHIG00000007485,ENSCHIG00000009050,ENSCHIG00000010501,ENSCHIG00000011772,ENSCHIG00000023285,ENSCHIG00000024716,ENSCHIG00000026459,ENSCHIG00000026712	ENSCHIG00000013660
BP	GO:0006820	anion transport	22	11	33	246	0.00326662	0.152102	ENSCHIG00000001779,ENSCHIG00000007254,ENSCHIG00000008516,ENSCHIG00000009050,ENSCHIG00000009610,ENSCHIG00000015014,ENSCHIG00000016253,ENSCHIG00000016301,ENSCHIG00000019387,ENSCHIG00000020268,ENSCHIG00000020630,ENSCHIG00000020647,ENSCHIG00000021164,ENSCHIG00000021468,ENSCHIG00000022523,ENSCHIG00000023089,ENSCHIG00000023566,ENSCHIG00000024664,ENSCHIG00000025712,ENSCHIG00000025749,ENSCHIG00000026295,…	ENSCHIG00000013851,ENSCHIG00000015717,ENSCHIG00000016448,ENSCHIG00000016543,ENSCHIG00000017182,ENSCHIG00000019614,ENSCHIG00000020260,ENSCHIG00000023165,ENSCHIG00000024540,ENSCHIG00000026484,ENSCHIG00000026699
BP	GO:0010975	regulation of neuron projection development	28	7	35	266	0.0034392	0.158645	ENSCHIG00000000510,ENSCHIG00000004157,ENSCHIG00000009082,ENSCHIG00000010429,ENSCHIG00000010560,ENSCHIG00000010742,ENSCHIG00000010917,ENSCHIG00000011011,ENSCHIG00000011831,ENSCHIG00000014939,ENSCHIG00000017645,ENSCHIG00000018612,ENSCHIG00000019450,ENSCHIG00000021120,ENSCHIG00000021908,ENSCHIG00000022297,ENSCHIG00000022955,ENSCHIG00000023346,ENSCHIG00000023774,ENSCHIG00000023858,ENSCHIG00000024612,…	ENSCHIG00000010453,ENSCHIG00000011751,ENSCHIG00000015544,ENSCHIG00000018171,ENSCHIG00000020693,ENSCHIG00000023266,ENSCHIG00000025096
BP	GO:0031175	neuron projection development	53	10	63	548	0.00346523	0.158645	ENSCHIG00000000510,ENSCHIG00000001118,ENSCHIG00000004157,ENSCHIG00000004163,ENSCHIG00000009082,ENSCHIG00000010268,ENSCHIG00000010429,ENSCHIG00000010560,ENSCHIG00000010742,ENSCHIG00000010917,ENSCHIG00000011011,ENSCHIG00000011034,ENSCHIG00000011664,ENSCHIG00000011831,ENSCHIG00000012455,ENSCHIG00000013482,ENSCHIG00000013832,ENSCHIG00000014517,ENSCHIG00000014939,ENSCHIG00000015932,ENSCHIG00000016322,…	ENSCHIG00000007588,ENSCHIG00000010453,ENSCHIG00000011751,ENSCHIG00000015544,ENSCHIG00000018171,ENSCHIG00000019061,ENSCHIG00000020693,ENSCHIG00000023266,ENSCHIG00000024492,ENSCHIG00000025096
MF	GO:0061134	peptidase regulator activity	8	5	13	70	0.00345655	0.158645	ENSCHIG00000007665,ENSCHIG00000016310,ENSCHIG00000016400,ENSCHIG00000016965,ENSCHIG00000019450,ENSCHIG00000020018,ENSCHIG00000022955,ENSCHIG00000025316	ENSCHIG00000016288,ENSCHIG00000018632,ENSCHIG00000024199,ENSCHIG00000024986,ENSCHIG00000026258
BP	GO:0032502	developmental process	251	77	328	3568	0.00349247	0.159004	ENSCHIG00000000107,ENSCHIG00000000292,ENSCHIG00000000510,ENSCHIG00000000522,ENSCHIG00000000887,ENSCHIG00000000920,ENSCHIG00000001118,ENSCHIG00000002159,ENSCHIG00000003108,ENSCHIG00000003280,ENSCHIG00000004157,ENSCHIG00000004163,ENSCHIG00000005003,ENSCHIG00000005326,ENSCHIG00000005365,ENSCHIG00000005699,ENSCHIG00000005917,ENSCHIG00000006072,ENSCHIG00000006089,ENSCHIG00000006426,ENSCHIG00000006707,…	ENSCHIG00000000514,ENSCHIG00000002832,ENSCHIG00000003279,ENSCHIG00000005935,ENSCHIG00000007351,ENSCHIG00000007588,ENSCHIG00000008249,ENSCHIG00000008359,ENSCHIG00000008595,ENSCHIG00000008787,ENSCHIG00000010453,ENSCHIG00000010522,ENSCHIG00000011095,ENSCHIG00000011751,ENSCHIG00000011794,ENSCHIG00000011838,ENSCHIG00000011978,ENSCHIG00000012523,ENSCHIG00000012713,ENSCHIG00000012775,ENSCHIG00000013194,…
BP	GO:0045664	regulation of neuron differentiation	36	10	46	375	0.00357953	0.161876	ENSCHIG00000000510,ENSCHIG00000004157,ENSCHIG00000009082,ENSCHIG00000010414,ENSCHIG00000010429,ENSCHIG00000010560,ENSCHIG00000010742,ENSCHIG00000010917,ENSCHIG00000011011,ENSCHIG00000011831,ENSCHIG00000012951,ENSCHIG00000014939,ENSCHIG00000016322,ENSCHIG00000017591,ENSCHIG00000017600,ENSCHIG00000017645,ENSCHIG00000018612,ENSCHIG00000019450,ENSCHIG00000019860,ENSCHIG00000021120,ENSCHIG00000021908,…	ENSCHIG00000010453,ENSCHIG00000011751,ENSCHIG00000013194,ENSCHIG00000015544,ENSCHIG00000018171,ENSCHIG00000020693,ENSCHIG00000023266,ENSCHIG00000025096,ENSCHIG00000025558,ENSCHIG00000026550
CC	GO:0016323	basolateral plasma membrane	11	6	17	105	0.00359505	0.161876	ENSCHIG00000009610,ENSCHIG00000011774,ENSCHIG00000011979,ENSCHIG00000013613,ENSCHIG00000015363,ENSCHIG00000016301,ENSCHIG00000022298,ENSCHIG00000023566,ENSCHIG00000023772,ENSCHIG00000025712,ENSCHIG00000026047	ENSCHIG00000017191,ENSCHIG00000018535,ENSCHIG00000019614,ENSCHIG00000021497,ENSCHIG00000021788,ENSCHIG00000027016
BP	GO:0042391	regulation of membrane potential	25	5	30	220	0.00385369	0.171182	ENSCHIG00000001118,ENSCHIG00000001734,ENSCHIG00000009678,ENSCHIG00000010182,ENSCHIG00000012373,ENSCHIG00000013458,ENSCHIG00000013613,ENSCHIG00000016271,ENSCHIG00000016322,ENSCHIG00000016537,ENSCHIG00000016657,ENSCHIG00000016684,ENSCHIG00000017554,ENSCHIG00000017828,ENSCHIG00000017913,ENSCHIG00000018584,ENSCHIG00000019387,ENSCHIG00000019911,ENSCHIG00000021468,ENSCHIG00000022273,ENSCHIG00000023772,…	ENSCHIG00000017191,ENSCHIG00000018632,ENSCHIG00000021378,ENSCHIG00000022913,ENSCHIG00000025257
BP	GO:0046885	regulation of hormone biosynthetic process	2	3	5	14	0.00392147	0.171182	ENSCHIG00000010429,ENSCHIG00000012951	ENSCHIG00000005935,ENSCHIG00000017191,ENSCHIG00000026550
BP	GO:2000696	regulation of epithelial cell differentiation involved in kidney development	5	0	5	14	0.00392147	0.171182	ENSCHIG00000015932,ENSCHIG00000016983,ENSCHIG00000022067,ENSCHIG00000025038,ENSCHIG00000026198	-
BP	GO:0071827	plasma lipoprotein particle organization	4	3	7	26	0.00400541	0.171182	ENSCHIG00000007254,ENSCHIG00000008250,ENSCHIG00000016651,ENSCHIG00000021164	ENSCHIG00000021424,ENSCHIG00000023165,ENSCHIG00000024540
BP	GO:0051386	regulation of neurotrophin TRK receptor signaling pathway	2	2	4	9	0.00404922	0.171182	ENSCHIG00000001118,ENSCHIG00000010778	ENSCHIG00000000805,ENSCHIG00000008359
BP	GO:0051547	regulation of keratinocyte migration	3	1	4	9	0.00404922	0.171182	ENSCHIG00000002945,ENSCHIG00000012683,ENSCHIG00000016983	ENSCHIG00000019633
BP	GO:0051549	positive regulation of keratinocyte migration	3	1	4	9	0.00404922	0.171182	ENSCHIG00000002945,ENSCHIG00000012683,ENSCHIG00000016983	ENSCHIG00000019633
BP	GO:0060033	anatomical structure regression	4	0	4	9	0.00404922	0.171182	ENSCHIG00000007287,ENSCHIG00000017600,ENSCHIG00000024227,ENSCHIG00000025316	-
BP	GO:0072182	regulation of nephron tubule epithelial cell differentiation	4	0	4	9	0.00404922	0.171182	ENSCHIG00000015932,ENSCHIG00000022067,ENSCHIG00000025038,ENSCHIG00000026198	-
BP	GO:0032609	interferon-gamma production	14	0	14	78	0.00405238	0.171182	ENSCHIG00000007513,ENSCHIG00000009511,ENSCHIG00000011749,ENSCHIG00000012455,ENSCHIG00000013279,ENSCHIG00000019718,ENSCHIG00000022513,ENSCHIG00000023744,ENSCHIG00000024438,ENSCHIG00000025038,ENSCHIG00000025191,ENSCHIG00000026777,ENSCHIG00000027054,ENSCHIG00000027177	-
MF	GO:0019829	cation-transporting ATPase activity	2	4	6	20	0.0038765	0.171182	ENSCHIG00000022273,ENSCHIG00000024152	ENSCHIG00000017191,ENSCHIG00000017558,ENSCHIG00000017966,ENSCHIG00000022809
MF	GO:0042625	ATPase coupled ion transmembrane transporter activity	2	4	6	20	0.0038765	0.171182	ENSCHIG00000022273,ENSCHIG00000024152	ENSCHIG00000017191,ENSCHIG00000017558,ENSCHIG00000017966,ENSCHIG00000022809
BP	GO:0006695	cholesterol biosynthetic process	2	4	6	20	0.00425674	0.177076	ENSCHIG00000007254,ENSCHIG00000016651	ENSCHIG00000014907,ENSCHIG00000015556,ENSCHIG00000023323,ENSCHIG00000024473
BP	GO:0016126	sterol biosynthetic process	2	4	6	20	0.00425674	0.177076	ENSCHIG00000007254,ENSCHIG00000016651	ENSCHIG00000014907,ENSCHIG00000015556,ENSCHIG00000023323,ENSCHIG00000024473
BP	GO:1902653	secondary alcohol biosynthetic process	2	4	6	20	0.00425674	0.177076	ENSCHIG00000007254,ENSCHIG00000016651	ENSCHIG00000014907,ENSCHIG00000015556,ENSCHIG00000023323,ENSCHIG00000024473
BP	GO:0007423	sensory organ development	42	7	49	409	0.0043089	0.178341	ENSCHIG00000006707,ENSCHIG00000007513,ENSCHIG00000007665,ENSCHIG00000008973,ENSCHIG00000009616,ENSCHIG00000010414,ENSCHIG00000010484,ENSCHIG00000011081,ENSCHIG00000012373,ENSCHIG00000012683,ENSCHIG00000012951,ENSCHIG00000013603,ENSCHIG00000014517,ENSCHIG00000015932,ENSCHIG00000016322,ENSCHIG00000016564,ENSCHIG00000017591,ENSCHIG00000017600,ENSCHIG00000017655,ENSCHIG00000017724,ENSCHIG00000018190,…	ENSCHIG00000008359,ENSCHIG00000022125,ENSCHIG00000023323,ENSCHIG00000023984,ENSCHIG00000024492,ENSCHIG00000025901,ENSCHIG00000026550
CC	GO:0014731	spectrin-associated cytoskeleton	2	1	3	5	0.00442229	0.180302	ENSCHIG00000011339,ENSCHIG00000019052	ENSCHIG00000018535
CC	GO:1902710	GABA receptor complex	3	0	3	5	0.00442229	0.180302	ENSCHIG00000019387,ENSCHIG00000021468,ENSCHIG00000022523	-
CC	GO:1990712	HFE-transferrin receptor complex	0	3	3	5	0.00442229	0.180302	-	ENSCHIG00000012827,ENSCHIG00000021497,ENSCHIG00000027016
BP	GO:0002775	antimicrobial peptide production	3	0	3	5	0.00484794	0.18652	ENSCHIG00000016400,ENSCHIG00000017825,ENSCHIG00000021675	-
BP	GO:0002778	antibacterial peptide production	3	0	3	5	0.00484794	0.18652	ENSCHIG00000016400,ENSCHIG00000017825,ENSCHIG00000021675	-
BP	GO:0007158	neuron cell-cell adhesion	3	0	3	5	0.00484794	0.18652	ENSCHIG00000009082,ENSCHIG00000012941,ENSCHIG00000026919	-
BP	GO:0007320	insemination	2	1	3	5	0.00484794	0.18652	ENSCHIG00000001947,ENSCHIG00000023610	ENSCHIG00000016288
BP	GO:0031946	regulation of glucocorticoid biosynthetic process	2	1	3	5	0.00484794	0.18652	ENSCHIG00000010429,ENSCHIG00000012951	ENSCHIG00000017191
BP	GO:0032344	regulation of aldosterone metabolic process	2	1	3	5	0.00484794	0.18652	ENSCHIG00000010429,ENSCHIG00000012951	ENSCHIG00000026550
BP	GO:0032347	regulation of aldosterone biosynthetic process	2	1	3	5	0.00484794	0.18652	ENSCHIG00000010429,ENSCHIG00000012951	ENSCHIG00000026550
BP	GO:0032351	negative regulation of hormone metabolic process	2	1	3	5	0.00484794	0.18652	ENSCHIG00000010429,ENSCHIG00000012951	ENSCHIG00000017191
BP	GO:0032353	negative regulation of hormone biosynthetic process	2	1	3	5	0.00484794	0.18652	ENSCHIG00000010429,ENSCHIG00000012951	ENSCHIG00000017191
BP	GO:0042760	very long-chain fatty acid catabolic process	1	2	3	5	0.00484794	0.18652	ENSCHIG00000004597	ENSCHIG00000016543,ENSCHIG00000026484
BP	GO:0097090	presynaptic membrane organization	3	0	3	5	0.00484794	0.18652	ENSCHIG00000017645,ENSCHIG00000024661,ENSCHIG00000026919	-
BP	GO:2000809	positive regulation of synaptic vesicle clustering	3	0	3	5	0.00484794	0.18652	ENSCHIG00000013149,ENSCHIG00000026510,ENSCHIG00000026919	-
BP	GO:0045453	bone resorption	8	1	9	41	0.00514276	0.187349	ENSCHIG00000011305,ENSCHIG00000014322,ENSCHIG00000015014,ENSCHIG00000016224,ENSCHIG00000016564,ENSCHIG00000018691,ENSCHIG00000021611,ENSCHIG00000024029	ENSCHIG00000027016
BP	GO:0097006	regulation of plasma lipoprotein particle levels	5	4	9	41	0.00514276	0.187349	ENSCHIG00000007254,ENSCHIG00000008250,ENSCHIG00000016651,ENSCHIG00000021164,ENSCHIG00000025481	ENSCHIG00000019614,ENSCHIG00000021424,ENSCHIG00000023165,ENSCHIG00000024540
BP	GO:0061333	renal tubule morphogenesis	10	2	12	64	0.00524966	0.187349	ENSCHIG00000010517,ENSCHIG00000010778,ENSCHIG00000012951,ENSCHIG00000013837,ENSCHIG00000015932,ENSCHIG00000016322,ENSCHIG00000018190,ENSCHIG00000020630,ENSCHIG00000022067,ENSCHIG00000025038	ENSCHIG00000021393,ENSCHIG00000022125
BP	GO:1901605	alpha-amino acid metabolic process	10	6	16	97	0.00525265	0.187349	ENSCHIG00000001947,ENSCHIG00000009078,ENSCHIG00000009411,ENSCHIG00000018212,ENSCHIG00000021611,ENSCHIG00000022064,ENSCHIG00000022436,ENSCHIG00000024449,ENSCHIG00000025717,ENSCHIG00000026683	ENSCHIG00000008019,ENSCHIG00000017242,ENSCHIG00000017801,ENSCHIG00000024327,ENSCHIG00000025257,ENSCHIG00000026057
BP	GO:0035082	axoneme assembly	8	0	8	34	0.00525561	0.187349	ENSCHIG00000001933,ENSCHIG00000005917,ENSCHIG00000006072,ENSCHIG00000008846,ENSCHIG00000013326,ENSCHIG00000019392,ENSCHIG00000021908,ENSCHIG00000024939	-
BP	GO:0048839	inner ear development	18	3	21	141	0.00529478	0.187349	ENSCHIG00000009616,ENSCHIG00000012683,ENSCHIG00000012951,ENSCHIG00000014517,ENSCHIG00000015932,ENSCHIG00000017591,ENSCHIG00000017600,ENSCHIG00000018190,ENSCHIG00000018424,ENSCHIG00000018773,ENSCHIG00000018972,ENSCHIG00000020456,ENSCHIG00000021120,ENSCHIG00000021468,ENSCHIG00000022061,ENSCHIG00000023757,ENSCHIG00000025038,ENSCHIG00000026287	ENSCHIG00000008359,ENSCHIG00000023323,ENSCHIG00000024492
BP	GO:0007610	behavior	40	7	47	393	0.00529513	0.187349	ENSCHIG00000000920,ENSCHIG00000001947,ENSCHIG00000008200,ENSCHIG00000008213,ENSCHIG00000009082,ENSCHIG00000009656,ENSCHIG00000010414,ENSCHIG00000010514,ENSCHIG00000010693,ENSCHIG00000011305,ENSCHIG00000011401,ENSCHIG00000012941,ENSCHIG00000013707,ENSCHIG00000014447,ENSCHIG00000014556,ENSCHIG00000015504,ENSCHIG00000016322,ENSCHIG00000017298,ENSCHIG00000017645,ENSCHIG00000017828,ENSCHIG00000017883,…	ENSCHIG00000015556,ENSCHIG00000016288,ENSCHIG00000016448,ENSCHIG00000019061,ENSCHIG00000019614,ENSCHIG00000021788,ENSCHIG00000023266
BP	GO:0008207	C21-steroid hormone metabolic process	3	2	5	15	0.00549015	0.187349	ENSCHIG00000010429,ENSCHIG00000012951,ENSCHIG00000025030	ENSCHIG00000022151,ENSCHIG00000026550
BP	GO:0021534	cell proliferation in hindbrain	5	0	5	15	0.00549015	0.187349	ENSCHIG00000007287,ENSCHIG00000017600,ENSCHIG00000022067,ENSCHIG00000022961,ENSCHIG00000025014	-
BP	GO:0021924	cell proliferation in external granule layer	5	0	5	15	0.00549015	0.187349	ENSCHIG00000007287,ENSCHIG00000017600,ENSCHIG00000022067,ENSCHIG00000022961,ENSCHIG00000025014	-
BP	GO:0021930	cerebellar granule cell precursor proliferation	5	0	5	15	0.00549015	0.187349	ENSCHIG00000007287,ENSCHIG00000017600,ENSCHIG00000022067,ENSCHIG00000022961,ENSCHIG00000025014	-
BP	GO:0048011	neurotrophin TRK receptor signaling pathway	2	3	5	15	0.00549015	0.187349	ENSCHIG00000001118,ENSCHIG00000010778	ENSCHIG00000000805,ENSCHIG00000008359,ENSCHIG00000023266
BP	GO:0098662	inorganic cation transmembrane transport	28	7	35	274	0.00554006	0.187349	ENSCHIG00000000887,ENSCHIG00000005327,ENSCHIG00000005699,ENSCHIG00000006632,ENSCHIG00000009678,ENSCHIG00000011037,ENSCHIG00000011199,ENSCHIG00000013313,ENSCHIG00000013853,ENSCHIG00000014164,ENSCHIG00000014954,ENSCHIG00000015754,ENSCHIG00000016921,ENSCHIG00000017554,ENSCHIG00000017828,ENSCHIG00000017913,ENSCHIG00000018141,ENSCHIG00000018348,ENSCHIG00000018525,ENSCHIG00000018584,ENSCHIG00000020127,…	ENSCHIG00000008680,ENSCHIG00000011794,ENSCHIG00000017191,ENSCHIG00000020634,ENSCHIG00000022809,ENSCHIG00000022913,ENSCHIG00000025563
BP	GO:0000038	very long-chain fatty acid metabolic process	3	3	6	21	0.0055529	0.187349	ENSCHIG00000002858,ENSCHIG00000004597,ENSCHIG00000011482	ENSCHIG00000002685,ENSCHIG00000016543,ENSCHIG00000026484
BP	GO:0032414	positive regulation of ion transmembrane transporter activity	7	2	9	42	0.00608066	0.187349	ENSCHIG00000000887,ENSCHIG00000011722,ENSCHIG00000014954,ENSCHIG00000017554,ENSCHIG00000018141,ENSCHIG00000022273,ENSCHIG00000026510	ENSCHIG00000025563,ENSCHIG00000026140
BP	GO:0071825	protein-lipid complex subunit organization	4	3	7	28	0.00624395	0.187349	ENSCHIG00000007254,ENSCHIG00000008250,ENSCHIG00000016651,ENSCHIG00000021164	ENSCHIG00000021424,ENSCHIG00000023165,ENSCHIG00000024540
BP	GO:0006700	C21-steroid hormone biosynthetic process	2	2	4	10	0.00631437	0.187349	ENSCHIG00000010429,ENSCHIG00000012951	ENSCHIG00000022151,ENSCHIG00000026550
BP	GO:0008211	glucocorticoid metabolic process	2	2	4	10	0.00631437	0.187349	ENSCHIG00000010429,ENSCHIG00000012951	ENSCHIG00000017191,ENSCHIG00000017362
BP	GO:0010893	positive regulation of steroid biosynthetic process	2	2	4	10	0.00631437	0.187349	ENSCHIG00000007254,ENSCHIG00000017450	ENSCHIG00000017362,ENSCHIG00000026550
BP	GO:0021936	regulation of cerebellar granule cell precursor proliferation	4	0	4	10	0.00631437	0.187349	ENSCHIG00000007287,ENSCHIG00000017600,ENSCHIG00000022067,ENSCHIG00000022961	-
BP	GO:0034397	telomere localization	4	0	4	10	0.00631437	0.187349	ENSCHIG00000014057,ENSCHIG00000022078,ENSCHIG00000026054,ENSCHIG00000026858	-
BP	GO:0034433	steroid esterification	2	2	4	10	0.00631437	0.187349	ENSCHIG00000007254,ENSCHIG00000010778	ENSCHIG00000021424,ENSCHIG00000024540
BP	GO:0034434	sterol esterification	2	2	4	10	0.00631437	0.187349	ENSCHIG00000007254,ENSCHIG00000010778	ENSCHIG00000021424,ENSCHIG00000024540
BP	GO:0034435	cholesterol esterification	2	2	4	10	0.00631437	0.187349	ENSCHIG00000007254,ENSCHIG00000010778	ENSCHIG00000021424,ENSCHIG00000024540
BP	GO:0072160	nephron tubule epithelial cell differentiation	4	0	4	10	0.00631437	0.187349	ENSCHIG00000015932,ENSCHIG00000022067,ENSCHIG00000025038,ENSCHIG00000026198	-
BP	GO:0090220	chromosome localization to nuclear envelope involved in homologous chromosome segregation	4	0	4	10	0.00631437	0.187349	ENSCHIG00000014057,ENSCHIG00000022078,ENSCHIG00000026054,ENSCHIG00000026858	-
BP	GO:0045058	T cell selection	8	0	8	35	0.00633429	0.187349	ENSCHIG00000012455,ENSCHIG00000014130,ENSCHIG00000016322,ENSCHIG00000019860,ENSCHIG00000019900,ENSCHIG00000020339,ENSCHIG00000021993,ENSCHIG00000025038	-
BP	GO:0006814	sodium ion transport	11	3	14	82	0.00641966	0.187349	ENSCHIG00000009678,ENSCHIG00000013699,ENSCHIG00000014954,ENSCHIG00000018525,ENSCHIG00000020127,ENSCHIG00000020630,ENSCHIG00000021090,ENSCHIG00000022273,ENSCHIG00000022546,ENSCHIG00000024980,ENSCHIG00000026110	ENSCHIG00000013323,ENSCHIG00000016288,ENSCHIG00000017191
BP	GO:1990138	neuron projection extension	15	1	16	99	0.00642399	0.187349	ENSCHIG00000000510,ENSCHIG00000001118,ENSCHIG00000004157,ENSCHIG00000004163,ENSCHIG00000009082,ENSCHIG00000010742,ENSCHIG00000010917,ENSCHIG00000011011,ENSCHIG00000011034,ENSCHIG00000011831,ENSCHIG00000019450,ENSCHIG00000021120,ENSCHIG00000023346,ENSCHIG00000023774,ENSCHIG00000026875	ENSCHIG00000025096
BP	GO:0051179	localization	221	80	301	3279	0.0065212	0.187349	ENSCHIG00000000288,ENSCHIG00000000292,ENSCHIG00000000510,ENSCHIG00000000887,ENSCHIG00000001118,ENSCHIG00000001734,ENSCHIG00000001779,ENSCHIG00000001933,ENSCHIG00000002319,ENSCHIG00000002499,ENSCHIG00000002945,ENSCHIG00000005327,ENSCHIG00000005699,ENSCHIG00000005917,ENSCHIG00000006072,ENSCHIG00000006632,ENSCHIG00000006791,ENSCHIG00000006824,ENSCHIG00000007254,ENSCHIG00000007513,ENSCHIG00000007641,…	ENSCHIG00000000433,ENSCHIG00000000514,ENSCHIG00000000529,ENSCHIG00000006328,ENSCHIG00000008359,ENSCHIG00000008389,ENSCHIG00000008680,ENSCHIG00000009808,ENSCHIG00000010453,ENSCHIG00000010522,ENSCHIG00000010763,ENSCHIG00000011794,ENSCHIG00000011838,ENSCHIG00000012021,ENSCHIG00000012327,ENSCHIG00000012523,ENSCHIG00000012576,ENSCHIG00000012687,ENSCHIG00000012713,ENSCHIG00000012827,ENSCHIG00000013323,…
BP	GO:0051241	negative regulation of multicellular organismal process	58	22	80	745	0.00655195	0.187349	ENSCHIG00000000510,ENSCHIG00000005003,ENSCHIG00000009082,ENSCHIG00000009511,ENSCHIG00000009656,ENSCHIG00000009784,ENSCHIG00000009934,ENSCHIG00000010153,ENSCHIG00000010182,ENSCHIG00000010414,ENSCHIG00000010560,ENSCHIG00000011081,ENSCHIG00000011305,ENSCHIG00000011607,ENSCHIG00000012502,ENSCHIG00000012951,ENSCHIG00000013486,ENSCHIG00000013837,ENSCHIG00000014130,ENSCHIG00000014322,ENSCHIG00000014330,…	ENSCHIG00000006328,ENSCHIG00000008359,ENSCHIG00000010453,ENSCHIG00000011978,ENSCHIG00000013194,ENSCHIG00000015556,ENSCHIG00000016217,ENSCHIG00000016288,ENSCHIG00000017191,ENSCHIG00000018847,ENSCHIG00000019614,ENSCHIG00000020028,ENSCHIG00000020693,ENSCHIG00000021115,ENSCHIG00000021455,ENSCHIG00000021754,ENSCHIG00000022913,ENSCHIG00000024540,ENSCHIG00000025341,ENSCHIG00000025865,ENSCHIG00000025901,…
BP	GO:0010771	negative regulation of cell morphogenesis involved in differentiation	8	2	10	50	0.00655379	0.187349	ENSCHIG00000000510,ENSCHIG00000009082,ENSCHIG00000019052,ENSCHIG00000019450,ENSCHIG00000021120,ENSCHIG00000024661,ENSCHIG00000026510,ENSCHIG00000026919	ENSCHIG00000020028,ENSCHIG00000020693
BP	GO:0072080	nephron tubule development	12	1	13	74	0.00664157	0.187349	ENSCHIG00000007665,ENSCHIG00000010517,ENSCHIG00000010778,ENSCHIG00000012951,ENSCHIG00000013837,ENSCHIG00000015363,ENSCHIG00000015932,ENSCHIG00000016322,ENSCHIG00000020630,ENSCHIG00000022067,ENSCHIG00000025038,ENSCHIG00000026198	ENSCHIG00000021393
BP	GO:0014908	myotube differentiation involved in skeletal muscle regeneration	2	0	2	2	0.00672124	0.187349	ENSCHIG00000009793,ENSCHIG00000025700	-
BP	GO:0032345	negative regulation of aldosterone metabolic process	2	0	2	2	0.00672124	0.187349	ENSCHIG00000010429,ENSCHIG00000012951	-
BP	GO:0032348	negative regulation of aldosterone biosynthetic process	2	0	2	2	0.00672124	0.187349	ENSCHIG00000010429,ENSCHIG00000012951	-
BP	GO:0033563	dorsal/ventral axon guidance	2	0	2	2	0.00672124	0.187349	ENSCHIG00000011034,ENSCHIG00000025162	-
BP	GO:0034112	positive regulation of homotypic cell-cell adhesion	2	0	2	2	0.00672124	0.187349	ENSCHIG00000015014,ENSCHIG00000019052	-
BP	GO:0051365	cellular response to potassium ion starvation	2	0	2	2	0.00672124	0.187349	ENSCHIG00000004184,ENSCHIG00000023089	-
BP	GO:0051659	maintenance of mitochondrion location	2	0	2	2	0.00672124	0.187349	ENSCHIG00000018952,ENSCHIG00000024152	-
BP	GO:0060032	notochord regression	2	0	2	2	0.00672124	0.187349	ENSCHIG00000007287,ENSCHIG00000017600	-
BP	GO:0060876	semicircular canal formation	2	0	2	2	0.00672124	0.187349	ENSCHIG00000012683,ENSCHIG00000023757	-
BP	GO:0061402	positive regulation of transcription from RNA polymerase II promoter in response to acidic pH	2	0	2	2	0.00672124	0.187349	ENSCHIG00000004184,ENSCHIG00000023089	-
BP	GO:0070995	NADPH oxidation	2	0	2	2	0.00672124	0.187349	ENSCHIG00000011059,ENSCHIG00000020835	-
BP	GO:0097534	lymphoid lineage cell migration	2	0	2	2	0.00672124	0.187349	ENSCHIG00000019860,ENSCHIG00000020339	-
BP	GO:0097535	lymphoid lineage cell migration into thymus	2	0	2	2	0.00672124	0.187349	ENSCHIG00000019860,ENSCHIG00000020339	-
BP	GO:0098928	presynaptic signal transduction	2	0	2	2	0.00672124	0.187349	ENSCHIG00000012611,ENSCHIG00000015658	-
BP	GO:0099526	presynapse to nucleus signaling pathway	2	0	2	2	0.00672124	0.187349	ENSCHIG00000012611,ENSCHIG00000015658	-
BP	GO:1990927	calcium ion regulated lysosome exocytosis	0	2	2	2	0.00672124	0.187349	-	ENSCHIG00000009808,ENSCHIG00000021455
BP	GO:2000065	negative regulation of cortisol biosynthetic process	2	0	2	2	0.00672124	0.187349	ENSCHIG00000010429,ENSCHIG00000012951	-
BP	GO:2000638	regulation of SREBP signaling pathway	0	2	2	2	0.00672124	0.187349	-	ENSCHIG00000023323,ENSCHIG00000025865
BP	GO:2000768	positive regulation of nephron tubule epithelial cell differentiation	2	0	2	2	0.00672124	0.187349	ENSCHIG00000022067,ENSCHIG00000026198	-
CC	GO:0030424	axon	18	6	24	173	0.00503941	0.187349	ENSCHIG00000000510,ENSCHIG00000001118,ENSCHIG00000008192,ENSCHIG00000010560,ENSCHIG00000011664,ENSCHIG00000014922,ENSCHIG00000015658,ENSCHIG00000016537,ENSCHIG00000017645,ENSCHIG00000018324,ENSCHIG00000021003,ENSCHIG00000022523,ENSCHIG00000023908,ENSCHIG00000024720,ENSCHIG00000024980,ENSCHIG00000025162,ENSCHIG00000026047,ENSCHIG00000026875	ENSCHIG00000000433,ENSCHIG00000010763,ENSCHIG00000011751,ENSCHIG00000019061,ENSCHIG00000023266,ENSCHIG00000025656
CC	GO:0099503	secretory vesicle	19	7	26	193	0.00534631	0.187349	ENSCHIG00000011305,ENSCHIG00000012989,ENSCHIG00000013699,ENSCHIG00000014732,ENSCHIG00000016400,ENSCHIG00000016965,ENSCHIG00000017825,ENSCHIG00000017828,ENSCHIG00000018324,ENSCHIG00000018707,ENSCHIG00000019450,ENSCHIG00000021401,ENSCHIG00000021675,ENSCHIG00000024353,ENSCHIG00000024806,ENSCHIG00000024912,ENSCHIG00000025639,ENSCHIG00000025807,ENSCHIG00000026811	ENSCHIG00000000433,ENSCHIG00000000529,ENSCHIG00000009808,ENSCHIG00000015374,ENSCHIG00000016288,ENSCHIG00000022814,ENSCHIG00000023984
CC	GO:0098644	complex of collagen trimers	1	3	4	10	0.00562846	0.187349	ENSCHIG00000009616	ENSCHIG00000022125,ENSCHIG00000025647,ENSCHIG00000026168
CC	GO:0016324	apical plasma membrane	15	5	20	138	0.00615384	0.187349	ENSCHIG00000008516,ENSCHIG00000009832,ENSCHIG00000010514,ENSCHIG00000011774,ENSCHIG00000015363,ENSCHIG00000019577,ENSCHIG00000021090,ENSCHIG00000022236,ENSCHIG00000022273,ENSCHIG00000022546,ENSCHIG00000025079,ENSCHIG00000025749,ENSCHIG00000025998,ENSCHIG00000026047,ENSCHIG00000026295	ENSCHIG00000017191,ENSCHIG00000021497,ENSCHIG00000022809,ENSCHIG00000025820,ENSCHIG00000025927
CC	GO:0043511	inhibin complex	0	2	2	2	0.00630459	0.187349	-	ENSCHIG00000011796,ENSCHIG00000025901
CC	GO:0043512	inhibin A complex	0	2	2	2	0.00630459	0.187349	-	ENSCHIG00000011796,ENSCHIG00000025901
CC	GO:0072534	perineuronal net	2	0	2	2	0.00630459	0.187349	ENSCHIG00000009082,ENSCHIG00000017298	-
CC	GO:0072536	interleukin-23 receptor complex	2	0	2	2	0.00630459	0.187349	ENSCHIG00000023744,ENSCHIG00000027177	-
CC	GO:0098831	presynaptic active zone cytoplasmic component	2	0	2	2	0.00630459	0.187349	ENSCHIG00000012611,ENSCHIG00000015658	-
CC	GO:0001917	photoreceptor inner segment	5	2	7	29	0.00644743	0.187349	ENSCHIG00000018297,ENSCHIG00000018872,ENSCHIG00000021408,ENSCHIG00000023742,ENSCHIG00000024939	ENSCHIG00000020123,ENSCHIG00000026841
MF	GO:0016298	lipase activity	8	2	10	49	0.00493897	0.187349	ENSCHIG00000007485,ENSCHIG00000009050,ENSCHIG00000010501,ENSCHIG00000011772,ENSCHIG00000023285,ENSCHIG00000024716,ENSCHIG00000026459,ENSCHIG00000026712	ENSCHIG00000013660,ENSCHIG00000022289
MF	GO:0008233	peptidase activity	23	11	34	268	0.00507552	0.187349	ENSCHIG00000003220,ENSCHIG00000006707,ENSCHIG00000009335,ENSCHIG00000009587,ENSCHIG00000009784,ENSCHIG00000010451,ENSCHIG00000013458,ENSCHIG00000013903,ENSCHIG00000014961,ENSCHIG00000015475,ENSCHIG00000016546,ENSCHIG00000016965,ENSCHIG00000016983,ENSCHIG00000017825,ENSCHIG00000018324,ENSCHIG00000020663,ENSCHIG00000021675,ENSCHIG00000022679,ENSCHIG00000023003,ENSCHIG00000023858,ENSCHIG00000025807,…	ENSCHIG00000008470,ENSCHIG00000009898,ENSCHIG00000010763,ENSCHIG00000012539,ENSCHIG00000016346,ENSCHIG00000016448,ENSCHIG00000016958,ENSCHIG00000019061,ENSCHIG00000019633,ENSCHIG00000023984,ENSCHIG00000025426
MF	GO:0005262	calcium channel activity	10	2	12	65	0.00513052	0.187349	ENSCHIG00000000232,ENSCHIG00000001734,ENSCHIG00000005457,ENSCHIG00000008973,ENSCHIG00000013699,ENSCHIG00000014164,ENSCHIG00000015754,ENSCHIG00000016600,ENSCHIG00000017828,ENSCHIG00000026287	ENSCHIG00000022913,ENSCHIG00000025563
MF	GO:0072341	modified amino acid binding	6	3	9	42	0.00537376	0.187349	ENSCHIG00000018324,ENSCHIG00000021611,ENSCHIG00000024087,ENSCHIG00000024614,ENSCHIG00000024988,ENSCHIG00000026875	ENSCHIG00000009808,ENSCHIG00000013575,ENSCHIG00000025563
MF	GO:0005245	voltage-gated calcium channel activity	7	0	7	28	0.00563446	0.187349	ENSCHIG00000000232,ENSCHIG00000001734,ENSCHIG00000005457,ENSCHIG00000013699,ENSCHIG00000014164,ENSCHIG00000015754,ENSCHIG00000026287	-
MF	GO:0016820	hydrolase activity, acting on acid anhydrides, catalyzing transmembrane movement of substances	3	4	7	28	0.00563446	0.187349	ENSCHIG00000007254,ENSCHIG00000022273,ENSCHIG00000024152	ENSCHIG00000017191,ENSCHIG00000017558,ENSCHIG00000017966,ENSCHIG00000022809
MF	GO:0042626	ATPase activity, coupled to transmembrane movement of substances	3	4	7	28	0.00563446	0.187349	ENSCHIG00000007254,ENSCHIG00000022273,ENSCHIG00000024152	ENSCHIG00000017191,ENSCHIG00000017558,ENSCHIG00000017966,ENSCHIG00000022809
MF	GO:0043492	ATPase activity, coupled to movement of substances	3	5	8	35	0.00565653	0.187349	ENSCHIG00000007254,ENSCHIG00000022273,ENSCHIG00000024152	ENSCHIG00000017191,ENSCHIG00000017558,ENSCHIG00000017966,ENSCHIG00000022809,ENSCHIG00000023165
MF	GO:0015081	sodium ion transmembrane transporter activity	9	3	12	66	0.0058251	0.187349	ENSCHIG00000002319,ENSCHIG00000009678,ENSCHIG00000018525,ENSCHIG00000020127,ENSCHIG00000021090,ENSCHIG00000022273,ENSCHIG00000023067,ENSCHIG00000024980,ENSCHIG00000026110	ENSCHIG00000012687,ENSCHIG00000013323,ENSCHIG00000017191
MF	GO:0030594	neurotransmitter receptor activity	8	1	9	43	0.0063236	0.187349	ENSCHIG00000014223,ENSCHIG00000014447,ENSCHIG00000017828,ENSCHIG00000019387,ENSCHIG00000020268,ENSCHIG00000021468,ENSCHIG00000022465,ENSCHIG00000024087	ENSCHIG00000026842
MF	GO:0004499	N,N-dimethylaniline monooxygenase activity	2	0	2	2	0.00647953	0.187349	ENSCHIG00000011059,ENSCHIG00000020835	-
MF	GO:0004998	transferrin receptor activity	0	2	2	2	0.00647953	0.187349	-	ENSCHIG00000012827,ENSCHIG00000027016
MF	GO:0005119	smoothened binding	2	0	2	2	0.00647953	0.187349	ENSCHIG00000013837,ENSCHIG00000017723	-
MF	GO:0005143	interleukin-12 receptor binding	2	0	2	2	0.00647953	0.187349	ENSCHIG00000023744,ENSCHIG00000027177	-
MF	GO:0017077	oxidative phosphorylation uncoupler activity	2	0	2	2	0.00647953	0.187349	ENSCHIG00000011037,ENSCHIG00000021029	-
MF	GO:0042019	interleukin-23 binding	2	0	2	2	0.00647953	0.187349	ENSCHIG00000023744,ENSCHIG00000027177	-
MF	GO:0042020	interleukin-23 receptor activity	2	0	2	2	0.00647953	0.187349	ENSCHIG00000023744,ENSCHIG00000027177	-
MF	GO:0070699	type II activin receptor binding	1	1	2	2	0.00647953	0.187349	ENSCHIG00000013149	ENSCHIG00000025901
MF	GO:0099094	ligand-gated cation channel activity	7	3	10	51	0.0066401	0.187349	ENSCHIG00000014164,ENSCHIG00000014447,ENSCHIG00000016600,ENSCHIG00000017828,ENSCHIG00000018525,ENSCHIG00000022465,ENSCHIG00000026110	ENSCHIG00000022913,ENSCHIG00000025563,ENSCHIG00000026842
BP	GO:0050906	detection of stimulus involved in sensory perception	9	2	11	58	0.0067591	0.187766	ENSCHIG00000000232,ENSCHIG00000011112,ENSCHIG00000011979,ENSCHIG00000015754,ENSCHIG00000018664,ENSCHIG00000018872,ENSCHIG00000022061,ENSCHIG00000024980,ENSCHIG00000026287	ENSCHIG00000016288,ENSCHIG00000026258
BP	GO:0051240	positive regulation of multicellular organismal process	87	24	111	1086	0.00693686	0.190764	ENSCHIG00000000288,ENSCHIG00000000522,ENSCHIG00000002945,ENSCHIG00000004157,ENSCHIG00000004163,ENSCHIG00000007287,ENSCHIG00000007513,ENSCHIG00000008250,ENSCHIG00000008729,ENSCHIG00000008990,ENSCHIG00000009082,ENSCHIG00000009216,ENSCHIG00000009511,ENSCHIG00000009656,ENSCHIG00000010429,ENSCHIG00000010560,ENSCHIG00000010632,ENSCHIG00000010742,ENSCHIG00000010778,ENSCHIG00000010917,ENSCHIG00000011011,…	ENSCHIG00000007351,ENSCHIG00000010453,ENSCHIG00000010522,ENSCHIG00000012713,ENSCHIG00000013658,ENSCHIG00000015544,ENSCHIG00000016288,ENSCHIG00000016448,ENSCHIG00000017191,ENSCHIG00000017471,ENSCHIG00000018171,ENSCHIG00000018847,ENSCHIG00000019633,ENSCHIG00000020028,ENSCHIG00000022913,ENSCHIG00000023266,ENSCHIG00000024540,ENSCHIG00000025096,ENSCHIG00000025211,ENSCHIG00000025656,ENSCHIG00000025865,…
MF	GO:0015399	primary active transmembrane transporter activity	3	4	7	29	0.0069229	0.190764	ENSCHIG00000007254,ENSCHIG00000022273,ENSCHIG00000024152	ENSCHIG00000017191,ENSCHIG00000017558,ENSCHIG00000017966,ENSCHIG00000022809
MF	GO:0015405	P-P-bond-hydrolysis-driven transmembrane transporter activity	3	4	7	29	0.0069229	0.190764	ENSCHIG00000007254,ENSCHIG00000022273,ENSCHIG00000024152	ENSCHIG00000017191,ENSCHIG00000017558,ENSCHIG00000017966,ENSCHIG00000022809
BP	GO:0072330	monocarboxylic acid biosynthetic process	11	5	16	100	0.00708405	0.19416	ENSCHIG00000002858,ENSCHIG00000008250,ENSCHIG00000009050,ENSCHIG00000010501,ENSCHIG00000012643,ENSCHIG00000014130,ENSCHIG00000017450,ENSCHIG00000020615,ENSCHIG00000024449,ENSCHIG00000024614,ENSCHIG00000025030	ENSCHIG00000002685,ENSCHIG00000016543,ENSCHIG00000017362,ENSCHIG00000018012,ENSCHIG00000023323
BP	GO:0099565	chemical synaptic transmission, postsynaptic	9	0	9	43	0.00714491	0.194694	ENSCHIG00000001118,ENSCHIG00000010182,ENSCHIG00000016537,ENSCHIG00000016657,ENSCHIG00000017828,ENSCHIG00000019911,ENSCHIG00000021468,ENSCHIG00000026510,ENSCHIG00000026919	-
BP	GO:0006629	lipid metabolic process	36	32	68	619	0.00715104	0.194694	ENSCHIG00000000393,ENSCHIG00000002858,ENSCHIG00000004184,ENSCHIG00000004597,ENSCHIG00000007254,ENSCHIG00000008250,ENSCHIG00000009050,ENSCHIG00000010111,ENSCHIG00000010429,ENSCHIG00000010501,ENSCHIG00000010778,ENSCHIG00000011482,ENSCHIG00000011772,ENSCHIG00000012002,ENSCHIG00000012643,ENSCHIG00000012696,ENSCHIG00000012951,ENSCHIG00000014130,ENSCHIG00000015820,ENSCHIG00000016134,ENSCHIG00000016651,…	ENSCHIG00000001909,ENSCHIG00000002685,ENSCHIG00000005257,ENSCHIG00000005935,ENSCHIG00000008787,ENSCHIG00000011264,ENSCHIG00000012189,ENSCHIG00000012775,ENSCHIG00000013660,ENSCHIG00000014907,ENSCHIG00000015289,ENSCHIG00000015556,ENSCHIG00000016543,ENSCHIG00000017191,ENSCHIG00000017362,ENSCHIG00000018012,ENSCHIG00000018847,ENSCHIG00000019348,ENSCHIG00000019614,ENSCHIG00000020123,ENSCHIG00000020217,…
BP	GO:0006829	zinc II ion transport	2	3	5	16	0.00745466	0.199643	ENSCHIG00000019450,ENSCHIG00000024612	ENSCHIG00000008680,ENSCHIG00000011794,ENSCHIG00000019215
BP	GO:0015695	organic cation transport	3	2	5	16	0.00745466	0.199643	ENSCHIG00000006824,ENSCHIG00000011722,ENSCHIG00000023067	ENSCHIG00000013851,ENSCHIG00000021136
BP	GO:0048512	circadian behavior	5	0	5	16	0.00745466	0.199643	ENSCHIG00000010414,ENSCHIG00000017913,ENSCHIG00000022335,ENSCHIG00000026120,ENSCHIG00000026919	-
BP	GO:0060292	long term synaptic depression	4	1	5	16	0.00745466	0.199643	ENSCHIG00000010182,ENSCHIG00000016657,ENSCHIG00000023742,ENSCHIG00000026047	ENSCHIG00000013660
MF	GO:0015079	potassium ion transmembrane transporter activity	10	2	12	68	0.00743691	0.199643	ENSCHIG00000002319,ENSCHIG00000005327,ENSCHIG00000011199,ENSCHIG00000013853,ENSCHIG00000014117,ENSCHIG00000017913,ENSCHIG00000018348,ENSCHIG00000018584,ENSCHIG00000022273,ENSCHIG00000026110	ENSCHIG00000012687,ENSCHIG00000017191
BP	GO:0046165	alcohol biosynthetic process	3	7	10	51	0.00756948	0.20149	ENSCHIG00000004184,ENSCHIG00000007254,ENSCHIG00000016651	ENSCHIG00000005935,ENSCHIG00000014907,ENSCHIG00000015556,ENSCHIG00000021963,ENSCHIG00000023323,ENSCHIG00000024327,ENSCHIG00000024473
BP	GO:0060079	excitatory postsynaptic potential	8	0	8	36	0.00757279	0.20149	ENSCHIG00000001118,ENSCHIG00000010182,ENSCHIG00000016537,ENSCHIG00000016657,ENSCHIG00000017828,ENSCHIG00000019911,ENSCHIG00000026510,ENSCHIG00000026919	-
BP	GO:0007166	cell surface receptor signaling pathway	105	34	139	1403	0.00764501	0.202204	ENSCHIG00000000255,ENSCHIG00000000292,ENSCHIG00000001118,ENSCHIG00000004163,ENSCHIG00000005365,ENSCHIG00000007287,ENSCHIG00000007513,ENSCHIG00000007665,ENSCHIG00000008200,ENSCHIG00000008973,ENSCHIG00000008990,ENSCHIG00000009616,ENSCHIG00000009656,ENSCHIG00000010153,ENSCHIG00000010182,ENSCHIG00000010414,ENSCHIG00000010429,ENSCHIG00000010514,ENSCHIG00000010778,ENSCHIG00000010780,ENSCHIG00000011155,…	ENSCHIG00000000805,ENSCHIG00000003279,ENSCHIG00000007961,ENSCHIG00000008249,ENSCHIG00000008359,ENSCHIG00000008470,ENSCHIG00000010453,ENSCHIG00000011838,ENSCHIG00000012539,ENSCHIG00000015544,ENSCHIG00000016244,ENSCHIG00000016288,ENSCHIG00000016346,ENSCHIG00000016526,ENSCHIG00000016829,ENSCHIG00000017471,ENSCHIG00000019633,ENSCHIG00000020028,ENSCHIG00000020693,ENSCHIG00000021788,ENSCHIG00000022125,…
BP	GO:0051963	regulation of synapse assembly	6	6	12	67	0.00764896	0.202204	ENSCHIG00000004163,ENSCHIG00000009656,ENSCHIG00000016657,ENSCHIG00000019638,ENSCHIG00000026510,ENSCHIG00000026919	ENSCHIG00000010522,ENSCHIG00000013658,ENSCHIG00000017471,ENSCHIG00000020693,ENSCHIG00000023266,ENSCHIG00000025656
BP	GO:0006810	transport	137	68	205	2159	0.00768245	0.202436	ENSCHIG00000000288,ENSCHIG00000000887,ENSCHIG00000001118,ENSCHIG00000001734,ENSCHIG00000001779,ENSCHIG00000002319,ENSCHIG00000002499,ENSCHIG00000005327,ENSCHIG00000005699,ENSCHIG00000006072,ENSCHIG00000006632,ENSCHIG00000006824,ENSCHIG00000007254,ENSCHIG00000007513,ENSCHIG00000007665,ENSCHIG00000008250,ENSCHIG00000008516,ENSCHIG00000008729,ENSCHIG00000008973,ENSCHIG00000009050,ENSCHIG00000009303,…	ENSCHIG00000000433,ENSCHIG00000000514,ENSCHIG00000000529,ENSCHIG00000008680,ENSCHIG00000009808,ENSCHIG00000010453,ENSCHIG00000010763,ENSCHIG00000011794,ENSCHIG00000011838,ENSCHIG00000012021,ENSCHIG00000012327,ENSCHIG00000012523,ENSCHIG00000012576,ENSCHIG00000012687,ENSCHIG00000012713,ENSCHIG00000012827,ENSCHIG00000013323,ENSCHIG00000013447,ENSCHIG00000013575,ENSCHIG00000013851,ENSCHIG00000015544,…
BP	GO:0051094	positive regulation of developmental process	74	20	94	903	0.00787874	0.206943	ENSCHIG00000000522,ENSCHIG00000004157,ENSCHIG00000004163,ENSCHIG00000007287,ENSCHIG00000008990,ENSCHIG00000009216,ENSCHIG00000009656,ENSCHIG00000009793,ENSCHIG00000010429,ENSCHIG00000010560,ENSCHIG00000010632,ENSCHIG00000010742,ENSCHIG00000010778,ENSCHIG00000010917,ENSCHIG00000011011,ENSCHIG00000012005,ENSCHIG00000012037,ENSCHIG00000012455,ENSCHIG00000012502,ENSCHIG00000012683,ENSCHIG00000012951,…	ENSCHIG00000007351,ENSCHIG00000010453,ENSCHIG00000010522,ENSCHIG00000012713,ENSCHIG00000013658,ENSCHIG00000015544,ENSCHIG00000016288,ENSCHIG00000017471,ENSCHIG00000018171,ENSCHIG00000018847,ENSCHIG00000019633,ENSCHIG00000019733,ENSCHIG00000023266,ENSCHIG00000025096,ENSCHIG00000025211,ENSCHIG00000025656,ENSCHIG00000025865,ENSCHIG00000025901,ENSCHIG00000026550,ENSCHIG00000027016
CC	GO:0030425	dendrite	20	3	23	170	0.00806287	0.211103	ENSCHIG00000000510,ENSCHIG00000010182,ENSCHIG00000012455,ENSCHIG00000012696,ENSCHIG00000013149,ENSCHIG00000014556,ENSCHIG00000015208,ENSCHIG00000015658,ENSCHIG00000017346,ENSCHIG00000017450,ENSCHIG00000017883,ENSCHIG00000017913,ENSCHIG00000018324,ENSCHIG00000021440,ENSCHIG00000021908,ENSCHIG00000023742,ENSCHIG00000026005,ENSCHIG00000026047,ENSCHIG00000026098,ENSCHIG00000026875	ENSCHIG00000009808,ENSCHIG00000010763,ENSCHIG00000025656
BP	GO:0045596	negative regulation of cell differentiation	44	8	52	454	0.00814605	0.212601	ENSCHIG00000000510,ENSCHIG00000009082,ENSCHIG00000009784,ENSCHIG00000009934,ENSCHIG00000010153,ENSCHIG00000010414,ENSCHIG00000010560,ENSCHIG00000011607,ENSCHIG00000012502,ENSCHIG00000012683,ENSCHIG00000012951,ENSCHIG00000013486,ENSCHIG00000013837,ENSCHIG00000014130,ENSCHIG00000015504,ENSCHIG00000015877,ENSCHIG00000016322,ENSCHIG00000016564,ENSCHIG00000016983,ENSCHIG00000017591,ENSCHIG00000017600,…	ENSCHIG00000010453,ENSCHIG00000011978,ENSCHIG00000013194,ENSCHIG00000019614,ENSCHIG00000020028,ENSCHIG00000020693,ENSCHIG00000023323,ENSCHIG00000025865
BP	GO:0043583	ear development	19	4	23	165	0.00817968	0.212785	ENSCHIG00000009616,ENSCHIG00000012683,ENSCHIG00000012951,ENSCHIG00000014517,ENSCHIG00000015932,ENSCHIG00000016322,ENSCHIG00000017591,ENSCHIG00000017600,ENSCHIG00000018190,ENSCHIG00000018424,ENSCHIG00000018773,ENSCHIG00000018972,ENSCHIG00000020456,ENSCHIG00000021120,ENSCHIG00000021468,ENSCHIG00000022061,ENSCHIG00000023757,ENSCHIG00000025038,ENSCHIG00000026287	ENSCHIG00000008359,ENSCHIG00000023323,ENSCHIG00000023984,ENSCHIG00000024492
MF	GO:0004869	cysteine-type endopeptidase inhibitor activity	5	1	6	23	0.00820502	0.212785	ENSCHIG00000007665,ENSCHIG00000016310,ENSCHIG00000016965,ENSCHIG00000019450,ENSCHIG00000025316	ENSCHIG00000018632
CC	GO:0032433	filopodium tip	2	2	4	11	0.00829478	0.21376	ENSCHIG00000015900,ENSCHIG00000016310	ENSCHIG00000010453,ENSCHIG00000017182
CC	GO:0060076	excitatory synapse	3	1	4	11	0.00829478	0.21376	ENSCHIG00000013707,ENSCHIG00000026047,ENSCHIG00000026510	ENSCHIG00000000433
MF	GO:0001786	phosphatidylserine binding	4	3	7	30	0.00841761	0.216246	ENSCHIG00000018324,ENSCHIG00000024087,ENSCHIG00000024988,ENSCHIG00000026875	ENSCHIG00000009808,ENSCHIG00000013575,ENSCHIG00000025563
BP	GO:0048869	cellular developmental process	183	46	229	2446	0.00892121	0.21926	ENSCHIG00000000107,ENSCHIG00000000292,ENSCHIG00000000510,ENSCHIG00000000887,ENSCHIG00000001118,ENSCHIG00000003280,ENSCHIG00000004157,ENSCHIG00000004163,ENSCHIG00000005003,ENSCHIG00000005326,ENSCHIG00000005365,ENSCHIG00000006791,ENSCHIG00000007287,ENSCHIG00000007513,ENSCHIG00000007665,ENSCHIG00000008278,ENSCHIG00000008973,ENSCHIG00000008990,ENSCHIG00000009082,ENSCHIG00000009511,ENSCHIG00000009616,…	ENSCHIG00000000514,ENSCHIG00000002832,ENSCHIG00000007588,ENSCHIG00000008359,ENSCHIG00000010453,ENSCHIG00000011751,ENSCHIG00000011838,ENSCHIG00000011978,ENSCHIG00000012523,ENSCHIG00000012775,ENSCHIG00000013194,ENSCHIG00000014769,ENSCHIG00000014907,ENSCHIG00000015544,ENSCHIG00000016288,ENSCHIG00000016526,ENSCHIG00000018171,ENSCHIG00000018632,ENSCHIG00000018847,ENSCHIG00000019061,ENSCHIG00000019215,…
BP	GO:0043368	positive T cell selection	6	0	6	23	0.00897237	0.21926	ENSCHIG00000014130,ENSCHIG00000016322,ENSCHIG00000019860,ENSCHIG00000019900,ENSCHIG00000020339,ENSCHIG00000021993	-
BP	GO:0043648	dicarboxylic acid metabolic process	5	3	8	37	0.00898497	0.21926	ENSCHIG00000001947,ENSCHIG00000004184,ENSCHIG00000014147,ENSCHIG00000025717,ENSCHIG00000026683	ENSCHIG00000017801,ENSCHIG00000024327,ENSCHIG00000025257
BP	GO:0048638	regulation of developmental growth	24	4	28	214	0.00899119	0.21926	ENSCHIG00000000510,ENSCHIG00000004157,ENSCHIG00000007287,ENSCHIG00000009082,ENSCHIG00000009656,ENSCHIG00000009793,ENSCHIG00000010742,ENSCHIG00000010917,ENSCHIG00000011011,ENSCHIG00000011831,ENSCHIG00000012502,ENSCHIG00000013837,ENSCHIG00000013849,ENSCHIG00000016310,ENSCHIG00000016322,ENSCHIG00000018424,ENSCHIG00000019450,ENSCHIG00000020615,ENSCHIG00000021120,ENSCHIG00000022144,ENSCHIG00000022955,…	ENSCHIG00000016217,ENSCHIG00000018847,ENSCHIG00000020693,ENSCHIG00000025096
BP	GO:0002759	regulation of antimicrobial humoral response	3	0	3	6	0.00910662	0.21926	ENSCHIG00000016400,ENSCHIG00000017825,ENSCHIG00000021675	-
BP	GO:0006704	glucocorticoid biosynthetic process	2	1	3	6	0.00910662	0.21926	ENSCHIG00000010429,ENSCHIG00000012951	ENSCHIG00000017191
BP	GO:0006705	mineralocorticoid biosynthetic process	2	1	3	6	0.00910662	0.21926	ENSCHIG00000010429,ENSCHIG00000012951	ENSCHIG00000026550
BP	GO:0007620	copulation	2	1	3	6	0.00910662	0.21926	ENSCHIG00000001947,ENSCHIG00000023610	ENSCHIG00000016288
BP	GO:0008212	mineralocorticoid metabolic process	2	1	3	6	0.00910662	0.21926	ENSCHIG00000010429,ENSCHIG00000012951	ENSCHIG00000026550
BP	GO:0015697	quaternary ammonium group transport	1	2	3	6	0.00910662	0.21926	ENSCHIG00000011722	ENSCHIG00000013851,ENSCHIG00000021136
BP	GO:0030223	neutrophil differentiation	2	1	3	6	0.00910662	0.21926	ENSCHIG00000018691,ENSCHIG00000025316	ENSCHIG00000011838
BP	GO:0031943	regulation of glucocorticoid metabolic process	2	1	3	6	0.00910662	0.21926	ENSCHIG00000010429,ENSCHIG00000012951	ENSCHIG00000017191
BP	GO:0032341	aldosterone metabolic process	2	1	3	6	0.00910662	0.21926	ENSCHIG00000010429,ENSCHIG00000012951	ENSCHIG00000026550
BP	GO:0032342	aldosterone biosynthetic process	2	1	3	6	0.00910662	0.21926	ENSCHIG00000010429,ENSCHIG00000012951	ENSCHIG00000026550
BP	GO:0051014	actin filament severing	3	0	3	6	0.00910662	0.21926	ENSCHIG00000014472,ENSCHIG00000016310,ENSCHIG00000020799	-
BP	GO:0071281	cellular response to iron ion	0	3	3	6	0.00910662	0.21926	-	ENSCHIG00000012827,ENSCHIG00000021497,ENSCHIG00000026550
BP	GO:2000807	regulation of synaptic vesicle clustering	3	0	3	6	0.00910662	0.21926	ENSCHIG00000013149,ENSCHIG00000026510,ENSCHIG00000026919	-
BP	GO:0006082	organic acid metabolic process	36	16	52	457	0.00922914	0.21926	ENSCHIG00000001947,ENSCHIG00000002858,ENSCHIG00000004184,ENSCHIG00000004597,ENSCHIG00000008250,ENSCHIG00000009050,ENSCHIG00000009078,ENSCHIG00000009216,ENSCHIG00000009411,ENSCHIG00000010501,ENSCHIG00000011059,ENSCHIG00000011355,ENSCHIG00000011482,ENSCHIG00000012643,ENSCHIG00000013564,ENSCHIG00000014130,ENSCHIG00000014147,ENSCHIG00000016676,ENSCHIG00000016921,ENSCHIG00000017450,ENSCHIG00000018212,…	ENSCHIG00000002685,ENSCHIG00000008019,ENSCHIG00000011643,ENSCHIG00000012775,ENSCHIG00000016543,ENSCHIG00000017242,ENSCHIG00000017362,ENSCHIG00000017801,ENSCHIG00000018012,ENSCHIG00000022289,ENSCHIG00000023323,ENSCHIG00000024327,ENSCHIG00000025257,ENSCHIG00000025820,ENSCHIG00000026057,ENSCHIG00000026484
BP	GO:0006910	phagocytosis, recognition	3	1	4	11	0.00928596	0.21926	ENSCHIG00000009303,ENSCHIG00000018872,ENSCHIG00000025358	ENSCHIG00000013575
BP	GO:0007214	gamma-aminobutyric acid signaling pathway	4	0	4	11	0.00928596	0.21926	ENSCHIG00000013352,ENSCHIG00000018664,ENSCHIG00000021468,ENSCHIG00000022523	-
BP	GO:1900273	positive regulation of long-term synaptic potentiation	4	0	4	11	0.00928596	0.21926	ENSCHIG00000013707,ENSCHIG00000017828,ENSCHIG00000018324,ENSCHIG00000026047	-
BP	GO:1900424	regulation of defense response to bacterium	3	1	4	11	0.00928596	0.21926	ENSCHIG00000016400,ENSCHIG00000017825,ENSCHIG00000021675	ENSCHIG00000021455
BP	GO:0001709	cell fate determination	6	1	7	30	0.00930177	0.21926	ENSCHIG00000009793,ENSCHIG00000011831,ENSCHIG00000013837,ENSCHIG00000017723,ENSCHIG00000022513,ENSCHIG00000025038	ENSCHIG00000018847
BP	GO:0051384	response to glucocorticoid	6	1	7	30	0.00930177	0.21926	ENSCHIG00000005699,ENSCHIG00000009793,ENSCHIG00000011482,ENSCHIG00000016322,ENSCHIG00000019911,ENSCHIG00000025020	ENSCHIG00000024327
BP	GO:0048513	animal organ development	158	43	201	2122	0.00931087	0.21926	ENSCHIG00000000292,ENSCHIG00000000522,ENSCHIG00000000887,ENSCHIG00000001118,ENSCHIG00000002159,ENSCHIG00000003108,ENSCHIG00000003280,ENSCHIG00000005003,ENSCHIG00000005326,ENSCHIG00000005365,ENSCHIG00000005699,ENSCHIG00000006072,ENSCHIG00000006089,ENSCHIG00000006707,ENSCHIG00000007287,ENSCHIG00000007513,ENSCHIG00000007665,ENSCHIG00000008213,ENSCHIG00000008742,ENSCHIG00000008846,ENSCHIG00000008973,…	ENSCHIG00000000514,ENSCHIG00000005935,ENSCHIG00000007588,ENSCHIG00000008359,ENSCHIG00000008595,ENSCHIG00000008787,ENSCHIG00000010453,ENSCHIG00000011794,ENSCHIG00000011838,ENSCHIG00000011978,ENSCHIG00000012523,ENSCHIG00000012775,ENSCHIG00000014907,ENSCHIG00000016244,ENSCHIG00000016288,ENSCHIG00000017030,ENSCHIG00000018632,ENSCHIG00000018847,ENSCHIG00000019215,ENSCHIG00000019360,ENSCHIG00000019633,…
MF	GO:0008553	hydrogen-exporting ATPase activity, phosphorylative mechanism	0	3	3	6	0.00864723	0.21926	-	ENSCHIG00000017558,ENSCHIG00000017966,ENSCHIG00000022809
MF	GO:0047372	acylglycerol lipase activity	1	2	3	6	0.00864723	0.21926	ENSCHIG00000011772	ENSCHIG00000013660,ENSCHIG00000022289
MF	GO:0070700	BMP receptor binding	2	1	3	6	0.00864723	0.21926	ENSCHIG00000010429,ENSCHIG00000012951	ENSCHIG00000026550
MF	GO:0043027	cysteine-type endopeptidase inhibitor activity involved in apoptotic process	4	1	5	17	0.00912527	0.21926	ENSCHIG00000007665,ENSCHIG00000016310,ENSCHIG00000019450,ENSCHIG00000025316	ENSCHIG00000018632
BP	GO:0001558	regulation of cell growth	19	9	28	215	0.00955904	0.224459	ENSCHIG00000000510,ENSCHIG00000004157,ENSCHIG00000009082,ENSCHIG00000009832,ENSCHIG00000010632,ENSCHIG00000010742,ENSCHIG00000010917,ENSCHIG00000011011,ENSCHIG00000011607,ENSCHIG00000011831,ENSCHIG00000016322,ENSCHIG00000019450,ENSCHIG00000021120,ENSCHIG00000022955,ENSCHIG00000023346,ENSCHIG00000023774,ENSCHIG00000024664,ENSCHIG00000025316,ENSCHIG00000026875	ENSCHIG00000010453,ENSCHIG00000010522,ENSCHIG00000012650,ENSCHIG00000016288,ENSCHIG00000019940,ENSCHIG00000020693,ENSCHIG00000025096,ENSCHIG00000025901,ENSCHIG00000026066
BP	GO:2000026	regulation of multicellular organismal development	99	31	130	1311	0.00965755	0.226125	ENSCHIG00000000510,ENSCHIG00000000522,ENSCHIG00000004157,ENSCHIG00000004163,ENSCHIG00000007287,ENSCHIG00000008990,ENSCHIG00000009082,ENSCHIG00000009216,ENSCHIG00000009656,ENSCHIG00000009784,ENSCHIG00000009793,ENSCHIG00000009934,ENSCHIG00000009973,ENSCHIG00000010414,ENSCHIG00000010429,ENSCHIG00000010560,ENSCHIG00000010632,ENSCHIG00000010742,ENSCHIG00000010778,ENSCHIG00000010917,ENSCHIG00000011011,…	ENSCHIG00000000514,ENSCHIG00000007351,ENSCHIG00000008359,ENSCHIG00000010453,ENSCHIG00000010522,ENSCHIG00000011751,ENSCHIG00000011978,ENSCHIG00000012713,ENSCHIG00000013194,ENSCHIG00000013658,ENSCHIG00000015544,ENSCHIG00000016244,ENSCHIG00000016288,ENSCHIG00000017471,ENSCHIG00000018171,ENSCHIG00000018847,ENSCHIG00000019614,ENSCHIG00000020028,ENSCHIG00000020693,ENSCHIG00000021115,ENSCHIG00000023266,…
BP	GO:0072009	nephron epithelium development	13	1	14	86	0.00978178	0.226978	ENSCHIG00000003280,ENSCHIG00000007665,ENSCHIG00000010517,ENSCHIG00000010778,ENSCHIG00000012951,ENSCHIG00000013837,ENSCHIG00000015363,ENSCHIG00000015932,ENSCHIG00000016322,ENSCHIG00000020630,ENSCHIG00000022067,ENSCHIG00000025038,ENSCHIG00000026198	ENSCHIG00000021393
BP	GO:0007622	rhythmic behavior	5	0	5	17	0.00986017	0.226978	ENSCHIG00000010414,ENSCHIG00000017913,ENSCHIG00000022335,ENSCHIG00000026120,ENSCHIG00000026919	-
BP	GO:0009395	phospholipid catabolic process	2	3	5	17	0.00986017	0.226978	ENSCHIG00000011772,ENSCHIG00000026459	ENSCHIG00000013660,ENSCHIG00000019614,ENSCHIG00000024540
BP	GO:0038179	neurotrophin signaling pathway	2	3	5	17	0.00986017	0.226978	ENSCHIG00000001118,ENSCHIG00000010778	ENSCHIG00000000805,ENSCHIG00000008359,ENSCHIG00000023266
BP	GO:0090181	regulation of cholesterol metabolic process	4	1	5	17	0.00986017	0.226978	ENSCHIG00000007254,ENSCHIG00000012696,ENSCHIG00000016134,ENSCHIG00000016651	ENSCHIG00000019614
BP	GO:1903861	positive regulation of dendrite extension	5	0	5	17	0.00986017	0.226978	ENSCHIG00000004157,ENSCHIG00000010742,ENSCHIG00000011011,ENSCHIG00000023346,ENSCHIG00000026875	-
BP	GO:0042632	cholesterol homeostasis	5	5	10	53	0.00996095	0.228655	ENSCHIG00000007254,ENSCHIG00000008250,ENSCHIG00000016651,ENSCHIG00000017450,ENSCHIG00000025481	ENSCHIG00000012775,ENSCHIG00000019614,ENSCHIG00000021970,ENSCHIG00000023323,ENSCHIG00000024540
BP	GO:0050767	regulation of neurogenesis	42	12	54	480	0.0100407	0.229842	ENSCHIG00000000510,ENSCHIG00000004157,ENSCHIG00000009082,ENSCHIG00000009973,ENSCHIG00000010414,ENSCHIG00000010429,ENSCHIG00000010560,ENSCHIG00000010742,ENSCHIG00000010917,ENSCHIG00000011011,ENSCHIG00000011831,ENSCHIG00000012951,ENSCHIG00000014939,ENSCHIG00000016322,ENSCHIG00000017298,ENSCHIG00000017591,ENSCHIG00000017600,ENSCHIG00000017645,ENSCHIG00000018324,ENSCHIG00000018612,ENSCHIG00000019450,…	ENSCHIG00000010453,ENSCHIG00000011751,ENSCHIG00000013194,ENSCHIG00000015544,ENSCHIG00000016288,ENSCHIG00000018171,ENSCHIG00000019614,ENSCHIG00000020693,ENSCHIG00000023266,ENSCHIG00000025096,ENSCHIG00000025558,ENSCHIG00000026550
BP	GO:0051962	positive regulation of nervous system development	27	10	37	305	0.0100724	0.229927	ENSCHIG00000004157,ENSCHIG00000004163,ENSCHIG00000007287,ENSCHIG00000010429,ENSCHIG00000010560,ENSCHIG00000010742,ENSCHIG00000010917,ENSCHIG00000011011,ENSCHIG00000012951,ENSCHIG00000014939,ENSCHIG00000016322,ENSCHIG00000016657,ENSCHIG00000017591,ENSCHIG00000017600,ENSCHIG00000018324,ENSCHIG00000019578,ENSCHIG00000021120,ENSCHIG00000021908,ENSCHIG00000022067,ENSCHIG00000022961,ENSCHIG00000023346,…	ENSCHIG00000010522,ENSCHIG00000013658,ENSCHIG00000015544,ENSCHIG00000016288,ENSCHIG00000017471,ENSCHIG00000018171,ENSCHIG00000023266,ENSCHIG00000025096,ENSCHIG00000025656,ENSCHIG00000026550
CC	GO:0070062	extracellular exosome	9	1	10	55	0.0104334	0.237505	ENSCHIG00000009078,ENSCHIG00000018525,ENSCHIG00000018952,ENSCHIG00000019577,ENSCHIG00000021090,ENSCHIG00000022546,ENSCHIG00000022754,ENSCHIG00000025998,ENSCHIG00000026198	ENSCHIG00000027016
CC	GO:0045177	apical part of cell	19	6	25	194	0.0108144	0.245496	ENSCHIG00000002945,ENSCHIG00000008516,ENSCHIG00000009832,ENSCHIG00000010514,ENSCHIG00000010823,ENSCHIG00000011774,ENSCHIG00000015363,ENSCHIG00000015932,ENSCHIG00000019577,ENSCHIG00000021030,ENSCHIG00000021090,ENSCHIG00000022236,ENSCHIG00000022273,ENSCHIG00000022546,ENSCHIG00000025079,ENSCHIG00000025749,ENSCHIG00000025998,ENSCHIG00000026047,ENSCHIG00000026295	ENSCHIG00000017191,ENSCHIG00000019614,ENSCHIG00000021497,ENSCHIG00000022809,ENSCHIG00000025820,ENSCHIG00000025927
CC	GO:0031012	extracellular matrix	11	8	19	136	0.0109602	0.248118	ENSCHIG00000000920,ENSCHIG00000009082,ENSCHIG00000009616,ENSCHIG00000010567,ENSCHIG00000010892,ENSCHIG00000015742,ENSCHIG00000016564,ENSCHIG00000017298,ENSCHIG00000018408,ENSCHIG00000021120,ENSCHIG00000026704	ENSCHIG00000008249,ENSCHIG00000011795,ENSCHIG00000012523,ENSCHIG00000017030,ENSCHIG00000019360,ENSCHIG00000022125,ENSCHIG00000025647,ENSCHIG00000026168
BP	GO:0044282	small molecule catabolic process	12	7	19	132	0.011092	0.248751	ENSCHIG00000001947,ENSCHIG00000004597,ENSCHIG00000009411,ENSCHIG00000011355,ENSCHIG00000012643,ENSCHIG00000013564,ENSCHIG00000016676,ENSCHIG00000019450,ENSCHIG00000020615,ENSCHIG00000022064,ENSCHIG00000025030,ENSCHIG00000025717	ENSCHIG00000008019,ENSCHIG00000016543,ENSCHIG00000022289,ENSCHIG00000024327,ENSCHIG00000025820,ENSCHIG00000026057,ENSCHIG00000026484
BP	GO:0009066	aspartate family amino acid metabolic process	3	3	6	24	0.0111517	0.248751	ENSCHIG00000001947,ENSCHIG00000009078,ENSCHIG00000009411	ENSCHIG00000017801,ENSCHIG00000024327,ENSCHIG00000026057
BP	GO:0021983	pituitary gland development	7	0	7	31	0.0111857	0.248751	ENSCHIG00000005326,ENSCHIG00000007287,ENSCHIG00000010414,ENSCHIG00000012683,ENSCHIG00000012951,ENSCHIG00000017600,ENSCHIG00000022513	-
BP	GO:0031960	response to corticosteroid	6	1	7	31	0.0111857	0.248751	ENSCHIG00000005699,ENSCHIG00000009793,ENSCHIG00000011482,ENSCHIG00000016322,ENSCHIG00000019911,ENSCHIG00000025020	ENSCHIG00000024327
BP	GO:0008589	regulation of smoothened signaling pathway	10	1	11	62	0.0111951	0.248751	ENSCHIG00000005365,ENSCHIG00000007287,ENSCHIG00000012455,ENSCHIG00000012683,ENSCHIG00000013837,ENSCHIG00000016564,ENSCHIG00000017600,ENSCHIG00000021986,ENSCHIG00000022571,ENSCHIG00000023181	ENSCHIG00000016288
BP	GO:0046530	photoreceptor cell differentiation	9	0	9	46	0.0112006	0.248751	ENSCHIG00000000107,ENSCHIG00000008973,ENSCHIG00000016564,ENSCHIG00000018872,ENSCHIG00000019590,ENSCHIG00000024864,ENSCHIG00000024939,ENSCHIG00000025139,ENSCHIG00000026198	-
BP	GO:0051965	positive regulation of synapse assembly	4	5	9	46	0.0112006	0.248751	ENSCHIG00000004163,ENSCHIG00000016657,ENSCHIG00000026510,ENSCHIG00000026919	ENSCHIG00000010522,ENSCHIG00000013658,ENSCHIG00000017471,ENSCHIG00000023266,ENSCHIG00000025656
CC	GO:0097060	synaptic membrane	7	4	11	64	0.0112917	0.249565	ENSCHIG00000008888,ENSCHIG00000014556,ENSCHIG00000017645,ENSCHIG00000017828,ENSCHIG00000017913,ENSCHIG00000023610,ENSCHIG00000023742	ENSCHIG00000000433,ENSCHIG00000009808,ENSCHIG00000010522,ENSCHIG00000026842
MF	GO:0005539	glycosaminoglycan binding	9	6	15	98	0.0112982	0.249565	ENSCHIG00000000920,ENSCHIG00000008250,ENSCHIG00000012683,ENSCHIG00000013837,ENSCHIG00000016651,ENSCHIG00000016965,ENSCHIG00000020062,ENSCHIG00000023285,ENSCHIG00000026704	ENSCHIG00000008249,ENSCHIG00000011795,ENSCHIG00000015183,ENSCHIG00000016288,ENSCHIG00000022423,ENSCHIG00000024199
BP	GO:0055092	sterol homeostasis	5	5	10	54	0.0113535	0.250112	ENSCHIG00000007254,ENSCHIG00000008250,ENSCHIG00000016651,ENSCHIG00000017450,ENSCHIG00000025481	ENSCHIG00000012775,ENSCHIG00000019614,ENSCHIG00000021970,ENSCHIG00000023323,ENSCHIG00000024540
MF	GO:0017124	SH3 domain binding	7	2	9	47	0.0114622	0.25183	ENSCHIG00000011249,ENSCHIG00000011387,ENSCHIG00000012455,ENSCHIG00000014330,ENSCHIG00000020902,ENSCHIG00000025079,ENSCHIG00000025386	ENSCHIG00000019633,ENSCHIG00000021393
CC	GO:0034706	sodium channel complex	4	0	4	12	0.0116709	0.25573	ENSCHIG00000008888,ENSCHIG00000009678,ENSCHIG00000018525,ENSCHIG00000024980	-
CC	GO:0043679	axon terminus	3	3	6	25	0.0117916	0.257687	ENSCHIG00000018270,ENSCHIG00000018872,ENSCHIG00000022646	ENSCHIG00000000433,ENSCHIG00000009808,ENSCHIG00000010763
BP	GO:0015711	organic anion transport	14	10	24	180	0.011941	0.259814	ENSCHIG00000001779,ENSCHIG00000007254,ENSCHIG00000008516,ENSCHIG00000009050,ENSCHIG00000009610,ENSCHIG00000015014,ENSCHIG00000016301,ENSCHIG00000021164,ENSCHIG00000023089,ENSCHIG00000023566,ENSCHIG00000025712,ENSCHIG00000025749,ENSCHIG00000026295,ENSCHIG00000027038	ENSCHIG00000013851,ENSCHIG00000015717,ENSCHIG00000016448,ENSCHIG00000016543,ENSCHIG00000019614,ENSCHIG00000020260,ENSCHIG00000023165,ENSCHIG00000024540,ENSCHIG00000026484,ENSCHIG00000026699
BP	GO:0003006	developmental process involved in reproduction	37	12	49	432	0.0119524	0.259814	ENSCHIG00000002159,ENSCHIG00000005003,ENSCHIG00000007513,ENSCHIG00000008846,ENSCHIG00000008990,ENSCHIG00000009656,ENSCHIG00000009674,ENSCHIG00000010514,ENSCHIG00000010709,ENSCHIG00000011198,ENSCHIG00000012683,ENSCHIG00000012766,ENSCHIG00000013326,ENSCHIG00000013442,ENSCHIG00000013603,ENSCHIG00000013699,ENSCHIG00000014057,ENSCHIG00000016322,ENSCHIG00000016564,ENSCHIG00000017600,ENSCHIG00000017724,…	ENSCHIG00000005935,ENSCHIG00000008595,ENSCHIG00000010453,ENSCHIG00000012523,ENSCHIG00000016288,ENSCHIG00000018632,ENSCHIG00000018847,ENSCHIG00000022423,ENSCHIG00000025211,ENSCHIG00000025426,ENSCHIG00000025901,ENSCHIG00000026550
BP	GO:0032649	regulation of interferon-gamma production	12	0	12	71	0.012096	0.262118	ENSCHIG00000007513,ENSCHIG00000009511,ENSCHIG00000011749,ENSCHIG00000012455,ENSCHIG00000013279,ENSCHIG00000022513,ENSCHIG00000023744,ENSCHIG00000024438,ENSCHIG00000025038,ENSCHIG00000025191,ENSCHIG00000026777,ENSCHIG00000027177	-
CC	GO:0008021	synaptic vesicle	6	3	9	48	0.0121224	0.262118	ENSCHIG00000017828,ENSCHIG00000018324,ENSCHIG00000019450,ENSCHIG00000024912,ENSCHIG00000025639,ENSCHIG00000026811	ENSCHIG00000000433,ENSCHIG00000000529,ENSCHIG00000009808
BP	GO:0007605	sensory perception of sound	11	4	15	97	0.0121664	0.262341	ENSCHIG00000000920,ENSCHIG00000009616,ENSCHIG00000011774,ENSCHIG00000015900,ENSCHIG00000019780,ENSCHIG00000020456,ENSCHIG00000021468,ENSCHIG00000022061,ENSCHIG00000023757,ENSCHIG00000023772,ENSCHIG00000026287	ENSCHIG00000008359,ENSCHIG00000019940,ENSCHIG00000024492,ENSCHIG00000026841
MF	GO:0004623	phospholipase A2 activity	4	0	4	12	0.0122287	0.262341	ENSCHIG00000009050,ENSCHIG00000010501,ENSCHIG00000026459,ENSCHIG00000026712	-
MF	GO:0005385	zinc ion transmembrane transporter activity	1	3	4	12	0.0122287	0.262341	ENSCHIG00000024612	ENSCHIG00000008680,ENSCHIG00000011794,ENSCHIG00000019215
BP	GO:0022414	reproductive process	58	16	74	700	0.0125731	0.267893	ENSCHIG00000001947,ENSCHIG00000002159,ENSCHIG00000005003,ENSCHIG00000007287,ENSCHIG00000007513,ENSCHIG00000008846,ENSCHIG00000008990,ENSCHIG00000009656,ENSCHIG00000009674,ENSCHIG00000010514,ENSCHIG00000010709,ENSCHIG00000011198,ENSCHIG00000011607,ENSCHIG00000012683,ENSCHIG00000012766,ENSCHIG00000013326,ENSCHIG00000013442,ENSCHIG00000013603,ENSCHIG00000013699,ENSCHIG00000013739,ENSCHIG00000014057,…	ENSCHIG00000005935,ENSCHIG00000008595,ENSCHIG00000010453,ENSCHIG00000011095,ENSCHIG00000011232,ENSCHIG00000012523,ENSCHIG00000012576,ENSCHIG00000016288,ENSCHIG00000017242,ENSCHIG00000018632,ENSCHIG00000018847,ENSCHIG00000022423,ENSCHIG00000025211,ENSCHIG00000025426,ENSCHIG00000025901,ENSCHIG00000026550
BP	GO:0045597	positive regulation of cell differentiation	53	12	65	603	0.012627	0.267893	ENSCHIG00000004157,ENSCHIG00000008990,ENSCHIG00000009793,ENSCHIG00000010429,ENSCHIG00000010742,ENSCHIG00000010917,ENSCHIG00000011011,ENSCHIG00000012005,ENSCHIG00000012502,ENSCHIG00000012951,ENSCHIG00000013486,ENSCHIG00000013837,ENSCHIG00000014130,ENSCHIG00000014472,ENSCHIG00000014939,ENSCHIG00000015014,ENSCHIG00000015322,ENSCHIG00000016322,ENSCHIG00000016564,ENSCHIG00000016651,ENSCHIG00000016921,…	ENSCHIG00000010453,ENSCHIG00000015544,ENSCHIG00000016288,ENSCHIG00000018171,ENSCHIG00000018847,ENSCHIG00000019733,ENSCHIG00000023266,ENSCHIG00000025096,ENSCHIG00000025211,ENSCHIG00000025865,ENSCHIG00000025901,ENSCHIG00000026550
BP	GO:0007417	central nervous system development	49	10	59	539	0.0126847	0.267893	ENSCHIG00000000510,ENSCHIG00000000920,ENSCHIG00000001118,ENSCHIG00000005326,ENSCHIG00000006072,ENSCHIG00000007287,ENSCHIG00000008213,ENSCHIG00000009082,ENSCHIG00000009616,ENSCHIG00000010414,ENSCHIG00000010560,ENSCHIG00000011034,ENSCHIG00000011129,ENSCHIG00000012455,ENSCHIG00000012683,ENSCHIG00000012951,ENSCHIG00000013837,ENSCHIG00000015504,ENSCHIG00000015932,ENSCHIG00000016322,ENSCHIG00000016657,…	ENSCHIG00000007588,ENSCHIG00000008595,ENSCHIG00000016288,ENSCHIG00000019614,ENSCHIG00000020693,ENSCHIG00000022125,ENSCHIG00000022600,ENSCHIG00000025096,ENSCHIG00000025656,ENSCHIG00000025901
BP	GO:0034367	macromolecular complex remodeling	4	1	5	18	0.012749	0.267893	ENSCHIG00000007254,ENSCHIG00000008250,ENSCHIG00000016651,ENSCHIG00000021164	ENSCHIG00000024540
BP	GO:0034368	protein-lipid complex remodeling	4	1	5	18	0.012749	0.267893	ENSCHIG00000007254,ENSCHIG00000008250,ENSCHIG00000016651,ENSCHIG00000021164	ENSCHIG00000024540
BP	GO:0034369	plasma lipoprotein particle remodeling	4	1	5	18	0.012749	0.267893	ENSCHIG00000007254,ENSCHIG00000008250,ENSCHIG00000016651,ENSCHIG00000021164	ENSCHIG00000024540
BP	GO:0036037	CD8-positive, alpha-beta T cell activation	4	1	5	18	0.012749	0.267893	ENSCHIG00000014330,ENSCHIG00000016322,ENSCHIG00000023143,ENSCHIG00000024745	ENSCHIG00000025865
BP	GO:1903859	regulation of dendrite extension	5	0	5	18	0.012749	0.267893	ENSCHIG00000004157,ENSCHIG00000010742,ENSCHIG00000011011,ENSCHIG00000023346,ENSCHIG00000026875	-
BP	GO:0032411	positive regulation of transporter activity	7	2	9	47	0.0128755	0.269859	ENSCHIG00000000887,ENSCHIG00000011722,ENSCHIG00000014954,ENSCHIG00000017554,ENSCHIG00000018141,ENSCHIG00000022273,ENSCHIG00000026510	ENSCHIG00000025563,ENSCHIG00000026140
BP	GO:0000003	reproduction	58	16	74	701	0.0129794	0.271186	ENSCHIG00000001947,ENSCHIG00000002159,ENSCHIG00000005003,ENSCHIG00000007287,ENSCHIG00000007513,ENSCHIG00000008846,ENSCHIG00000008990,ENSCHIG00000009656,ENSCHIG00000009674,ENSCHIG00000010514,ENSCHIG00000010709,ENSCHIG00000011198,ENSCHIG00000011607,ENSCHIG00000012683,ENSCHIG00000012766,ENSCHIG00000013326,ENSCHIG00000013442,ENSCHIG00000013603,ENSCHIG00000013699,ENSCHIG00000013739,ENSCHIG00000014057,…	ENSCHIG00000005935,ENSCHIG00000008595,ENSCHIG00000010453,ENSCHIG00000011095,ENSCHIG00000011232,ENSCHIG00000012523,ENSCHIG00000012576,ENSCHIG00000016288,ENSCHIG00000017242,ENSCHIG00000018632,ENSCHIG00000018847,ENSCHIG00000022423,ENSCHIG00000025211,ENSCHIG00000025426,ENSCHIG00000025901,ENSCHIG00000026550
BP	GO:0021520	spinal cord motor neuron cell fate specification	4	0	4	12	0.0130381	0.271186	ENSCHIG00000017600,ENSCHIG00000021986,ENSCHIG00000022513,ENSCHIG00000023774	-
BP	GO:0043374	CD8-positive, alpha-beta T cell differentiation	3	1	4	12	0.0130381	0.271186	ENSCHIG00000016322,ENSCHIG00000023143,ENSCHIG00000024745	ENSCHIG00000025865
BP	GO:0030217	T cell differentiation	22	1	23	172	0.0132251	0.274379	ENSCHIG00000007513,ENSCHIG00000010111,ENSCHIG00000011155,ENSCHIG00000012455,ENSCHIG00000014130,ENSCHIG00000014302,ENSCHIG00000014330,ENSCHIG00000016322,ENSCHIG00000016564,ENSCHIG00000019860,ENSCHIG00000019900,ENSCHIG00000020339,ENSCHIG00000020828,ENSCHIG00000021993,ENSCHIG00000023143,ENSCHIG00000023542,ENSCHIG00000024745,ENSCHIG00000025020,ENSCHIG00000025038,ENSCHIG00000025316,ENSCHIG00000025961,…	ENSCHIG00000025865
BP	GO:0050805	negative regulation of synaptic transmission	6	1	7	32	0.0133312	0.275881	ENSCHIG00000009082,ENSCHIG00000010182,ENSCHIG00000016657,ENSCHIG00000023742,ENSCHIG00000026047,ENSCHIG00000026510	ENSCHIG00000013660
BP	GO:0001942	hair follicle development	11	1	12	72	0.0134681	0.278013	ENSCHIG00000000292,ENSCHIG00000009216,ENSCHIG00000010632,ENSCHIG00000011607,ENSCHIG00000012683,ENSCHIG00000015120,ENSCHIG00000016322,ENSCHIG00000018190,ENSCHIG00000020339,ENSCHIG00000021901,ENSCHIG00000024661	ENSCHIG00000025901
BP	GO:0014904	myotube cell development	6	0	6	25	0.0136798	0.280239	ENSCHIG00000000887,ENSCHIG00000009793,ENSCHIG00000013486,ENSCHIG00000014164,ENSCHIG00000016322,ENSCHIG00000023858	-
BP	GO:0045879	negative regulation of smoothened signaling pathway	5	1	6	25	0.0136798	0.280239	ENSCHIG00000005365,ENSCHIG00000012455,ENSCHIG00000013837,ENSCHIG00000021986,ENSCHIG00000022571	ENSCHIG00000016288
BP	GO:2001239	regulation of extrinsic apoptotic signaling pathway in absence of ligand	5	1	6	25	0.0136798	0.280239	ENSCHIG00000008200,ENSCHIG00000008990,ENSCHIG00000009616,ENSCHIG00000012683,ENSCHIG00000016322	ENSCHIG00000025901
CC	GO:0043194	axon initial segment	3	0	3	7	0.0137127	0.280239	ENSCHIG00000000510,ENSCHIG00000011664,ENSCHIG00000024980	-
BP	GO:0010001	glial cell differentiation	15	4	19	135	0.0139312	0.283995	ENSCHIG00000010560,ENSCHIG00000012683,ENSCHIG00000012951,ENSCHIG00000017298,ENSCHIG00000017591,ENSCHIG00000017645,ENSCHIG00000019450,ENSCHIG00000021925,ENSCHIG00000022578,ENSCHIG00000023192,ENSCHIG00000023774,ENSCHIG00000024864,ENSCHIG00000024886,ENSCHIG00000025316,ENSCHIG00000026510	ENSCHIG00000007588,ENSCHIG00000016288,ENSCHIG00000019614,ENSCHIG00000022600
MF	GO:0001871	pattern binding	0	3	3	7	0.0142341	0.288021	-	ENSCHIG00000012021,ENSCHIG00000012523,ENSCHIG00000015183
MF	GO:0030247	polysaccharide binding	0	3	3	7	0.0142341	0.288021	-	ENSCHIG00000012021,ENSCHIG00000012523,ENSCHIG00000015183
MF	GO:0036442	hydrogen-exporting ATPase activity	0	3	3	7	0.0142341	0.288021	-	ENSCHIG00000017558,ENSCHIG00000017966,ENSCHIG00000022809
BP	GO:0046661	male sex differentiation	10	5	15	99	0.0145448	0.289434	ENSCHIG00000008846,ENSCHIG00000008990,ENSCHIG00000012683,ENSCHIG00000013442,ENSCHIG00000016322,ENSCHIG00000020062,ENSCHIG00000022078,ENSCHIG00000022955,ENSCHIG00000024227,ENSCHIG00000025038	ENSCHIG00000005935,ENSCHIG00000018847,ENSCHIG00000025211,ENSCHIG00000025901,ENSCHIG00000026550
BP	GO:0033077	T cell differentiation in thymus	10	0	10	56	0.0145743	0.289434	ENSCHIG00000007513,ENSCHIG00000012455,ENSCHIG00000014130,ENSCHIG00000016322,ENSCHIG00000016564,ENSCHIG00000019860,ENSCHIG00000020339,ENSCHIG00000020828,ENSCHIG00000025020,ENSCHIG00000025038	-
BP	GO:0032729	positive regulation of interferon-gamma production	9	0	9	48	0.0147295	0.289434	ENSCHIG00000007513,ENSCHIG00000009511,ENSCHIG00000011749,ENSCHIG00000012455,ENSCHIG00000013279,ENSCHIG00000022513,ENSCHIG00000023744,ENSCHIG00000026777,ENSCHIG00000027177	-
BP	GO:0009953	dorsal/ventral pattern formation	12	0	12	73	0.014956	0.289434	ENSCHIG00000005365,ENSCHIG00000007287,ENSCHIG00000010414,ENSCHIG00000013837,ENSCHIG00000017600,ENSCHIG00000019495,ENSCHIG00000021986,ENSCHIG00000022067,ENSCHIG00000022571,ENSCHIG00000023545,ENSCHIG00000023774,ENSCHIG00000024661	-
BP	GO:0010565	regulation of cellular ketone metabolic process	9	3	12	73	0.014956	0.289434	ENSCHIG00000004597,ENSCHIG00000008250,ENSCHIG00000010429,ENSCHIG00000012643,ENSCHIG00000012951,ENSCHIG00000017450,ENSCHIG00000020615,ENSCHIG00000022436,ENSCHIG00000026683	ENSCHIG00000017362,ENSCHIG00000023323,ENSCHIG00000026550
BP	GO:0006707	cholesterol catabolic process	3	0	3	7	0.0149724	0.289434	ENSCHIG00000012643,ENSCHIG00000019450,ENSCHIG00000025030	-
BP	GO:0006750	glutathione biosynthetic process	0	3	3	7	0.0149724	0.289434	-	ENSCHIG00000017242,ENSCHIG00000022722,ENSCHIG00000025257
BP	GO:0009068	aspartate family amino acid catabolic process	1	2	3	7	0.0149724	0.289434	ENSCHIG00000009411	ENSCHIG00000024327,ENSCHIG00000026057
BP	GO:0010872	regulation of cholesterol esterification	2	1	3	7	0.0149724	0.289434	ENSCHIG00000007254,ENSCHIG00000010778	ENSCHIG00000024540
BP	GO:0016127	sterol catabolic process	3	0	3	7	0.0149724	0.289434	ENSCHIG00000012643,ENSCHIG00000019450,ENSCHIG00000025030	-
BP	GO:0043569	negative regulation of insulin-like growth factor receptor signaling pathway	3	0	3	7	0.0149724	0.289434	ENSCHIG00000010429,ENSCHIG00000011607,ENSCHIG00000012951	-
BP	GO:0045161	neuronal ion channel clustering	2	1	3	7	0.0149724	0.289434	ENSCHIG00000011664,ENSCHIG00000017645	ENSCHIG00000025761
BP	GO:0048755	branching morphogenesis of a nerve	2	1	3	7	0.0149724	0.289434	ENSCHIG00000024864,ENSCHIG00000025014	ENSCHIG00000020693
BP	GO:0071577	zinc II ion transmembrane transport	1	2	3	7	0.0149724	0.289434	ENSCHIG00000024612	ENSCHIG00000008680,ENSCHIG00000011794
BP	GO:0097091	synaptic vesicle clustering	3	0	3	7	0.0149724	0.289434	ENSCHIG00000013149,ENSCHIG00000026510,ENSCHIG00000026919	-
BP	GO:0099612	protein localization to axon	3	0	3	7	0.0149724	0.289434	ENSCHIG00000011664,ENSCHIG00000017645,ENSCHIG00000023908	-
CC	GO:0031514	motile cilium	12	2	14	93	0.0146227	0.289434	ENSCHIG00000010048,ENSCHIG00000011401,ENSCHIG00000013270,ENSCHIG00000013326,ENSCHIG00000013699,ENSCHIG00000015270,ENSCHIG00000017600,ENSCHIG00000018358,ENSCHIG00000019402,ENSCHIG00000019836,ENSCHIG00000021401,ENSCHIG00000021408	ENSCHIG00000025820,ENSCHIG00000026294
MF	GO:0015103	inorganic anion transmembrane transporter activity	9	1	10	57	0.0145314	0.289434	ENSCHIG00000009610,ENSCHIG00000016253,ENSCHIG00000016301,ENSCHIG00000019387,ENSCHIG00000020268,ENSCHIG00000020647,ENSCHIG00000021468,ENSCHIG00000022523,ENSCHIG00000023566	ENSCHIG00000017182
MF	GO:0008236	serine-type peptidase activity	8	1	9	49	0.014975	0.289434	ENSCHIG00000006707,ENSCHIG00000009335,ENSCHIG00000009587,ENSCHIG00000016546,ENSCHIG00000017825,ENSCHIG00000020663,ENSCHIG00000023003,ENSCHIG00000026619	ENSCHIG00000010763
BP	GO:0048639	positive regulation of developmental growth	15	2	17	118	0.0156144	0.300889	ENSCHIG00000004157,ENSCHIG00000007287,ENSCHIG00000009656,ENSCHIG00000009793,ENSCHIG00000010742,ENSCHIG00000010917,ENSCHIG00000011011,ENSCHIG00000013849,ENSCHIG00000016310,ENSCHIG00000016322,ENSCHIG00000018424,ENSCHIG00000020615,ENSCHIG00000021120,ENSCHIG00000023346,ENSCHIG00000026875	ENSCHIG00000018847,ENSCHIG00000025096
BP	GO:0033344	cholesterol efflux	4	3	7	33	0.0157564	0.300889	ENSCHIG00000007254,ENSCHIG00000013837,ENSCHIG00000016651,ENSCHIG00000021164	ENSCHIG00000021424,ENSCHIG00000023165,ENSCHIG00000024540
BP	GO:0035249	synaptic transmission, glutamatergic	5	2	7	33	0.0157564	0.300889	ENSCHIG00000009082,ENSCHIG00000010693,ENSCHIG00000018270,ENSCHIG00000023742,ENSCHIG00000026510	ENSCHIG00000010522,ENSCHIG00000016288
BP	GO:0070665	positive regulation of leukocyte proliferation	12	2	14	91	0.0157722	0.300889	ENSCHIG00000009511,ENSCHIG00000011339,ENSCHIG00000012455,ENSCHIG00000012683,ENSCHIG00000013486,ENSCHIG00000014130,ENSCHIG00000014330,ENSCHIG00000016322,ENSCHIG00000018997,ENSCHIG00000019984,ENSCHIG00000024438,ENSCHIG00000027177	ENSCHIG00000025211,ENSCHIG00000027016
BP	GO:0090596	sensory organ morphogenesis	24	2	26	204	0.0158514	0.300889	ENSCHIG00000007513,ENSCHIG00000007665,ENSCHIG00000008973,ENSCHIG00000009616,ENSCHIG00000010414,ENSCHIG00000010484,ENSCHIG00000012683,ENSCHIG00000016322,ENSCHIG00000016564,ENSCHIG00000017600,ENSCHIG00000018424,ENSCHIG00000018872,ENSCHIG00000018972,ENSCHIG00000019590,ENSCHIG00000020456,ENSCHIG00000021120,ENSCHIG00000022061,ENSCHIG00000022067,ENSCHIG00000022754,ENSCHIG00000023757,ENSCHIG00000024939,…	ENSCHIG00000008359,ENSCHIG00000023323
BP	GO:0046631	alpha-beta T cell activation	14	1	15	100	0.0158614	0.300889	ENSCHIG00000010111,ENSCHIG00000012455,ENSCHIG00000014330,ENSCHIG00000016322,ENSCHIG00000016564,ENSCHIG00000019860,ENSCHIG00000021993,ENSCHIG00000023143,ENSCHIG00000023542,ENSCHIG00000024745,ENSCHIG00000025038,ENSCHIG00000025316,ENSCHIG00000027054,ENSCHIG00000027057	ENSCHIG00000025865
CC	GO:0000800	lateral element	4	0	4	13	0.0158162	0.300889	ENSCHIG00000013442,ENSCHIG00000022078,ENSCHIG00000022562,ENSCHIG00000026858	-
CC	GO:0048786	presynaptic active zone	3	1	4	13	0.0158162	0.300889	ENSCHIG00000012611,ENSCHIG00000015658,ENSCHIG00000026047	ENSCHIG00000000433
BP	GO:0048485	sympathetic nervous system development	4	1	5	19	0.01616	0.305141	ENSCHIG00000007665,ENSCHIG00000010268,ENSCHIG00000017591,ENSCHIG00000025038	ENSCHIG00000023266
BP	GO:0098815	modulation of excitatory postsynaptic potential	5	0	5	19	0.01616	0.305141	ENSCHIG00000001118,ENSCHIG00000016537,ENSCHIG00000016657,ENSCHIG00000026510,ENSCHIG00000026919	-
BP	GO:0022404	molting cycle process	11	1	12	74	0.0165652	0.305191	ENSCHIG00000000292,ENSCHIG00000009216,ENSCHIG00000010632,ENSCHIG00000011607,ENSCHIG00000012683,ENSCHIG00000015120,ENSCHIG00000016322,ENSCHIG00000018190,ENSCHIG00000020339,ENSCHIG00000021901,ENSCHIG00000024661	ENSCHIG00000025901
BP	GO:0022405	hair cycle process	11	1	12	74	0.0165652	0.305191	ENSCHIG00000000292,ENSCHIG00000009216,ENSCHIG00000010632,ENSCHIG00000011607,ENSCHIG00000012683,ENSCHIG00000015120,ENSCHIG00000016322,ENSCHIG00000018190,ENSCHIG00000020339,ENSCHIG00000021901,ENSCHIG00000024661	ENSCHIG00000025901
BP	GO:0050806	positive regulation of synaptic transmission	10	2	12	74	0.0165652	0.305191	ENSCHIG00000009082,ENSCHIG00000010182,ENSCHIG00000013707,ENSCHIG00000016537,ENSCHIG00000017828,ENSCHIG00000018324,ENSCHIG00000023742,ENSCHIG00000026047,ENSCHIG00000026510,ENSCHIG00000026919	ENSCHIG00000010522,ENSCHIG00000016288
BP	GO:0098773	skin epidermis development	11	1	12	74	0.0165652	0.305191	ENSCHIG00000000292,ENSCHIG00000009216,ENSCHIG00000010632,ENSCHIG00000011607,ENSCHIG00000012683,ENSCHIG00000015120,ENSCHIG00000016322,ENSCHIG00000018190,ENSCHIG00000020339,ENSCHIG00000021901,ENSCHIG00000024661	ENSCHIG00000025901
BP	GO:0046579	positive regulation of Ras protein signal transduction	4	2	6	26	0.0165822	0.305191	ENSCHIG00000012683,ENSCHIG00000020062,ENSCHIG00000023397,ENSCHIG00000027087	ENSCHIG00000023266,ENSCHIG00000025211
BP	GO:0097484	dendrite extension	6	0	6	26	0.0165822	0.305191	ENSCHIG00000001118,ENSCHIG00000004157,ENSCHIG00000010742,ENSCHIG00000011011,ENSCHIG00000023346,ENSCHIG00000026875	-
BP	GO:0000041	transition metal ion transport	2	6	8	41	0.0166468	0.305191	ENSCHIG00000019450,ENSCHIG00000024612	ENSCHIG00000008680,ENSCHIG00000011794,ENSCHIG00000012827,ENSCHIG00000019215,ENSCHIG00000021497,ENSCHIG00000027016
BP	GO:0030516	regulation of axon extension	7	1	8	41	0.0166468	0.305191	ENSCHIG00000000510,ENSCHIG00000009082,ENSCHIG00000010917,ENSCHIG00000011831,ENSCHIG00000019450,ENSCHIG00000021120,ENSCHIG00000023774	ENSCHIG00000025096
BP	GO:0038034	signal transduction in absence of ligand	6	2	8	41	0.0166468	0.305191	ENSCHIG00000008200,ENSCHIG00000008990,ENSCHIG00000009616,ENSCHIG00000010780,ENSCHIG00000012683,ENSCHIG00000016322	ENSCHIG00000025211,ENSCHIG00000025901
BP	GO:0060291	long-term synaptic potentiation	7	1	8	41	0.0166468	0.305191	ENSCHIG00000009082,ENSCHIG00000013707,ENSCHIG00000017828,ENSCHIG00000018324,ENSCHIG00000023742,ENSCHIG00000026047,ENSCHIG00000026510	ENSCHIG00000016288
BP	GO:0097192	extrinsic apoptotic signaling pathway in absence of ligand	6	2	8	41	0.0166468	0.305191	ENSCHIG00000008200,ENSCHIG00000008990,ENSCHIG00000009616,ENSCHIG00000010780,ENSCHIG00000012683,ENSCHIG00000016322	ENSCHIG00000025211,ENSCHIG00000025901
MF	GO:0004970	ionotropic glutamate receptor activity	3	1	4	13	0.0165585	0.305191	ENSCHIG00000014223,ENSCHIG00000017828,ENSCHIG00000022465	ENSCHIG00000026842
MF	GO:0016709	oxidoreductase activity, acting on paired donors, with incorporation or reduction of molecular oxygen, NAD(P)H as one donor, and incorporation of one atom of oxygen	4	0	4	13	0.0165585	0.305191	ENSCHIG00000011059,ENSCHIG00000012643,ENSCHIG00000018212,ENSCHIG00000020835	-
BP	GO:0048878	chemical homeostasis	43	20	63	590	0.0168315	0.305728	ENSCHIG00000004184,ENSCHIG00000004709,ENSCHIG00000005699,ENSCHIG00000007254,ENSCHIG00000007665,ENSCHIG00000008250,ENSCHIG00000008973,ENSCHIG00000009678,ENSCHIG00000009934,ENSCHIG00000010124,ENSCHIG00000011305,ENSCHIG00000011607,ENSCHIG00000012643,ENSCHIG00000013837,ENSCHIG00000014164,ENSCHIG00000014179,ENSCHIG00000014954,ENSCHIG00000015014,ENSCHIG00000015363,ENSCHIG00000015877,ENSCHIG00000016322,…	ENSCHIG00000008680,ENSCHIG00000011232,ENSCHIG00000012576,ENSCHIG00000012775,ENSCHIG00000012827,ENSCHIG00000017191,ENSCHIG00000017558,ENSCHIG00000019038,ENSCHIG00000019614,ENSCHIG00000020634,ENSCHIG00000021970,ENSCHIG00000022913,ENSCHIG00000023323,ENSCHIG00000024327,ENSCHIG00000024540,ENSCHIG00000025257,ENSCHIG00000025563,ENSCHIG00000025820,ENSCHIG00000026550,ENSCHIG00000027016
BP	GO:0051234	establishment of localization	142	69	211	2271	0.0173846	0.305728	ENSCHIG00000000288,ENSCHIG00000000887,ENSCHIG00000001118,ENSCHIG00000001734,ENSCHIG00000001779,ENSCHIG00000002319,ENSCHIG00000002499,ENSCHIG00000005327,ENSCHIG00000005699,ENSCHIG00000006072,ENSCHIG00000006632,ENSCHIG00000006824,ENSCHIG00000007254,ENSCHIG00000007513,ENSCHIG00000007665,ENSCHIG00000008250,ENSCHIG00000008516,ENSCHIG00000008729,ENSCHIG00000008973,ENSCHIG00000009050,ENSCHIG00000009303,…	ENSCHIG00000000433,ENSCHIG00000000514,ENSCHIG00000000529,ENSCHIG00000008359,ENSCHIG00000008680,ENSCHIG00000009808,ENSCHIG00000010453,ENSCHIG00000010763,ENSCHIG00000011794,ENSCHIG00000011838,ENSCHIG00000012021,ENSCHIG00000012327,ENSCHIG00000012523,ENSCHIG00000012576,ENSCHIG00000012687,ENSCHIG00000012713,ENSCHIG00000012827,ENSCHIG00000013323,ENSCHIG00000013447,ENSCHIG00000013575,ENSCHIG00000013851,…
BP	GO:0015698	inorganic anion transport	10	1	11	66	0.0175734	0.305728	ENSCHIG00000009610,ENSCHIG00000016253,ENSCHIG00000016301,ENSCHIG00000019387,ENSCHIG00000020268,ENSCHIG00000020630,ENSCHIG00000020647,ENSCHIG00000021468,ENSCHIG00000022523,ENSCHIG00000024664	ENSCHIG00000017182
BP	GO:0010039	response to iron ion	1	3	4	13	0.0176322	0.305728	ENSCHIG00000016322	ENSCHIG00000012827,ENSCHIG00000021497,ENSCHIG00000026550
BP	GO:0051546	keratinocyte migration	3	1	4	13	0.0176322	0.305728	ENSCHIG00000002945,ENSCHIG00000012683,ENSCHIG00000016983	ENSCHIG00000019633
BP	GO:0002521	leukocyte differentiation	33	7	40	348	0.017878	0.305728	ENSCHIG00000007513,ENSCHIG00000008990,ENSCHIG00000009511,ENSCHIG00000009934,ENSCHIG00000010111,ENSCHIG00000011155,ENSCHIG00000012005,ENSCHIG00000012455,ENSCHIG00000014130,ENSCHIG00000014302,ENSCHIG00000014330,ENSCHIG00000014335,ENSCHIG00000015014,ENSCHIG00000015877,ENSCHIG00000016322,ENSCHIG00000016564,ENSCHIG00000018424,ENSCHIG00000018691,ENSCHIG00000019860,ENSCHIG00000019900,ENSCHIG00000020339,…	ENSCHIG00000007588,ENSCHIG00000011838,ENSCHIG00000011978,ENSCHIG00000023266,ENSCHIG00000025211,ENSCHIG00000025865,ENSCHIG00000027016
BP	GO:0019752	carboxylic acid metabolic process	29	16	45	401	0.0185251	0.305728	ENSCHIG00000001947,ENSCHIG00000002858,ENSCHIG00000004184,ENSCHIG00000004597,ENSCHIG00000008250,ENSCHIG00000009050,ENSCHIG00000009078,ENSCHIG00000009411,ENSCHIG00000010501,ENSCHIG00000011355,ENSCHIG00000011482,ENSCHIG00000012643,ENSCHIG00000014130,ENSCHIG00000014147,ENSCHIG00000016676,ENSCHIG00000016921,ENSCHIG00000017450,ENSCHIG00000018212,ENSCHIG00000020615,ENSCHIG00000021029,ENSCHIG00000021611,…	ENSCHIG00000002685,ENSCHIG00000008019,ENSCHIG00000011643,ENSCHIG00000012775,ENSCHIG00000016543,ENSCHIG00000017242,ENSCHIG00000017362,ENSCHIG00000017801,ENSCHIG00000018012,ENSCHIG00000022289,ENSCHIG00000023323,ENSCHIG00000024327,ENSCHIG00000025257,ENSCHIG00000025820,ENSCHIG00000026057,ENSCHIG00000026484
BP	GO:0035637	multicellular organismal signaling	12	1	13	84	0.0186962	0.305728	ENSCHIG00000001734,ENSCHIG00000009082,ENSCHIG00000009678,ENSCHIG00000010560,ENSCHIG00000010778,ENSCHIG00000011305,ENSCHIG00000011664,ENSCHIG00000013613,ENSCHIG00000016271,ENSCHIG00000017913,ENSCHIG00000018584,ENSCHIG00000024980	ENSCHIG00000016448
BP	GO:0042490	mechanoreceptor differentiation	7	2	9	50	0.0190163	0.305728	ENSCHIG00000014517,ENSCHIG00000015932,ENSCHIG00000018424,ENSCHIG00000018773,ENSCHIG00000021468,ENSCHIG00000022061,ENSCHIG00000026287	ENSCHIG00000023266,ENSCHIG00000024492
BP	GO:0002225	positive regulation of antimicrobial peptide production	2	0	2	3	0.0190637	0.305728	ENSCHIG00000017825,ENSCHIG00000021675	-
BP	GO:0002803	positive regulation of antibacterial peptide production	2	0	2	3	0.0190637	0.305728	ENSCHIG00000017825,ENSCHIG00000021675	-
BP	GO:0003360	brainstem development	2	0	2	3	0.0190637	0.305728	ENSCHIG00000010514,ENSCHIG00000017591	-
BP	GO:0006114	glycerol biosynthetic process	1	1	2	3	0.0190637	0.305728	ENSCHIG00000004184	ENSCHIG00000024327
BP	GO:0007418	ventral midline development	2	0	2	3	0.0190637	0.305728	ENSCHIG00000007287,ENSCHIG00000017600	-
BP	GO:0009957	epidermal cell fate specification	2	0	2	3	0.0190637	0.305728	ENSCHIG00000013837,ENSCHIG00000017723	-
BP	GO:0010901	regulation of very-low-density lipoprotein particle remodeling	1	1	2	3	0.0190637	0.305728	ENSCHIG00000008250	ENSCHIG00000024540
BP	GO:0019401	alditol biosynthetic process	1	1	2	3	0.0190637	0.305728	ENSCHIG00000004184	ENSCHIG00000024327
BP	GO:0019805	quinolinate biosynthetic process	2	0	2	3	0.0190637	0.305728	ENSCHIG00000014147,ENSCHIG00000025717	-
BP	GO:0021773	striatal medium spiny neuron differentiation	1	1	2	3	0.0190637	0.305728	ENSCHIG00000019860	ENSCHIG00000025901
BP	GO:0021775	smoothened signaling pathway involved in ventral spinal cord interneuron specification	2	0	2	3	0.0190637	0.305728	ENSCHIG00000017600,ENSCHIG00000021986	-
BP	GO:0021776	smoothened signaling pathway involved in spinal cord motor neuron cell fate specification	2	0	2	3	0.0190637	0.305728	ENSCHIG00000017600,ENSCHIG00000021986	-
BP	GO:0021965	spinal cord ventral commissure morphogenesis	2	0	2	3	0.0190637	0.305728	ENSCHIG00000017600,ENSCHIG00000025162	-
BP	GO:0031133	regulation of axon diameter	2	0	2	3	0.0190637	0.305728	ENSCHIG00000017645,ENSCHIG00000023858	-
BP	GO:0032730	positive regulation of interleukin-1 alpha production	2	0	2	3	0.0190637	0.305728	ENSCHIG00000013458,ENSCHIG00000022513	-
BP	GO:0032929	negative regulation of superoxide anion generation	2	0	2	3	0.0190637	0.305728	ENSCHIG00000011355,ENSCHIG00000014322	-
BP	GO:0038163	thrombopoietin-mediated signaling pathway	1	1	2	3	0.0190637	0.305728	ENSCHIG00000017758	ENSCHIG00000010453
BP	GO:0046874	quinolinate metabolic process	2	0	2	3	0.0190637	0.305728	ENSCHIG00000014147,ENSCHIG00000025717	-
BP	GO:0048880	sensory system development	2	0	2	3	0.0190637	0.305728	ENSCHIG00000017591,ENSCHIG00000022513	-
BP	GO:0051835	positive regulation of synapse structural plasticity	1	1	2	3	0.0190637	0.305728	ENSCHIG00000015208	ENSCHIG00000018171
BP	GO:0060278	regulation of ovulation	1	1	2	3	0.0190637	0.305728	ENSCHIG00000005003	ENSCHIG00000025901
BP	GO:0060671	epithelial cell differentiation involved in embryonic placenta development	2	0	2	3	0.0190637	0.305728	ENSCHIG00000017724,ENSCHIG00000026619	-
BP	GO:0060672	epithelial cell morphogenesis involved in placental branching	2	0	2	3	0.0190637	0.305728	ENSCHIG00000017724,ENSCHIG00000026619	-
BP	GO:0060907	positive regulation of macrophage cytokine production	1	1	2	3	0.0190637	0.305728	ENSCHIG00000014130	ENSCHIG00000025096
BP	GO:0061002	negative regulation of dendritic spine morphogenesis	2	0	2	3	0.0190637	0.305728	ENSCHIG00000026510,ENSCHIG00000026919	-
BP	GO:0070859	positive regulation of bile acid biosynthetic process	1	1	2	3	0.0190637	0.305728	ENSCHIG00000017450	ENSCHIG00000017362
BP	GO:0097105	presynaptic membrane assembly	2	0	2	3	0.0190637	0.305728	ENSCHIG00000024661,ENSCHIG00000026919	-
BP	GO:1900003	regulation of serine-type endopeptidase activity	2	0	2	3	0.0190637	0.305728	ENSCHIG00000016400,ENSCHIG00000020018	-
BP	GO:1900004	negative regulation of serine-type endopeptidase activity	2	0	2	3	0.0190637	0.305728	ENSCHIG00000016400,ENSCHIG00000020018	-
BP	GO:1901624	negative regulation of lymphocyte chemotaxis	2	0	2	3	0.0190637	0.305728	ENSCHIG00000011749,ENSCHIG00000017651	-
BP	GO:1902571	regulation of serine-type peptidase activity	2	0	2	3	0.0190637	0.305728	ENSCHIG00000016400,ENSCHIG00000020018	-
BP	GO:1902572	negative regulation of serine-type peptidase activity	2	0	2	3	0.0190637	0.305728	ENSCHIG00000016400,ENSCHIG00000020018	-
BP	GO:1903598	positive regulation of gap junction assembly	1	1	2	3	0.0190637	0.305728	ENSCHIG00000010778	ENSCHIG00000016448
BP	GO:1904253	positive regulation of bile acid metabolic process	1	1	2	3	0.0190637	0.305728	ENSCHIG00000017450	ENSCHIG00000017362
CC	GO:0098858	actin-based cell projection	9	6	15	104	0.0170186	0.305728	ENSCHIG00000009832,ENSCHIG00000010823,ENSCHIG00000011774,ENSCHIG00000015900,ENSCHIG00000016310,ENSCHIG00000019780,ENSCHIG00000020456,ENSCHIG00000022061,ENSCHIG00000026287	ENSCHIG00000010453,ENSCHIG00000017182,ENSCHIG00000022809,ENSCHIG00000024492,ENSCHIG00000025211,ENSCHIG00000026484
CC	GO:0005578	proteinaceous extracellular matrix	8	3	11	68	0.0174621	0.305728	ENSCHIG00000000920,ENSCHIG00000009616,ENSCHIG00000010567,ENSCHIG00000010892,ENSCHIG00000015742,ENSCHIG00000018408,ENSCHIG00000021120,ENSCHIG00000026704	ENSCHIG00000022125,ENSCHIG00000025647,ENSCHIG00000026168
CC	GO:0005891	voltage-gated calcium channel complex	5	0	5	20	0.0177327	0.305728	ENSCHIG00000000232,ENSCHIG00000000887,ENSCHIG00000001734,ENSCHIG00000013699,ENSCHIG00000015754	-
CC	GO:0031526	brush border membrane	3	2	5	20	0.0177327	0.305728	ENSCHIG00000009832,ENSCHIG00000021090,ENSCHIG00000025998	ENSCHIG00000016448,ENSCHIG00000026484
CC	GO:0042734	presynaptic membrane	3	2	5	20	0.0177327	0.305728	ENSCHIG00000008888,ENSCHIG00000014556,ENSCHIG00000017828	ENSCHIG00000000433,ENSCHIG00000009808
CC	GO:0098636	protein complex involved in cell adhesion	4	1	5	20	0.0177327	0.305728	ENSCHIG00000009590,ENSCHIG00000012390,ENSCHIG00000013972,ENSCHIG00000025296	ENSCHIG00000016526
CC	GO:0005587	collagen type IV trimer	0	2	2	3	0.0179144	0.305728	-	ENSCHIG00000022125,ENSCHIG00000026168
CC	GO:0031235	intrinsic component of the cytoplasmic side of the plasma membrane	2	0	2	3	0.0179144	0.305728	ENSCHIG00000003280,ENSCHIG00000015940	-
CC	GO:0098642	network-forming collagen trimer	0	2	2	3	0.0179144	0.305728	-	ENSCHIG00000022125,ENSCHIG00000026168
CC	GO:0098645	collagen network	0	2	2	3	0.0179144	0.305728	-	ENSCHIG00000022125,ENSCHIG00000026168
CC	GO:0098651	basement membrane collagen trimer	0	2	2	3	0.0179144	0.305728	-	ENSCHIG00000022125,ENSCHIG00000026168
CC	GO:1903561	extracellular vesicle	9	1	10	60	0.0188252	0.305728	ENSCHIG00000009078,ENSCHIG00000018525,ENSCHIG00000018952,ENSCHIG00000019577,ENSCHIG00000021090,ENSCHIG00000022546,ENSCHIG00000022754,ENSCHIG00000025998,ENSCHIG00000026198	ENSCHIG00000027016
CC	GO:0014069	postsynaptic density	12	2	14	96	0.0189511	0.305728	ENSCHIG00000000510,ENSCHIG00000001118,ENSCHIG00000012611,ENSCHIG00000013707,ENSCHIG00000015658,ENSCHIG00000017346,ENSCHIG00000017828,ENSCHIG00000019052,ENSCHIG00000021908,ENSCHIG00000023908,ENSCHIG00000024912,ENSCHIG00000026047	ENSCHIG00000010522,ENSCHIG00000017191
CC	GO:0032279	asymmetric synapse	12	2	14	96	0.0189511	0.305728	ENSCHIG00000000510,ENSCHIG00000001118,ENSCHIG00000012611,ENSCHIG00000013707,ENSCHIG00000015658,ENSCHIG00000017346,ENSCHIG00000017828,ENSCHIG00000019052,ENSCHIG00000021908,ENSCHIG00000023908,ENSCHIG00000024912,ENSCHIG00000026047	ENSCHIG00000010522,ENSCHIG00000017191
CC	GO:0098984	neuron to neuron synapse	12	2	14	96	0.0189511	0.305728	ENSCHIG00000000510,ENSCHIG00000001118,ENSCHIG00000012611,ENSCHIG00000013707,ENSCHIG00000015658,ENSCHIG00000017346,ENSCHIG00000017828,ENSCHIG00000019052,ENSCHIG00000021908,ENSCHIG00000023908,ENSCHIG00000024912,ENSCHIG00000026047	ENSCHIG00000010522,ENSCHIG00000017191
MF	GO:0015108	chloride transmembrane transporter activity	7	1	8	42	0.0172573	0.305728	ENSCHIG00000009610,ENSCHIG00000016253,ENSCHIG00000016301,ENSCHIG00000019387,ENSCHIG00000020268,ENSCHIG00000021468,ENSCHIG00000022523	ENSCHIG00000017182
MF	GO:0004971	AMPA glutamate receptor activity	1	1	2	3	0.0183979	0.305728	ENSCHIG00000022465	ENSCHIG00000026842
MF	GO:0022851	GABA-gated chloride ion channel activity	2	0	2	3	0.0183979	0.305728	ENSCHIG00000019387,ENSCHIG00000021468	-
MF	GO:0023026	MHC class II protein complex binding	2	0	2	3	0.0183979	0.305728	ENSCHIG00000014130,ENSCHIG00000014302	-
MF	GO:0086080	protein binding involved in heterotypic cell-cell adhesion	1	1	2	3	0.0183979	0.305728	ENSCHIG00000011664	ENSCHIG00000025761
MF	GO:0099604	ligand-gated calcium channel activity	3	2	5	20	0.0187014	0.305728	ENSCHIG00000014164,ENSCHIG00000016600,ENSCHIG00000017828	ENSCHIG00000022913,ENSCHIG00000025563
BP	GO:0070661	leukocyte proliferation	20	3	23	178	0.0192996	0.308906	ENSCHIG00000009511,ENSCHIG00000011339,ENSCHIG00000012138,ENSCHIG00000012455,ENSCHIG00000012683,ENSCHIG00000013486,ENSCHIG00000014130,ENSCHIG00000014330,ENSCHIG00000014335,ENSCHIG00000015014,ENSCHIG00000016322,ENSCHIG00000016564,ENSCHIG00000018691,ENSCHIG00000018997,ENSCHIG00000019984,ENSCHIG00000020828,ENSCHIG00000023143,ENSCHIG00000024438,ENSCHIG00000025316,ENSCHIG00000027177	ENSCHIG00000025211,ENSCHIG00000025865,ENSCHIG00000027016
BP	GO:0050896	response to stimulus	270	110	380	4296	0.0197855	0.316067	ENSCHIG00000000232,ENSCHIG00000000255,ENSCHIG00000000292,ENSCHIG00000000393,ENSCHIG00000000510,ENSCHIG00000000522,ENSCHIG00000001118,ENSCHIG00000002159,ENSCHIG00000002209,ENSCHIG00000002945,ENSCHIG00000003641,ENSCHIG00000004163,ENSCHIG00000004184,ENSCHIG00000005365,ENSCHIG00000005408,ENSCHIG00000005457,ENSCHIG00000005699,ENSCHIG00000007254,ENSCHIG00000007287,ENSCHIG00000007513,ENSCHIG00000007665,…	ENSCHIG00000000433,ENSCHIG00000000493,ENSCHIG00000000805,ENSCHIG00000003279,ENSCHIG00000004867,ENSCHIG00000005935,ENSCHIG00000006328,ENSCHIG00000007588,ENSCHIG00000007961,ENSCHIG00000008019,ENSCHIG00000008249,ENSCHIG00000008359,ENSCHIG00000008470,ENSCHIG00000008595,ENSCHIG00000008787,ENSCHIG00000009721,ENSCHIG00000009808,ENSCHIG00000010453,ENSCHIG00000010651,ENSCHIG00000011232,ENSCHIG00000011264,…
BP	GO:0030098	lymphocyte differentiation	26	2	28	228	0.0199832	0.317817	ENSCHIG00000007513,ENSCHIG00000009511,ENSCHIG00000010111,ENSCHIG00000011155,ENSCHIG00000012455,ENSCHIG00000014130,ENSCHIG00000014302,ENSCHIG00000014330,ENSCHIG00000014335,ENSCHIG00000016322,ENSCHIG00000016564,ENSCHIG00000018424,ENSCHIG00000018691,ENSCHIG00000019860,ENSCHIG00000019900,ENSCHIG00000020339,ENSCHIG00000020828,ENSCHIG00000021993,ENSCHIG00000023143,ENSCHIG00000023542,ENSCHIG00000024745,…	ENSCHIG00000023266,ENSCHIG00000025865
BP	GO:0050974	detection of mechanical stimulus involved in sensory perception	4	1	5	20	0.0201278	0.317817	ENSCHIG00000018664,ENSCHIG00000022061,ENSCHIG00000024980,ENSCHIG00000026287	ENSCHIG00000016288
BP	GO:0061844	antimicrobial humoral immune response mediated by antimicrobial peptide	5	0	5	20	0.0201278	0.317817	ENSCHIG00000010501,ENSCHIG00000016400,ENSCHIG00000016965,ENSCHIG00000017825,ENSCHIG00000021675	-
BP	GO:1900271	regulation of long-term synaptic potentiation	5	0	5	20	0.0201278	0.317817	ENSCHIG00000013707,ENSCHIG00000017828,ENSCHIG00000018324,ENSCHIG00000026047,ENSCHIG00000026510	-
BP	GO:1901099	negative regulation of signal transduction in absence of ligand	5	0	5	20	0.0201278	0.317817	ENSCHIG00000008200,ENSCHIG00000008990,ENSCHIG00000009616,ENSCHIG00000012683,ENSCHIG00000016322	-
BP	GO:2001240	negative regulation of extrinsic apoptotic signaling pathway in absence of ligand	5	0	5	20	0.0201278	0.317817	ENSCHIG00000008200,ENSCHIG00000008990,ENSCHIG00000009616,ENSCHIG00000012683,ENSCHIG00000016322	-
MF	GO:0070011	peptidase activity, acting on L-amino acid peptides	18	11	29	243	0.0203125	0.320118	ENSCHIG00000003220,ENSCHIG00000006707,ENSCHIG00000009335,ENSCHIG00000009587,ENSCHIG00000009784,ENSCHIG00000013458,ENSCHIG00000013903,ENSCHIG00000015475,ENSCHIG00000016546,ENSCHIG00000016983,ENSCHIG00000017825,ENSCHIG00000018324,ENSCHIG00000020663,ENSCHIG00000022679,ENSCHIG00000023003,ENSCHIG00000023858,ENSCHIG00000025876,ENSCHIG00000026619	ENSCHIG00000008470,ENSCHIG00000009898,ENSCHIG00000010763,ENSCHIG00000012539,ENSCHIG00000016346,ENSCHIG00000016448,ENSCHIG00000016958,ENSCHIG00000019061,ENSCHIG00000019633,ENSCHIG00000023984,ENSCHIG00000025426
BP	GO:0050793	regulation of developmental process	122	36	158	1664	0.0204238	0.320656	ENSCHIG00000000510,ENSCHIG00000000522,ENSCHIG00000004157,ENSCHIG00000004163,ENSCHIG00000007287,ENSCHIG00000007665,ENSCHIG00000008990,ENSCHIG00000009082,ENSCHIG00000009216,ENSCHIG00000009656,ENSCHIG00000009784,ENSCHIG00000009793,ENSCHIG00000009934,ENSCHIG00000009973,ENSCHIG00000010153,ENSCHIG00000010414,ENSCHIG00000010429,ENSCHIG00000010560,ENSCHIG00000010632,ENSCHIG00000010742,ENSCHIG00000010778,…	ENSCHIG00000000514,ENSCHIG00000007351,ENSCHIG00000008359,ENSCHIG00000010453,ENSCHIG00000010522,ENSCHIG00000011751,ENSCHIG00000011978,ENSCHIG00000012713,ENSCHIG00000013194,ENSCHIG00000013658,ENSCHIG00000015544,ENSCHIG00000016217,ENSCHIG00000016244,ENSCHIG00000016288,ENSCHIG00000017471,ENSCHIG00000018171,ENSCHIG00000018847,ENSCHIG00000019614,ENSCHIG00000019633,ENSCHIG00000019733,ENSCHIG00000020028,…
BP	GO:0050671	positive regulation of lymphocyte proliferation	12	1	13	85	0.0204769	0.320656	ENSCHIG00000009511,ENSCHIG00000011339,ENSCHIG00000012455,ENSCHIG00000012683,ENSCHIG00000013486,ENSCHIG00000014130,ENSCHIG00000014330,ENSCHIG00000016322,ENSCHIG00000018997,ENSCHIG00000019984,ENSCHIG00000024438,ENSCHIG00000027177	ENSCHIG00000027016
BP	GO:0042445	hormone metabolic process	8	6	14	94	0.0205209	0.320656	ENSCHIG00000001947,ENSCHIG00000009335,ENSCHIG00000010429,ENSCHIG00000012696,ENSCHIG00000012951,ENSCHIG00000016676,ENSCHIG00000025030,ENSCHIG00000025038	ENSCHIG00000005935,ENSCHIG00000011264,ENSCHIG00000017191,ENSCHIG00000022151,ENSCHIG00000023984,ENSCHIG00000026550
BP	GO:0043436	oxoacid metabolic process	33	16	49	446	0.0206166	0.320656	ENSCHIG00000001947,ENSCHIG00000002858,ENSCHIG00000004184,ENSCHIG00000004597,ENSCHIG00000008250,ENSCHIG00000009050,ENSCHIG00000009078,ENSCHIG00000009216,ENSCHIG00000009411,ENSCHIG00000010501,ENSCHIG00000011355,ENSCHIG00000011482,ENSCHIG00000012643,ENSCHIG00000013564,ENSCHIG00000014130,ENSCHIG00000014147,ENSCHIG00000016676,ENSCHIG00000016921,ENSCHIG00000017450,ENSCHIG00000018212,ENSCHIG00000019513,…	ENSCHIG00000002685,ENSCHIG00000008019,ENSCHIG00000011643,ENSCHIG00000012775,ENSCHIG00000016543,ENSCHIG00000017242,ENSCHIG00000017362,ENSCHIG00000017801,ENSCHIG00000018012,ENSCHIG00000022289,ENSCHIG00000023323,ENSCHIG00000024327,ENSCHIG00000025257,ENSCHIG00000025820,ENSCHIG00000026057,ENSCHIG00000026484
CC	GO:0016529	sarcoplasmic reticulum	5	1	6	28	0.0204775	0.320656	ENSCHIG00000012037,ENSCHIG00000014164,ENSCHIG00000016600,ENSCHIG00000018453,ENSCHIG00000024152	ENSCHIG00000025563
CC	GO:0042599	lamellar body	3	0	3	8	0.0206597	0.320656	ENSCHIG00000016400,ENSCHIG00000017825,ENSCHIG00000021675	-
CC	GO:0042627	chylomicron	2	1	3	8	0.0206597	0.320656	ENSCHIG00000008250,ENSCHIG00000016651	ENSCHIG00000024540
CC	GO:0097542	ciliary tip	3	0	3	8	0.0206597	0.320656	ENSCHIG00000007287,ENSCHIG00000017600,ENSCHIG00000024939	-
BP	GO:0048812	neuron projection morphogenesis	36	5	41	362	0.0208012	0.322242	ENSCHIG00000000510,ENSCHIG00000001118,ENSCHIG00000004157,ENSCHIG00000004163,ENSCHIG00000009082,ENSCHIG00000010268,ENSCHIG00000010742,ENSCHIG00000010917,ENSCHIG00000011011,ENSCHIG00000011034,ENSCHIG00000011664,ENSCHIG00000011831,ENSCHIG00000013482,ENSCHIG00000013832,ENSCHIG00000016322,ENSCHIG00000017298,ENSCHIG00000017591,ENSCHIG00000017600,ENSCHIG00000017645,ENSCHIG00000019450,ENSCHIG00000019860,…	ENSCHIG00000011751,ENSCHIG00000019061,ENSCHIG00000020693,ENSCHIG00000023266,ENSCHIG00000025096
BP	GO:0010817	regulation of hormone levels	19	11	30	249	0.020919	0.322858	ENSCHIG00000000288,ENSCHIG00000001947,ENSCHIG00000007665,ENSCHIG00000009335,ENSCHIG00000009656,ENSCHIG00000010429,ENSCHIG00000011305,ENSCHIG00000011737,ENSCHIG00000012611,ENSCHIG00000012696,ENSCHIG00000012951,ENSCHIG00000015014,ENSCHIG00000016676,ENSCHIG00000017450,ENSCHIG00000021826,ENSCHIG00000023279,ENSCHIG00000025030,ENSCHIG00000025038,ENSCHIG00000026047	ENSCHIG00000005935,ENSCHIG00000008019,ENSCHIG00000009808,ENSCHIG00000011264,ENSCHIG00000012827,ENSCHIG00000017191,ENSCHIG00000022151,ENSCHIG00000023984,ENSCHIG00000025820,ENSCHIG00000025901,ENSCHIG00000026550
CC	GO:0043197	dendritic spine	8	0	8	44	0.0209591	0.322858	ENSCHIG00000010182,ENSCHIG00000012455,ENSCHIG00000015208,ENSCHIG00000017346,ENSCHIG00000017450,ENSCHIG00000017913,ENSCHIG00000021908,ENSCHIG00000023742	-
CC	GO:0045211	postsynaptic membrane	6	2	8	44	0.0209591	0.322858	ENSCHIG00000008888,ENSCHIG00000017645,ENSCHIG00000017828,ENSCHIG00000017913,ENSCHIG00000023610,ENSCHIG00000023742	ENSCHIG00000010522,ENSCHIG00000026842
BP	GO:0120039	plasma membrane bounded cell projection morphogenesis	37	5	42	373	0.0212676	0.325385	ENSCHIG00000000510,ENSCHIG00000001118,ENSCHIG00000004157,ENSCHIG00000004163,ENSCHIG00000009082,ENSCHIG00000010268,ENSCHIG00000010742,ENSCHIG00000010917,ENSCHIG00000011011,ENSCHIG00000011034,ENSCHIG00000011664,ENSCHIG00000011831,ENSCHIG00000013482,ENSCHIG00000013832,ENSCHIG00000016310,ENSCHIG00000016322,ENSCHIG00000017298,ENSCHIG00000017591,ENSCHIG00000017600,ENSCHIG00000017645,ENSCHIG00000019450,…	ENSCHIG00000011751,ENSCHIG00000019061,ENSCHIG00000020693,ENSCHIG00000023266,ENSCHIG00000025096
BP	GO:0019233	sensory perception of pain	8	1	9	51	0.0214692	0.325385	ENSCHIG00000010182,ENSCHIG00000015504,ENSCHIG00000017828,ENSCHIG00000017913,ENSCHIG00000018324,ENSCHIG00000018664,ENSCHIG00000020127,ENSCHIG00000024980	ENSCHIG00000026258
BP	GO:0001754	eye photoreceptor cell differentiation	7	0	7	35	0.021515	0.325385	ENSCHIG00000008973,ENSCHIG00000016564,ENSCHIG00000018872,ENSCHIG00000019590,ENSCHIG00000024939,ENSCHIG00000025139,ENSCHIG00000026198	-
BP	GO:0060119	inner ear receptor cell development	6	1	7	35	0.021515	0.325385	ENSCHIG00000014517,ENSCHIG00000015932,ENSCHIG00000018424,ENSCHIG00000021468,ENSCHIG00000022061,ENSCHIG00000026287	ENSCHIG00000024492
BP	GO:0045639	positive regulation of myeloid cell differentiation	9	2	11	68	0.0216277	0.325385	ENSCHIG00000008990,ENSCHIG00000012005,ENSCHIG00000014130,ENSCHIG00000014472,ENSCHIG00000015014,ENSCHIG00000017758,ENSCHIG00000018691,ENSCHIG00000025123,ENSCHIG00000025316	ENSCHIG00000025211,ENSCHIG00000025901
BP	GO:0032504	multicellular organism reproduction	32	13	45	405	0.021667	0.325385	ENSCHIG00000001947,ENSCHIG00000005003,ENSCHIG00000007287,ENSCHIG00000009656,ENSCHIG00000009674,ENSCHIG00000012766,ENSCHIG00000013326,ENSCHIG00000013442,ENSCHIG00000013699,ENSCHIG00000014057,ENSCHIG00000014732,ENSCHIG00000015270,ENSCHIG00000016322,ENSCHIG00000016564,ENSCHIG00000016651,ENSCHIG00000018190,ENSCHIG00000018358,ENSCHIG00000019392,ENSCHIG00000020158,ENSCHIG00000021908,ENSCHIG00000022078,…	ENSCHIG00000005935,ENSCHIG00000008595,ENSCHIG00000010453,ENSCHIG00000011095,ENSCHIG00000011232,ENSCHIG00000012523,ENSCHIG00000012576,ENSCHIG00000016288,ENSCHIG00000017242,ENSCHIG00000018632,ENSCHIG00000022423,ENSCHIG00000025426,ENSCHIG00000025901
BP	GO:0016049	cell growth	22	9	31	260	0.0218317	0.325385	ENSCHIG00000000510,ENSCHIG00000001118,ENSCHIG00000004157,ENSCHIG00000004163,ENSCHIG00000009082,ENSCHIG00000009832,ENSCHIG00000010632,ENSCHIG00000010742,ENSCHIG00000010917,ENSCHIG00000011011,ENSCHIG00000011034,ENSCHIG00000011607,ENSCHIG00000011831,ENSCHIG00000016322,ENSCHIG00000019450,ENSCHIG00000021120,ENSCHIG00000022955,ENSCHIG00000023346,ENSCHIG00000023774,ENSCHIG00000024664,ENSCHIG00000025316,…	ENSCHIG00000010453,ENSCHIG00000010522,ENSCHIG00000012650,ENSCHIG00000016288,ENSCHIG00000019940,ENSCHIG00000020693,ENSCHIG00000025096,ENSCHIG00000025901,ENSCHIG00000026066
BP	GO:0048858	cell projection morphogenesis	37	5	42	374	0.0221398	0.325385	ENSCHIG00000000510,ENSCHIG00000001118,ENSCHIG00000004157,ENSCHIG00000004163,ENSCHIG00000009082,ENSCHIG00000010268,ENSCHIG00000010742,ENSCHIG00000010917,ENSCHIG00000011011,ENSCHIG00000011034,ENSCHIG00000011664,ENSCHIG00000011831,ENSCHIG00000013482,ENSCHIG00000013832,ENSCHIG00000016310,ENSCHIG00000016322,ENSCHIG00000017298,ENSCHIG00000017591,ENSCHIG00000017600,ENSCHIG00000017645,ENSCHIG00000019450,…	ENSCHIG00000011751,ENSCHIG00000019061,ENSCHIG00000020693,ENSCHIG00000023266,ENSCHIG00000025096
BP	GO:0021510	spinal cord development	11	1	12	77	0.0221784	0.325385	ENSCHIG00000013837,ENSCHIG00000015504,ENSCHIG00000017600,ENSCHIG00000021986,ENSCHIG00000022067,ENSCHIG00000022513,ENSCHIG00000022571,ENSCHIG00000022961,ENSCHIG00000023545,ENSCHIG00000023774,ENSCHIG00000025162	ENSCHIG00000025656
BP	GO:0046632	alpha-beta T cell differentiation	11	1	12	77	0.0221784	0.325385	ENSCHIG00000010111,ENSCHIG00000016322,ENSCHIG00000016564,ENSCHIG00000019860,ENSCHIG00000021993,ENSCHIG00000023143,ENSCHIG00000023542,ENSCHIG00000024745,ENSCHIG00000025038,ENSCHIG00000025316,ENSCHIG00000027054	ENSCHIG00000025865
BP	GO:0048589	developmental growth	39	8	47	427	0.0223814	0.325385	ENSCHIG00000000510,ENSCHIG00000001118,ENSCHIG00000004157,ENSCHIG00000004163,ENSCHIG00000005003,ENSCHIG00000007287,ENSCHIG00000008250,ENSCHIG00000009082,ENSCHIG00000009656,ENSCHIG00000009793,ENSCHIG00000010742,ENSCHIG00000010917,ENSCHIG00000011011,ENSCHIG00000011034,ENSCHIG00000011198,ENSCHIG00000011831,ENSCHIG00000012502,ENSCHIG00000012683,ENSCHIG00000013837,ENSCHIG00000013849,ENSCHIG00000016310,…	ENSCHIG00000008359,ENSCHIG00000012523,ENSCHIG00000014907,ENSCHIG00000016217,ENSCHIG00000018847,ENSCHIG00000020693,ENSCHIG00000021393,ENSCHIG00000025096
BP	GO:0032946	positive regulation of mononuclear cell proliferation	12	1	13	86	0.0223815	0.325385	ENSCHIG00000009511,ENSCHIG00000011339,ENSCHIG00000012455,ENSCHIG00000012683,ENSCHIG00000013486,ENSCHIG00000014130,ENSCHIG00000014330,ENSCHIG00000016322,ENSCHIG00000018997,ENSCHIG00000019984,ENSCHIG00000024438,ENSCHIG00000027177	ENSCHIG00000027016
BP	GO:0042303	molting cycle	12	1	13	86	0.0223815	0.325385	ENSCHIG00000000292,ENSCHIG00000009216,ENSCHIG00000010632,ENSCHIG00000011607,ENSCHIG00000012683,ENSCHIG00000015120,ENSCHIG00000016322,ENSCHIG00000017723,ENSCHIG00000018190,ENSCHIG00000020339,ENSCHIG00000021901,ENSCHIG00000024661	ENSCHIG00000025901
BP	GO:0042633	hair cycle	12	1	13	86	0.0223815	0.325385	ENSCHIG00000000292,ENSCHIG00000009216,ENSCHIG00000010632,ENSCHIG00000011607,ENSCHIG00000012683,ENSCHIG00000015120,ENSCHIG00000016322,ENSCHIG00000017723,ENSCHIG00000018190,ENSCHIG00000020339,ENSCHIG00000021901,ENSCHIG00000024661	ENSCHIG00000025901
BP	GO:0000272	polysaccharide catabolic process	0	3	3	8	0.0225129	0.325385	-	ENSCHIG00000011255,ENSCHIG00000012021,ENSCHIG00000025820
BP	GO:0001865	NK T cell differentiation	2	1	3	8	0.0225129	0.325385	ENSCHIG00000023542,ENSCHIG00000027054	ENSCHIG00000025865
BP	GO:0005980	glycogen catabolic process	0	3	3	8	0.0225129	0.325385	-	ENSCHIG00000011255,ENSCHIG00000012021,ENSCHIG00000025820
BP	GO:0009251	glucan catabolic process	0	3	3	8	0.0225129	0.325385	-	ENSCHIG00000011255,ENSCHIG00000012021,ENSCHIG00000025820
BP	GO:0019184	nonribosomal peptide biosynthetic process	0	3	3	8	0.0225129	0.325385	-	ENSCHIG00000017242,ENSCHIG00000022722,ENSCHIG00000025257
BP	GO:0021910	smoothened signaling pathway involved in ventral spinal cord patterning	3	0	3	8	0.0225129	0.325385	ENSCHIG00000017600,ENSCHIG00000021986,ENSCHIG00000022571	-
BP	GO:0034374	low-density lipoprotein particle remodeling	2	1	3	8	0.0225129	0.325385	ENSCHIG00000007254,ENSCHIG00000016651	ENSCHIG00000024540
BP	GO:0042159	lipoprotein catabolic process	2	1	3	8	0.0225129	0.325385	ENSCHIG00000016651,ENSCHIG00000017267	ENSCHIG00000019614
BP	GO:0043650	dicarboxylic acid biosynthetic process	2	1	3	8	0.0225129	0.325385	ENSCHIG00000014147,ENSCHIG00000025717	ENSCHIG00000024327
BP	GO:0044247	cellular polysaccharide catabolic process	0	3	3	8	0.0225129	0.325385	-	ENSCHIG00000011255,ENSCHIG00000012021,ENSCHIG00000025820
BP	GO:0044406	adhesion of symbiont to host	2	1	3	8	0.0225129	0.325385	ENSCHIG00000016500,ENSCHIG00000016965	ENSCHIG00000016448
BP	GO:0046548	retinal rod cell development	3	0	3	8	0.0225129	0.325385	ENSCHIG00000008973,ENSCHIG00000024939,ENSCHIG00000025139	-
BP	GO:1900452	regulation of long term synaptic depression	3	0	3	8	0.0225129	0.325385	ENSCHIG00000010182,ENSCHIG00000016657,ENSCHIG00000026047	-
CC	GO:0034704	calcium channel complex	5	2	7	36	0.0212679	0.325385	ENSCHIG00000000232,ENSCHIG00000000887,ENSCHIG00000001734,ENSCHIG00000013699,ENSCHIG00000015754	ENSCHIG00000019038,ENSCHIG00000020634
MF	GO:0048407	platelet-derived growth factor binding	1	2	3	8	0.0214283	0.325385	ENSCHIG00000009616	ENSCHIG00000022125,ENSCHIG00000025647
MF	GO:0004222	metalloendopeptidase activity	4	2	6	28	0.0217301	0.325385	ENSCHIG00000009784,ENSCHIG00000016983,ENSCHIG00000018324,ENSCHIG00000023858	ENSCHIG00000016346,ENSCHIG00000019633
MF	GO:0015101	organic cation transmembrane transporter activity	2	2	4	14	0.0217361	0.325385	ENSCHIG00000006824,ENSCHIG00000023067	ENSCHIG00000013851,ENSCHIG00000021136
MF	GO:0015645	fatty acid ligase activity	2	2	4	14	0.0217361	0.325385	ENSCHIG00000011482,ENSCHIG00000024533	ENSCHIG00000016543,ENSCHIG00000026484
MF	GO:0042287	MHC protein binding	3	1	4	14	0.0217361	0.325385	ENSCHIG00000009616,ENSCHIG00000011749,ENSCHIG00000014130	ENSCHIG00000012576
MF	GO:0005253	anion channel activity	6	2	8	44	0.0225029	0.325385	ENSCHIG00000016253,ENSCHIG00000016301,ENSCHIG00000019387,ENSCHIG00000020268,ENSCHIG00000021468,ENSCHIG00000022523	ENSCHIG00000017182,ENSCHIG00000020260
MF	GO:0005518	collagen binding	4	4	8	44	0.0225029	0.325385	ENSCHIG00000016500,ENSCHIG00000020062,ENSCHIG00000025296,ENSCHIG00000026704	ENSCHIG00000011795,ENSCHIG00000019633,ENSCHIG00000024199,ENSCHIG00000025426
BP	GO:0048588	developmental cell growth	15	2	17	123	0.022735	0.32744	ENSCHIG00000000510,ENSCHIG00000001118,ENSCHIG00000004157,ENSCHIG00000004163,ENSCHIG00000009082,ENSCHIG00000010742,ENSCHIG00000010917,ENSCHIG00000011011,ENSCHIG00000011034,ENSCHIG00000011831,ENSCHIG00000019450,ENSCHIG00000021120,ENSCHIG00000023346,ENSCHIG00000023774,ENSCHIG00000026875	ENSCHIG00000020693,ENSCHIG00000025096
MF	GO:0005254	chloride channel activity	6	1	7	36	0.0227034	0.32744	ENSCHIG00000016253,ENSCHIG00000016301,ENSCHIG00000019387,ENSCHIG00000020268,ENSCHIG00000021468,ENSCHIG00000022523	ENSCHIG00000017182
MF	GO:0008289	lipid binding	28	9	37	329	0.0228366	0.328326	ENSCHIG00000000807,ENSCHIG00000005408,ENSCHIG00000008250,ENSCHIG00000010560,ENSCHIG00000011037,ENSCHIG00000011387,ENSCHIG00000013837,ENSCHIG00000015208,ENSCHIG00000016283,ENSCHIG00000016310,ENSCHIG00000016600,ENSCHIG00000016651,ENSCHIG00000016676,ENSCHIG00000016965,ENSCHIG00000017307,ENSCHIG00000018324,ENSCHIG00000018872,ENSCHIG00000018952,ENSCHIG00000019984,ENSCHIG00000020495,ENSCHIG00000021164,…	ENSCHIG00000000433,ENSCHIG00000009808,ENSCHIG00000012775,ENSCHIG00000013575,ENSCHIG00000017191,ENSCHIG00000017362,ENSCHIG00000021424,ENSCHIG00000024540,ENSCHIG00000025563
MF	GO:0042805	actinin binding	5	0	5	21	0.0229632	0.329568	ENSCHIG00000005327,ENSCHIG00000008742,ENSCHIG00000015877,ENSCHIG00000020183,ENSCHIG00000026198	-
BP	GO:0051125	regulation of actin nucleation	3	1	4	14	0.0231164	0.33061	ENSCHIG00000014472,ENSCHIG00000016310,ENSCHIG00000025079	ENSCHIG00000021393
BP	GO:0070286	axonemal dynein complex assembly	4	0	4	14	0.0231164	0.33061	ENSCHIG00000001933,ENSCHIG00000005917,ENSCHIG00000008846,ENSCHIG00000013326	-
MF	GO:0051015	actin filament binding	9	2	11	70	0.023269	0.332212	ENSCHIG00000001734,ENSCHIG00000006791,ENSCHIG00000008742,ENSCHIG00000011774,ENSCHIG00000012180,ENSCHIG00000016310,ENSCHIG00000018872,ENSCHIG00000020799,ENSCHIG00000025079	ENSCHIG00000009001,ENSCHIG00000026841
BP	GO:0031344	regulation of cell projection organization	34	8	42	376	0.0239695	0.341617	ENSCHIG00000000510,ENSCHIG00000004157,ENSCHIG00000009082,ENSCHIG00000009832,ENSCHIG00000010429,ENSCHIG00000010560,ENSCHIG00000010742,ENSCHIG00000010917,ENSCHIG00000011011,ENSCHIG00000011831,ENSCHIG00000014939,ENSCHIG00000015855,ENSCHIG00000016310,ENSCHIG00000017645,ENSCHIG00000018612,ENSCHIG00000019052,ENSCHIG00000019450,ENSCHIG00000021120,ENSCHIG00000021408,ENSCHIG00000021908,ENSCHIG00000022297,…	ENSCHIG00000008359,ENSCHIG00000010453,ENSCHIG00000011751,ENSCHIG00000015544,ENSCHIG00000018171,ENSCHIG00000020693,ENSCHIG00000023266,ENSCHIG00000025096
BP	GO:0007586	digestion	7	2	9	52	0.0241413	0.342873	ENSCHIG00000011772,ENSCHIG00000012683,ENSCHIG00000016301,ENSCHIG00000016310,ENSCHIG00000020630,ENSCHIG00000025030,ENSCHIG00000025079	ENSCHIG00000019614,ENSCHIG00000024540
BP	GO:0061387	regulation of extent of cell growth	7	2	9	52	0.0241413	0.342873	ENSCHIG00000000510,ENSCHIG00000009082,ENSCHIG00000010917,ENSCHIG00000011831,ENSCHIG00000019450,ENSCHIG00000021120,ENSCHIG00000023774	ENSCHIG00000020693,ENSCHIG00000025096
MF	GO:0017171	serine hydrolase activity	8	1	9	53	0.0242805	0.344253	ENSCHIG00000006707,ENSCHIG00000009335,ENSCHIG00000009587,ENSCHIG00000016546,ENSCHIG00000017825,ENSCHIG00000020663,ENSCHIG00000023003,ENSCHIG00000026619	ENSCHIG00000010763
BP	GO:0042472	inner ear morphogenesis	10	2	12	78	0.0243299	0.344359	ENSCHIG00000009616,ENSCHIG00000012683,ENSCHIG00000017600,ENSCHIG00000018424,ENSCHIG00000018972,ENSCHIG00000020456,ENSCHIG00000021120,ENSCHIG00000022061,ENSCHIG00000023757,ENSCHIG00000025038	ENSCHIG00000008359,ENSCHIG00000023323
BP	GO:0002701	negative regulation of production of molecular mediator of immune response	4	1	5	21	0.0246824	0.346951	ENSCHIG00000009511,ENSCHIG00000016400,ENSCHIG00000021993,ENSCHIG00000025191	ENSCHIG00000024540
BP	GO:0031069	hair follicle morphogenesis	5	0	5	21	0.0246824	0.346951	ENSCHIG00000010632,ENSCHIG00000011607,ENSCHIG00000012683,ENSCHIG00000015120,ENSCHIG00000016322	-
BP	GO:0046164	alcohol catabolic process	5	0	5	21	0.0246824	0.346951	ENSCHIG00000012643,ENSCHIG00000013564,ENSCHIG00000016676,ENSCHIG00000019450,ENSCHIG00000025030	-
BP	GO:0060384	innervation	3	2	5	21	0.0246824	0.346951	ENSCHIG00000013832,ENSCHIG00000021468,ENSCHIG00000022513	ENSCHIG00000016288,ENSCHIG00000023266
BP	GO:0006821	chloride transport	7	1	8	44	0.0248791	0.34735	ENSCHIG00000009610,ENSCHIG00000016301,ENSCHIG00000019387,ENSCHIG00000020268,ENSCHIG00000020630,ENSCHIG00000021468,ENSCHIG00000022523	ENSCHIG00000017182
BP	GO:0021515	cell differentiation in spinal cord	8	0	8	44	0.0248791	0.34735	ENSCHIG00000013837,ENSCHIG00000017600,ENSCHIG00000021986,ENSCHIG00000022067,ENSCHIG00000022513,ENSCHIG00000022961,ENSCHIG00000023545,ENSCHIG00000023774	-
BP	GO:0034109	homotypic cell-cell adhesion	7	1	8	44	0.0248791	0.34735	ENSCHIG00000008990,ENSCHIG00000011081,ENSCHIG00000013613,ENSCHIG00000015014,ENSCHIG00000016271,ENSCHIG00000019052,ENSCHIG00000025358	ENSCHIG00000016288
BP	GO:1901606	alpha-amino acid catabolic process	4	3	7	36	0.0248804	0.34735	ENSCHIG00000001947,ENSCHIG00000009411,ENSCHIG00000022064,ENSCHIG00000025717	ENSCHIG00000008019,ENSCHIG00000024327,ENSCHIG00000026057
BP	GO:0001763	morphogenesis of a branching structure	18	3	21	163	0.025333	0.353068	ENSCHIG00000005365,ENSCHIG00000007513,ENSCHIG00000010517,ENSCHIG00000010778,ENSCHIG00000012683,ENSCHIG00000012951,ENSCHIG00000013837,ENSCHIG00000015932,ENSCHIG00000016322,ENSCHIG00000016564,ENSCHIG00000017600,ENSCHIG00000017724,ENSCHIG00000022067,ENSCHIG00000022955,ENSCHIG00000024864,ENSCHIG00000025014,ENSCHIG00000025316,ENSCHIG00000026619	ENSCHIG00000008359,ENSCHIG00000020693,ENSCHIG00000022125
BP	GO:0072078	nephron tubule morphogenesis	9	1	10	61	0.0255546	0.35548	ENSCHIG00000010517,ENSCHIG00000010778,ENSCHIG00000012951,ENSCHIG00000013837,ENSCHIG00000015932,ENSCHIG00000016322,ENSCHIG00000020630,ENSCHIG00000022067,ENSCHIG00000025038	ENSCHIG00000021393
MF	GO:0005272	sodium channel activity	6	0	6	29	0.0255928	0.35548	ENSCHIG00000002319,ENSCHIG00000009678,ENSCHIG00000018525,ENSCHIG00000020127,ENSCHIG00000024980,ENSCHIG00000026110	-
CC	GO:0043230	extracellular organelle	9	1	10	63	0.0257872	0.357574	ENSCHIG00000009078,ENSCHIG00000018525,ENSCHIG00000018952,ENSCHIG00000019577,ENSCHIG00000021090,ENSCHIG00000022546,ENSCHIG00000022754,ENSCHIG00000025998,ENSCHIG00000026198	ENSCHIG00000027016
BP	GO:0071804	cellular potassium ion transport	11	1	12	79	0.0266307	0.364339	ENSCHIG00000005327,ENSCHIG00000006632,ENSCHIG00000011199,ENSCHIG00000013853,ENSCHIG00000017554,ENSCHIG00000017913,ENSCHIG00000018348,ENSCHIG00000018584,ENSCHIG00000022273,ENSCHIG00000023858,ENSCHIG00000026110	ENSCHIG00000017191
BP	GO:0071805	potassium ion transmembrane transport	11	1	12	79	0.0266307	0.364339	ENSCHIG00000005327,ENSCHIG00000006632,ENSCHIG00000011199,ENSCHIG00000013853,ENSCHIG00000017554,ENSCHIG00000017913,ENSCHIG00000018348,ENSCHIG00000018584,ENSCHIG00000022273,ENSCHIG00000023858,ENSCHIG00000026110	ENSCHIG00000017191
BP	GO:1990823	response to leukemia inhibitory factor	6	6	12	79	0.0266307	0.364339	ENSCHIG00000011689,ENSCHIG00000011737,ENSCHIG00000015014,ENSCHIG00000017651,ENSCHIG00000021072,ENSCHIG00000026179	ENSCHIG00000008019,ENSCHIG00000008359,ENSCHIG00000012775,ENSCHIG00000024199,ENSCHIG00000025257,ENSCHIG00000027016
BP	GO:1990830	cellular response to leukemia inhibitory factor	6	6	12	79	0.0266307	0.364339	ENSCHIG00000011689,ENSCHIG00000011737,ENSCHIG00000015014,ENSCHIG00000017651,ENSCHIG00000021072,ENSCHIG00000026179	ENSCHIG00000008019,ENSCHIG00000008359,ENSCHIG00000012775,ENSCHIG00000024199,ENSCHIG00000025257,ENSCHIG00000027016
CC	GO:0030315	T-tubule	3	2	5	22	0.026409	0.364339	ENSCHIG00000001734,ENSCHIG00000014164,ENSCHIG00000024980	ENSCHIG00000012021,ENSCHIG00000017191
CC	GO:0043209	myelin sheath	9	9	18	139	0.0265441	0.364339	ENSCHIG00000010560,ENSCHIG00000011664,ENSCHIG00000014922,ENSCHIG00000016322,ENSCHIG00000017645,ENSCHIG00000017883,ENSCHIG00000018297,ENSCHIG00000018952,ENSCHIG00000024912	ENSCHIG00000007588,ENSCHIG00000011095,ENSCHIG00000014252,ENSCHIG00000017191,ENSCHIG00000017801,ENSCHIG00000018632,ENSCHIG00000019061,ENSCHIG00000025558,ENSCHIG00000026699
CC	GO:0034358	plasma lipoprotein particle	3	1	4	15	0.0265944	0.364339	ENSCHIG00000008250,ENSCHIG00000016651,ENSCHIG00000021164	ENSCHIG00000024540
CC	GO:1990777	lipoprotein particle	3	1	4	15	0.0265944	0.364339	ENSCHIG00000008250,ENSCHIG00000016651,ENSCHIG00000021164	ENSCHIG00000024540
BP	GO:0048609	multicellular organismal reproductive process	31	13	44	400	0.0267764	0.365721	ENSCHIG00000001947,ENSCHIG00000005003,ENSCHIG00000007287,ENSCHIG00000009656,ENSCHIG00000009674,ENSCHIG00000012766,ENSCHIG00000013326,ENSCHIG00000013442,ENSCHIG00000013699,ENSCHIG00000014057,ENSCHIG00000015270,ENSCHIG00000016322,ENSCHIG00000016564,ENSCHIG00000016651,ENSCHIG00000018190,ENSCHIG00000018358,ENSCHIG00000019392,ENSCHIG00000020158,ENSCHIG00000021908,ENSCHIG00000022078,ENSCHIG00000023004,…	ENSCHIG00000005935,ENSCHIG00000008595,ENSCHIG00000010453,ENSCHIG00000011095,ENSCHIG00000011232,ENSCHIG00000012523,ENSCHIG00000012576,ENSCHIG00000016288,ENSCHIG00000017242,ENSCHIG00000018632,ENSCHIG00000022423,ENSCHIG00000025426,ENSCHIG00000025901
BP	GO:0060675	ureteric bud morphogenesis	8	1	9	53	0.0270418	0.368732	ENSCHIG00000010517,ENSCHIG00000010778,ENSCHIG00000012951,ENSCHIG00000013837,ENSCHIG00000015932,ENSCHIG00000016322,ENSCHIG00000022067,ENSCHIG00000025038	ENSCHIG00000021393
BP	GO:0030030	cell projection organization	71	15	86	859	0.0271314	0.369339	ENSCHIG00000000510,ENSCHIG00000001118,ENSCHIG00000001933,ENSCHIG00000004157,ENSCHIG00000004163,ENSCHIG00000005917,ENSCHIG00000006072,ENSCHIG00000008846,ENSCHIG00000009082,ENSCHIG00000009832,ENSCHIG00000010268,ENSCHIG00000010429,ENSCHIG00000010560,ENSCHIG00000010742,ENSCHIG00000010917,ENSCHIG00000011011,ENSCHIG00000011034,ENSCHIG00000011664,ENSCHIG00000011774,ENSCHIG00000011831,ENSCHIG00000012455,…	ENSCHIG00000007588,ENSCHIG00000008359,ENSCHIG00000010453,ENSCHIG00000011751,ENSCHIG00000015544,ENSCHIG00000016829,ENSCHIG00000017182,ENSCHIG00000018171,ENSCHIG00000019061,ENSCHIG00000020693,ENSCHIG00000023266,ENSCHIG00000024492,ENSCHIG00000025096,ENSCHIG00000025656,ENSCHIG00000025761
BP	GO:0051961	negative regulation of nervous system development	18	4	22	174	0.0271851	0.369456	ENSCHIG00000000510,ENSCHIG00000009082,ENSCHIG00000010414,ENSCHIG00000010560,ENSCHIG00000017591,ENSCHIG00000017645,ENSCHIG00000019450,ENSCHIG00000020062,ENSCHIG00000021120,ENSCHIG00000021986,ENSCHIG00000022513,ENSCHIG00000022571,ENSCHIG00000023774,ENSCHIG00000024661,ENSCHIG00000024864,ENSCHIG00000025481,ENSCHIG00000026510,ENSCHIG00000026919	ENSCHIG00000010453,ENSCHIG00000013194,ENSCHIG00000019614,ENSCHIG00000020693
BP	GO:0009887	animal organ morphogenesis	59	13	72	704	0.027323	0.370379	ENSCHIG00000005365,ENSCHIG00000007287,ENSCHIG00000007513,ENSCHIG00000007665,ENSCHIG00000008742,ENSCHIG00000008973,ENSCHIG00000009616,ENSCHIG00000010414,ENSCHIG00000010484,ENSCHIG00000010517,ENSCHIG00000010709,ENSCHIG00000010778,ENSCHIG00000011401,ENSCHIG00000011607,ENSCHIG00000012683,ENSCHIG00000012951,ENSCHIG00000013442,ENSCHIG00000013613,ENSCHIG00000013629,ENSCHIG00000013837,ENSCHIG00000014164,…	ENSCHIG00000008359,ENSCHIG00000008787,ENSCHIG00000011794,ENSCHIG00000012775,ENSCHIG00000016244,ENSCHIG00000018847,ENSCHIG00000019215,ENSCHIG00000021393,ENSCHIG00000022929,ENSCHIG00000023323,ENSCHIG00000025647,ENSCHIG00000025901,ENSCHIG00000026550
MF	GO:0008509	anion transmembrane transporter activity	13	4	17	128	0.0273434	0.370379	ENSCHIG00000001779,ENSCHIG00000009610,ENSCHIG00000016253,ENSCHIG00000016301,ENSCHIG00000019387,ENSCHIG00000020268,ENSCHIG00000020647,ENSCHIG00000021468,ENSCHIG00000022436,ENSCHIG00000022523,ENSCHIG00000023089,ENSCHIG00000023566,ENSCHIG00000025712	ENSCHIG00000013851,ENSCHIG00000015717,ENSCHIG00000017182,ENSCHIG00000020260
BP	GO:0021696	cerebellar cortex morphogenesis	5	1	6	29	0.0277603	0.372945	ENSCHIG00000007287,ENSCHIG00000016657,ENSCHIG00000017600,ENSCHIG00000022067,ENSCHIG00000022961	ENSCHIG00000016288
BP	GO:0046503	glycerolipid catabolic process	3	3	6	29	0.0277603	0.372945	ENSCHIG00000008250,ENSCHIG00000016651,ENSCHIG00000026459	ENSCHIG00000013660,ENSCHIG00000019614,ENSCHIG00000024540
MF	GO:0005227	calcium activated cation channel activity	4	0	4	15	0.0277975	0.372945	ENSCHIG00000002319,ENSCHIG00000005327,ENSCHIG00000013853,ENSCHIG00000022815	-
MF	GO:0008519	ammonium transmembrane transporter activity	1	3	4	15	0.0277975	0.372945	ENSCHIG00000023067	ENSCHIG00000013851,ENSCHIG00000018535,ENSCHIG00000021136
MF	GO:0016831	carboxy-lyase activity	1	3	4	15	0.0277975	0.372945	ENSCHIG00000004184	ENSCHIG00000013689,ENSCHIG00000019348,ENSCHIG00000024327
MF	GO:0038024	cargo receptor activity	2	3	5	22	0.0278059	0.372945	ENSCHIG00000011737,ENSCHIG00000025358	ENSCHIG00000012827,ENSCHIG00000019614,ENSCHIG00000027016
BP	GO:0021695	cerebellar cortex development	7	1	8	45	0.0281623	0.375565	ENSCHIG00000007287,ENSCHIG00000016657,ENSCHIG00000017600,ENSCHIG00000022067,ENSCHIG00000022961,ENSCHIG00000024594,ENSCHIG00000025014	ENSCHIG00000016288
BP	GO:0046889	positive regulation of lipid biosynthetic process	4	4	8	45	0.0281623	0.375565	ENSCHIG00000007254,ENSCHIG00000008250,ENSCHIG00000016921,ENSCHIG00000017450	ENSCHIG00000013660,ENSCHIG00000017362,ENSCHIG00000019614,ENSCHIG00000026550
CC	GO:0008328	ionotropic glutamate receptor complex	4	2	6	30	0.0282104	0.375565	ENSCHIG00000008401,ENSCHIG00000008888,ENSCHIG00000017828,ENSCHIG00000023742	ENSCHIG00000013660,ENSCHIG00000026842
CC	GO:0044304	main axon	6	0	6	30	0.0282104	0.375565	ENSCHIG00000000510,ENSCHIG00000010560,ENSCHIG00000011664,ENSCHIG00000017645,ENSCHIG00000023908,ENSCHIG00000024980	-
CC	GO:0099572	postsynaptic specialization	12	2	14	101	0.0282304	0.375565	ENSCHIG00000000510,ENSCHIG00000001118,ENSCHIG00000012611,ENSCHIG00000013707,ENSCHIG00000015658,ENSCHIG00000017346,ENSCHIG00000017828,ENSCHIG00000019052,ENSCHIG00000021908,ENSCHIG00000023908,ENSCHIG00000024912,ENSCHIG00000026047	ENSCHIG00000010522,ENSCHIG00000017191
BP	GO:0046849	bone remodeling	8	2	10	62	0.028316	0.376093	ENSCHIG00000011305,ENSCHIG00000014322,ENSCHIG00000015014,ENSCHIG00000016224,ENSCHIG00000016564,ENSCHIG00000018691,ENSCHIG00000021611,ENSCHIG00000024029	ENSCHIG00000009808,ENSCHIG00000027016
BP	GO:0120036	plasma membrane bounded cell projection organization	71	14	85	850	0.028668	0.380153	ENSCHIG00000000510,ENSCHIG00000001118,ENSCHIG00000001933,ENSCHIG00000004157,ENSCHIG00000004163,ENSCHIG00000005917,ENSCHIG00000006072,ENSCHIG00000008846,ENSCHIG00000009082,ENSCHIG00000009832,ENSCHIG00000010268,ENSCHIG00000010429,ENSCHIG00000010560,ENSCHIG00000010742,ENSCHIG00000010917,ENSCHIG00000011011,ENSCHIG00000011034,ENSCHIG00000011664,ENSCHIG00000011774,ENSCHIG00000011831,ENSCHIG00000012455,…	ENSCHIG00000007588,ENSCHIG00000010453,ENSCHIG00000011751,ENSCHIG00000015544,ENSCHIG00000016829,ENSCHIG00000017182,ENSCHIG00000018171,ENSCHIG00000019061,ENSCHIG00000020693,ENSCHIG00000023266,ENSCHIG00000024492,ENSCHIG00000025096,ENSCHIG00000025656,ENSCHIG00000025761
BP	GO:0009605	response to external stimulus	91	27	118	1223	0.0291725	0.385187	ENSCHIG00000000232,ENSCHIG00000000393,ENSCHIG00000003641,ENSCHIG00000004184,ENSCHIG00000007513,ENSCHIG00000008200,ENSCHIG00000008213,ENSCHIG00000009082,ENSCHIG00000009216,ENSCHIG00000009511,ENSCHIG00000009656,ENSCHIG00000009793,ENSCHIG00000009900,ENSCHIG00000010182,ENSCHIG00000010268,ENSCHIG00000010501,ENSCHIG00000010917,ENSCHIG00000011034,ENSCHIG00000011037,ENSCHIG00000011081,ENSCHIG00000011155,…	ENSCHIG00000004867,ENSCHIG00000006328,ENSCHIG00000008249,ENSCHIG00000010651,ENSCHIG00000011232,ENSCHIG00000011838,ENSCHIG00000012523,ENSCHIG00000013151,ENSCHIG00000015183,ENSCHIG00000015787,ENSCHIG00000016288,ENSCHIG00000017242,ENSCHIG00000018632,ENSCHIG00000019614,ENSCHIG00000019633,ENSCHIG00000019940,ENSCHIG00000020123,ENSCHIG00000020693,ENSCHIG00000021115,ENSCHIG00000021136,ENSCHIG00000021455,…
BP	GO:0009617	response to bacterium	28	8	36	318	0.0291757	0.385187	ENSCHIG00000000393,ENSCHIG00000003641,ENSCHIG00000004184,ENSCHIG00000007513,ENSCHIG00000010501,ENSCHIG00000011749,ENSCHIG00000011772,ENSCHIG00000011979,ENSCHIG00000012138,ENSCHIG00000012409,ENSCHIG00000012951,ENSCHIG00000013458,ENSCHIG00000014322,ENSCHIG00000014335,ENSCHIG00000014503,ENSCHIG00000016310,ENSCHIG00000016400,ENSCHIG00000016676,ENSCHIG00000016965,ENSCHIG00000017450,ENSCHIG00000017825,…	ENSCHIG00000004867,ENSCHIG00000015183,ENSCHIG00000015787,ENSCHIG00000018632,ENSCHIG00000019633,ENSCHIG00000021455,ENSCHIG00000025927,ENSCHIG00000026550
CC	GO:0033270	paranode region of axon	3	0	3	9	0.0291887	0.385187	ENSCHIG00000010560,ENSCHIG00000011664,ENSCHIG00000023908	-
BP	GO:0019674	NAD metabolic process	3	1	4	15	0.029526	0.387145	ENSCHIG00000014147,ENSCHIG00000018212,ENSCHIG00000025717	ENSCHIG00000025820
BP	GO:0055083	monovalent inorganic anion homeostasis	4	0	4	15	0.029526	0.387145	ENSCHIG00000004709,ENSCHIG00000007665,ENSCHIG00000014179,ENSCHIG00000024664	-
BP	GO:0060143	positive regulation of syncytium formation by plasma membrane fusion	2	2	4	15	0.029526	0.387145	ENSCHIG00000009793,ENSCHIG00000013486	ENSCHIG00000018171,ENSCHIG00000019633
BP	GO:1902476	chloride transmembrane transport	4	0	4	15	0.029526	0.387145	ENSCHIG00000019387,ENSCHIG00000020268,ENSCHIG00000021468,ENSCHIG00000022523	-
MF	GO:0022804	active transmembrane transporter activity	7	6	13	91	0.0296894	0.388666	ENSCHIG00000007254,ENSCHIG00000009610,ENSCHIG00000021090,ENSCHIG00000022273,ENSCHIG00000023067,ENSCHIG00000023566,ENSCHIG00000024152	ENSCHIG00000012687,ENSCHIG00000013323,ENSCHIG00000017191,ENSCHIG00000017558,ENSCHIG00000017966,ENSCHIG00000022809
BP	GO:0036465	synaptic vesicle recycling	3	2	5	22	0.0298492	0.389276	ENSCHIG00000016537,ENSCHIG00000018297,ENSCHIG00000026919	ENSCHIG00000000433,ENSCHIG00000009808
BP	GO:0048741	skeletal muscle fiber development	5	0	5	22	0.0298492	0.389276	ENSCHIG00000000887,ENSCHIG00000009793,ENSCHIG00000014164,ENSCHIG00000016322,ENSCHIG00000023858	-
MF	GO:0004497	monooxygenase activity	5	2	7	38	0.0298785	0.389276	ENSCHIG00000000393,ENSCHIG00000011059,ENSCHIG00000012643,ENSCHIG00000018212,ENSCHIG00000020835	ENSCHIG00000019108,ENSCHIG00000022151
BP	GO:0042100	B cell proliferation	8	1	9	54	0.0301795	0.389788	ENSCHIG00000012138,ENSCHIG00000013486,ENSCHIG00000014130,ENSCHIG00000014335,ENSCHIG00000016322,ENSCHIG00000018691,ENSCHIG00000020828,ENSCHIG00000025316	ENSCHIG00000027016
BP	GO:0072171	mesonephric tubule morphogenesis	8	1	9	54	0.0301795	0.389788	ENSCHIG00000010517,ENSCHIG00000010778,ENSCHIG00000012951,ENSCHIG00000013837,ENSCHIG00000015932,ENSCHIG00000016322,ENSCHIG00000022067,ENSCHIG00000025038	ENSCHIG00000021393
MF	GO:0004467	long-chain fatty acid-CoA ligase activity	1	2	3	9	0.0302508	0.389788	ENSCHIG00000011482	ENSCHIG00000016543,ENSCHIG00000026484
MF	GO:0004745	retinol dehydrogenase activity	2	1	3	9	0.0302508	0.389788	ENSCHIG00000012951,ENSCHIG00000016676	ENSCHIG00000008787
MF	GO:0008028	monocarboxylic acid transmembrane transporter activity	2	1	3	9	0.0302508	0.389788	ENSCHIG00000023089,ENSCHIG00000025712	ENSCHIG00000015717
MF	GO:0015174	basic amino acid transmembrane transporter activity	2	1	3	9	0.0302508	0.389788	ENSCHIG00000022436,ENSCHIG00000023089	ENSCHIG00000013851
MF	GO:0016638	oxidoreductase activity, acting on the CH-NH2 group of donors	2	1	3	9	0.0302508	0.389788	ENSCHIG00000001947,ENSCHIG00000022064	ENSCHIG00000017030
BP	GO:0006909	phagocytosis	6	8	14	99	0.0307215	0.395232	ENSCHIG00000009303,ENSCHIG00000011155,ENSCHIG00000018872,ENSCHIG00000020902,ENSCHIG00000025358,ENSCHIG00000025694	ENSCHIG00000009808,ENSCHIG00000012523,ENSCHIG00000013575,ENSCHIG00000015787,ENSCHIG00000019614,ENSCHIG00000021115,ENSCHIG00000021455,ENSCHIG00000024540
BP	GO:0120035	regulation of plasma membrane bounded cell projection organization	34	7	41	372	0.030868	0.396494	ENSCHIG00000000510,ENSCHIG00000004157,ENSCHIG00000009082,ENSCHIG00000009832,ENSCHIG00000010429,ENSCHIG00000010560,ENSCHIG00000010742,ENSCHIG00000010917,ENSCHIG00000011011,ENSCHIG00000011831,ENSCHIG00000014939,ENSCHIG00000015855,ENSCHIG00000016310,ENSCHIG00000017645,ENSCHIG00000018612,ENSCHIG00000019052,ENSCHIG00000019450,ENSCHIG00000021120,ENSCHIG00000021408,ENSCHIG00000021908,ENSCHIG00000022297,…	ENSCHIG00000010453,ENSCHIG00000011751,ENSCHIG00000015544,ENSCHIG00000018171,ENSCHIG00000020693,ENSCHIG00000023266,ENSCHIG00000025096
BP	GO:0072088	nephron epithelium morphogenesis	9	1	10	63	0.0312831	0.397173	ENSCHIG00000010517,ENSCHIG00000010778,ENSCHIG00000012951,ENSCHIG00000013837,ENSCHIG00000015932,ENSCHIG00000016322,ENSCHIG00000020630,ENSCHIG00000022067,ENSCHIG00000025038	ENSCHIG00000021393
BP	GO:0050764	regulation of phagocytosis	1	7	8	46	0.0317332	0.397173	ENSCHIG00000018872	ENSCHIG00000009808,ENSCHIG00000012523,ENSCHIG00000013575,ENSCHIG00000015787,ENSCHIG00000021115,ENSCHIG00000021455,ENSCHIG00000024540
BP	GO:0060113	inner ear receptor cell differentiation	7	1	8	46	0.0317332	0.397173	ENSCHIG00000014517,ENSCHIG00000015932,ENSCHIG00000018424,ENSCHIG00000018773,ENSCHIG00000021468,ENSCHIG00000022061,ENSCHIG00000026287	ENSCHIG00000024492
BP	GO:0010566	regulation of ketone biosynthetic process	2	1	3	9	0.0317447	0.397173	ENSCHIG00000010429,ENSCHIG00000012951	ENSCHIG00000026550
BP	GO:0021521	ventral spinal cord interneuron specification	3	0	3	9	0.0317447	0.397173	ENSCHIG00000017600,ENSCHIG00000021986,ENSCHIG00000023774	-
BP	GO:0031646	positive regulation of neurological system process	3	0	3	9	0.0317447	0.397173	ENSCHIG00000009082,ENSCHIG00000010560,ENSCHIG00000011305	-
BP	GO:0033700	phospholipid efflux	1	2	3	9	0.0317447	0.397173	ENSCHIG00000007254	ENSCHIG00000023165,ENSCHIG00000024540
BP	GO:0038065	collagen-activated signaling pathway	1	2	3	9	0.0317447	0.397173	ENSCHIG00000025296	ENSCHIG00000022125,ENSCHIG00000026168
BP	GO:0045141	meiotic telomere clustering	3	0	3	9	0.0317447	0.397173	ENSCHIG00000014057,ENSCHIG00000022078,ENSCHIG00000026054	-
BP	GO:0051968	positive regulation of synaptic transmission, glutamatergic	3	0	3	9	0.0317447	0.397173	ENSCHIG00000009082,ENSCHIG00000023742,ENSCHIG00000026510	-
BP	GO:0060573	cell fate specification involved in pattern specification	3	0	3	9	0.0317447	0.397173	ENSCHIG00000017600,ENSCHIG00000021986,ENSCHIG00000023774	-
BP	GO:0071371	cellular response to gonadotropin stimulus	1	2	3	9	0.0317447	0.397173	ENSCHIG00000020647	ENSCHIG00000005935,ENSCHIG00000018847
BP	GO:0072017	distal tubule development	3	0	3	9	0.0317447	0.397173	ENSCHIG00000007665,ENSCHIG00000015363,ENSCHIG00000020630	-
BP	GO:0097106	postsynaptic density organization	3	0	3	9	0.0317447	0.397173	ENSCHIG00000001118,ENSCHIG00000023742,ENSCHIG00000026919	-
BP	GO:0099084	postsynaptic specialization organization	3	0	3	9	0.0317447	0.397173	ENSCHIG00000001118,ENSCHIG00000023742,ENSCHIG00000026919	-
BP	GO:2000095	regulation of Wnt signaling pathway, planar cell polarity pathway	2	1	3	9	0.0317447	0.397173	ENSCHIG00000022144,ENSCHIG00000022955	ENSCHIG00000016244
CC	GO:0034705	potassium channel complex	9	0	9	56	0.0311672	0.397173	ENSCHIG00000006632,ENSCHIG00000008888,ENSCHIG00000011199,ENSCHIG00000014117,ENSCHIG00000017645,ENSCHIG00000017913,ENSCHIG00000018348,ENSCHIG00000018584,ENSCHIG00000026110	-
BP	GO:0045927	positive regulation of growth	18	3	21	167	0.0320543	0.400434	ENSCHIG00000004157,ENSCHIG00000007287,ENSCHIG00000009656,ENSCHIG00000009793,ENSCHIG00000010632,ENSCHIG00000010742,ENSCHIG00000010917,ENSCHIG00000011011,ENSCHIG00000013849,ENSCHIG00000016310,ENSCHIG00000016322,ENSCHIG00000018424,ENSCHIG00000020615,ENSCHIG00000021120,ENSCHIG00000022955,ENSCHIG00000023346,ENSCHIG00000025316,ENSCHIG00000026875	ENSCHIG00000010453,ENSCHIG00000018847,ENSCHIG00000025096
BP	GO:0048232	male gamete generation	23	7	30	258	0.0321163	0.400598	ENSCHIG00000007287,ENSCHIG00000009674,ENSCHIG00000012766,ENSCHIG00000013326,ENSCHIG00000013442,ENSCHIG00000013699,ENSCHIG00000014057,ENSCHIG00000015270,ENSCHIG00000016651,ENSCHIG00000018358,ENSCHIG00000019392,ENSCHIG00000020158,ENSCHIG00000021908,ENSCHIG00000022078,ENSCHIG00000023408,ENSCHIG00000023868,ENSCHIG00000025807,ENSCHIG00000025847,ENSCHIG00000025886,ENSCHIG00000026179,ENSCHIG00000026190,…	ENSCHIG00000005935,ENSCHIG00000010453,ENSCHIG00000011095,ENSCHIG00000011232,ENSCHIG00000012576,ENSCHIG00000017242,ENSCHIG00000022423
BP	GO:0015850	organic hydroxy compound transport	9	6	15	109	0.0321948	0.400967	ENSCHIG00000000288,ENSCHIG00000007254,ENSCHIG00000011305,ENSCHIG00000013837,ENSCHIG00000016651,ENSCHIG00000021164,ENSCHIG00000023610,ENSCHIG00000025712,ENSCHIG00000027038	ENSCHIG00000009808,ENSCHIG00000015717,ENSCHIG00000019614,ENSCHIG00000021424,ENSCHIG00000023165,ENSCHIG00000024540
BP	GO:0046847	filopodium assembly	4	2	6	30	0.0323749	0.402598	ENSCHIG00000015855,ENSCHIG00000019052,ENSCHIG00000021908,ENSCHIG00000025970	ENSCHIG00000017182,ENSCHIG00000025656
BP	GO:0040008	regulation of growth	30	12	42	384	0.0325162	0.40363	ENSCHIG00000000510,ENSCHIG00000004157,ENSCHIG00000007287,ENSCHIG00000009082,ENSCHIG00000009656,ENSCHIG00000009793,ENSCHIG00000009832,ENSCHIG00000010632,ENSCHIG00000010742,ENSCHIG00000010917,ENSCHIG00000011011,ENSCHIG00000011607,ENSCHIG00000011831,ENSCHIG00000012502,ENSCHIG00000013837,ENSCHIG00000013849,ENSCHIG00000016310,ENSCHIG00000016322,ENSCHIG00000016564,ENSCHIG00000018424,ENSCHIG00000019450,…	ENSCHIG00000010453,ENSCHIG00000010522,ENSCHIG00000012650,ENSCHIG00000015787,ENSCHIG00000016217,ENSCHIG00000016288,ENSCHIG00000018847,ENSCHIG00000019940,ENSCHIG00000020693,ENSCHIG00000025096,ENSCHIG00000025901,ENSCHIG00000026066
BP	GO:0035239	tube morphogenesis	25	7	32	279	0.032601	0.40363	ENSCHIG00000005365,ENSCHIG00000010517,ENSCHIG00000010778,ENSCHIG00000012683,ENSCHIG00000012951,ENSCHIG00000013837,ENSCHIG00000014517,ENSCHIG00000015855,ENSCHIG00000015932,ENSCHIG00000016322,ENSCHIG00000016564,ENSCHIG00000017600,ENSCHIG00000017724,ENSCHIG00000018190,ENSCHIG00000018972,ENSCHIG00000019495,ENSCHIG00000020630,ENSCHIG00000021120,ENSCHIG00000021986,ENSCHIG00000022067,ENSCHIG00000022955,…	ENSCHIG00000008359,ENSCHIG00000012713,ENSCHIG00000018847,ENSCHIG00000020028,ENSCHIG00000020693,ENSCHIG00000021393,ENSCHIG00000022125
BP	GO:0001706	endoderm formation	2	5	7	38	0.0326549	0.40363	ENSCHIG00000016983,ENSCHIG00000022067	ENSCHIG00000002832,ENSCHIG00000016526,ENSCHIG00000018847,ENSCHIG00000025901,ENSCHIG00000026168
BP	GO:0048701	embryonic cranial skeleton morphogenesis	5	2	7	38	0.0326549	0.40363	ENSCHIG00000014427,ENSCHIG00000017724,ENSCHIG00000022067,ENSCHIG00000023757,ENSCHIG00000024864	ENSCHIG00000011794,ENSCHIG00000019215
BP	GO:0042110	T cell activation	32	2	34	300	0.0328787	0.403728	ENSCHIG00000007513,ENSCHIG00000009511,ENSCHIG00000010111,ENSCHIG00000011155,ENSCHIG00000011339,ENSCHIG00000012390,ENSCHIG00000012455,ENSCHIG00000014130,ENSCHIG00000014302,ENSCHIG00000014330,ENSCHIG00000015014,ENSCHIG00000016322,ENSCHIG00000016564,ENSCHIG00000018997,ENSCHIG00000019860,ENSCHIG00000019900,ENSCHIG00000019984,ENSCHIG00000020244,ENSCHIG00000020339,ENSCHIG00000020828,ENSCHIG00000021993,…	ENSCHIG00000025865,ENSCHIG00000027016
BP	GO:0001578	microtubule bundle formation	9	0	9	55	0.0335625	0.403728	ENSCHIG00000000510,ENSCHIG00000001933,ENSCHIG00000005917,ENSCHIG00000006072,ENSCHIG00000008846,ENSCHIG00000013326,ENSCHIG00000019392,ENSCHIG00000021908,ENSCHIG00000024939	-
BP	GO:0021675	nerve development	7	2	9	55	0.0335625	0.403728	ENSCHIG00000000920,ENSCHIG00000013832,ENSCHIG00000014179,ENSCHIG00000017591,ENSCHIG00000021468,ENSCHIG00000022513,ENSCHIG00000023757	ENSCHIG00000016288,ENSCHIG00000023266
BP	GO:0046651	lymphocyte proliferation	19	2	21	168	0.0339262	0.403728	ENSCHIG00000009511,ENSCHIG00000011339,ENSCHIG00000012138,ENSCHIG00000012455,ENSCHIG00000012683,ENSCHIG00000013486,ENSCHIG00000014130,ENSCHIG00000014330,ENSCHIG00000014335,ENSCHIG00000016322,ENSCHIG00000016564,ENSCHIG00000018691,ENSCHIG00000018997,ENSCHIG00000019984,ENSCHIG00000020828,ENSCHIG00000023143,ENSCHIG00000024438,ENSCHIG00000025316,ENSCHIG00000027177	ENSCHIG00000025865,ENSCHIG00000027016
BP	GO:0016042	lipid catabolic process	11	6	17	129	0.0342545	0.403728	ENSCHIG00000004597,ENSCHIG00000008250,ENSCHIG00000010501,ENSCHIG00000011772,ENSCHIG00000012643,ENSCHIG00000016651,ENSCHIG00000019450,ENSCHIG00000020615,ENSCHIG00000023285,ENSCHIG00000025030,ENSCHIG00000026459	ENSCHIG00000013660,ENSCHIG00000016543,ENSCHIG00000019614,ENSCHIG00000022289,ENSCHIG00000024540,ENSCHIG00000026484
BP	GO:0044344	cellular response to fibroblast growth factor stimulus	8	2	10	64	0.0344625	0.403728	ENSCHIG00000004163,ENSCHIG00000005365,ENSCHIG00000012683,ENSCHIG00000013629,ENSCHIG00000015932,ENSCHIG00000024886,ENSCHIG00000025020,ENSCHIG00000025038	ENSCHIG00000008359,ENSCHIG00000020028
BP	GO:0071774	response to fibroblast growth factor	8	2	10	64	0.0344625	0.403728	ENSCHIG00000004163,ENSCHIG00000005365,ENSCHIG00000012683,ENSCHIG00000013629,ENSCHIG00000015932,ENSCHIG00000024886,ENSCHIG00000025020,ENSCHIG00000025038	ENSCHIG00000008359,ENSCHIG00000020028
BP	GO:0072028	nephron morphogenesis	9	1	10	64	0.0344625	0.403728	ENSCHIG00000010517,ENSCHIG00000010778,ENSCHIG00000012951,ENSCHIG00000013837,ENSCHIG00000015932,ENSCHIG00000016322,ENSCHIG00000020630,ENSCHIG00000022067,ENSCHIG00000025038	ENSCHIG00000021393
BP	GO:0048608	reproductive structure development	23	10	33	291	0.0349082	0.403728	ENSCHIG00000002159,ENSCHIG00000005003,ENSCHIG00000007513,ENSCHIG00000008846,ENSCHIG00000008990,ENSCHIG00000009656,ENSCHIG00000010709,ENSCHIG00000011198,ENSCHIG00000012683,ENSCHIG00000013442,ENSCHIG00000013603,ENSCHIG00000016322,ENSCHIG00000017600,ENSCHIG00000017724,ENSCHIG00000019495,ENSCHIG00000020062,ENSCHIG00000022067,ENSCHIG00000022078,ENSCHIG00000022955,ENSCHIG00000025038,ENSCHIG00000025316,…	ENSCHIG00000005935,ENSCHIG00000008595,ENSCHIG00000012523,ENSCHIG00000016288,ENSCHIG00000018632,ENSCHIG00000018847,ENSCHIG00000025211,ENSCHIG00000025426,ENSCHIG00000025901,ENSCHIG00000026550
BP	GO:0000096	sulfur amino acid metabolic process	3	2	5	23	0.0356483	0.403728	ENSCHIG00000009078,ENSCHIG00000009411,ENSCHIG00000021611	ENSCHIG00000017242,ENSCHIG00000025257
BP	GO:0010721	negative regulation of cell development	18	5	23	189	0.0358683	0.403728	ENSCHIG00000000510,ENSCHIG00000009082,ENSCHIG00000010414,ENSCHIG00000010560,ENSCHIG00000016322,ENSCHIG00000017591,ENSCHIG00000017645,ENSCHIG00000019052,ENSCHIG00000019450,ENSCHIG00000020062,ENSCHIG00000021120,ENSCHIG00000022513,ENSCHIG00000023774,ENSCHIG00000024661,ENSCHIG00000024864,ENSCHIG00000025481,ENSCHIG00000026510,ENSCHIG00000026919	ENSCHIG00000010453,ENSCHIG00000013194,ENSCHIG00000019614,ENSCHIG00000020028,ENSCHIG00000020693
BP	GO:0045666	positive regulation of neuron differentiation	18	5	23	189	0.0358683	0.403728	ENSCHIG00000004157,ENSCHIG00000010429,ENSCHIG00000010742,ENSCHIG00000010917,ENSCHIG00000011011,ENSCHIG00000012951,ENSCHIG00000014939,ENSCHIG00000016322,ENSCHIG00000017591,ENSCHIG00000017600,ENSCHIG00000021120,ENSCHIG00000021908,ENSCHIG00000023346,ENSCHIG00000023774,ENSCHIG00000024864,ENSCHIG00000025970,ENSCHIG00000026875,ENSCHIG00000026919	ENSCHIG00000015544,ENSCHIG00000018171,ENSCHIG00000023266,ENSCHIG00000025096,ENSCHIG00000026550
BP	GO:0032943	mononuclear cell proliferation	19	2	21	169	0.0358784	0.403728	ENSCHIG00000009511,ENSCHIG00000011339,ENSCHIG00000012138,ENSCHIG00000012455,ENSCHIG00000012683,ENSCHIG00000013486,ENSCHIG00000014130,ENSCHIG00000014330,ENSCHIG00000014335,ENSCHIG00000016322,ENSCHIG00000016564,ENSCHIG00000018691,ENSCHIG00000018997,ENSCHIG00000019984,ENSCHIG00000020828,ENSCHIG00000023143,ENSCHIG00000024438,ENSCHIG00000025316,ENSCHIG00000027177	ENSCHIG00000025865,ENSCHIG00000027016
BP	GO:0002175	protein localization to paranode region of axon	2	0	2	4	0.0360621	0.403728	ENSCHIG00000011664,ENSCHIG00000023908	-
BP	GO:0002760	positive regulation of antimicrobial humoral response	2	0	2	4	0.0360621	0.403728	ENSCHIG00000017825,ENSCHIG00000021675	-
BP	GO:0006067	ethanol metabolic process	2	0	2	4	0.0360621	0.403728	ENSCHIG00000013564,ENSCHIG00000016676	-
BP	GO:0006068	ethanol catabolic process	2	0	2	4	0.0360621	0.403728	ENSCHIG00000013564,ENSCHIG00000016676	-
BP	GO:0009946	proximal/distal axis specification	2	0	2	4	0.0360621	0.403728	ENSCHIG00000010414,ENSCHIG00000012683	-
BP	GO:0015747	urate transport	2	0	2	4	0.0360621	0.403728	ENSCHIG00000025749,ENSCHIG00000026295	-
BP	GO:0016554	cytidine to uridine editing	1	1	2	4	0.0360621	0.403728	ENSCHIG00000020411	ENSCHIG00000026214
BP	GO:0019886	antigen processing and presentation of exogenous peptide antigen via MHC class II	2	0	2	4	0.0360621	0.403728	ENSCHIG00000014130,ENSCHIG00000014302	-
BP	GO:0021563	glossopharyngeal nerve development	2	0	2	4	0.0360621	0.403728	ENSCHIG00000000920,ENSCHIG00000014179	-
BP	GO:0021938	smoothened signaling pathway involved in regulation of cerebellar granule cell precursor cell proliferation	2	0	2	4	0.0360621	0.403728	ENSCHIG00000007287,ENSCHIG00000017600	-
BP	GO:0022605	oogenesis stage	1	1	2	4	0.0360621	0.403728	ENSCHIG00000005003	ENSCHIG00000012523
BP	GO:0032650	regulation of interleukin-1 alpha production	2	0	2	4	0.0360621	0.403728	ENSCHIG00000013458,ENSCHIG00000022513	-
BP	GO:0034398	telomere tethering at nuclear periphery	2	0	2	4	0.0360621	0.403728	ENSCHIG00000022078,ENSCHIG00000026054	-
BP	GO:0034626	fatty acid elongation, polyunsaturated fatty acid	1	1	2	4	0.0360621	0.403728	ENSCHIG00000002858	ENSCHIG00000002685
BP	GO:0044821	meiotic telomere tethering at nuclear periphery	2	0	2	4	0.0360621	0.403728	ENSCHIG00000022078,ENSCHIG00000026054	-
BP	GO:0046033	AMP metabolic process	1	1	2	4	0.0360621	0.403728	ENSCHIG00000013332	ENSCHIG00000010651
BP	GO:0046813	receptor-mediated virion attachment to host cell	1	1	2	4	0.0360621	0.403728	ENSCHIG00000016500	ENSCHIG00000016448
BP	GO:0048625	myoblast fate commitment	2	0	2	4	0.0360621	0.403728	ENSCHIG00000005326,ENSCHIG00000009793	-
BP	GO:0048808	male genitalia morphogenesis	2	0	2	4	0.0360621	0.403728	ENSCHIG00000012683,ENSCHIG00000013442	-
BP	GO:0051823	regulation of synapse structural plasticity	1	1	2	4	0.0360621	0.403728	ENSCHIG00000015208	ENSCHIG00000018171
BP	GO:0051971	positive regulation of transmission of nerve impulse	2	0	2	4	0.0360621	0.403728	ENSCHIG00000009082,ENSCHIG00000011305	-
BP	GO:0060287	epithelial cilium movement involved in determination of left/right asymmetry	2	0	2	4	0.0360621	0.403728	ENSCHIG00000008846,ENSCHIG00000011401	-
BP	GO:0060437	lung growth	1	1	2	4	0.0360621	0.403728	ENSCHIG00000012683	ENSCHIG00000008359
BP	GO:0061209	cell proliferation involved in mesonephros development	2	0	2	4	0.0360621	0.403728	ENSCHIG00000012951,ENSCHIG00000025038	-
BP	GO:0070197	meiotic attachment of telomere to nuclear envelope	2	0	2	4	0.0360621	0.403728	ENSCHIG00000022078,ENSCHIG00000026054	-
BP	GO:0071420	cellular response to histamine	2	0	2	4	0.0360621	0.403728	ENSCHIG00000021468,ENSCHIG00000022523	-
BP	GO:0072553	terminal button organization	2	0	2	4	0.0360621	0.403728	ENSCHIG00000026510,ENSCHIG00000026919	-
BP	GO:0072592	oxygen metabolic process	2	0	2	4	0.0360621	0.403728	ENSCHIG00000019450,ENSCHIG00000020835	-
BP	GO:0090315	negative regulation of protein targeting to membrane	1	1	2	4	0.0360621	0.403728	ENSCHIG00000019052	ENSCHIG00000020028
BP	GO:0090598	male anatomical structure morphogenesis	2	0	2	4	0.0360621	0.403728	ENSCHIG00000012683,ENSCHIG00000013442	-
BP	GO:0097240	chromosome attachment to the nuclear envelope	2	0	2	4	0.0360621	0.403728	ENSCHIG00000022078,ENSCHIG00000026054	-
BP	GO:1900454	positive regulation of long term synaptic depression	2	0	2	4	0.0360621	0.403728	ENSCHIG00000016657,ENSCHIG00000026047	-
BP	GO:1902035	positive regulation of hematopoietic stem cell proliferation	1	1	2	4	0.0360621	0.403728	ENSCHIG00000017758	ENSCHIG00000025211
BP	GO:1903071	positive regulation of ER-associated ubiquitin-dependent protein catabolic process	0	2	2	4	0.0360621	0.403728	-	ENSCHIG00000012576,ENSCHIG00000019038
BP	GO:1903596	regulation of gap junction assembly	1	1	2	4	0.0360621	0.403728	ENSCHIG00000010778	ENSCHIG00000016448
BP	GO:2000064	regulation of cortisol biosynthetic process	2	0	2	4	0.0360621	0.403728	ENSCHIG00000010429,ENSCHIG00000012951	-
BP	GO:2000343	positive regulation of chemokine (C-X-C motif) ligand 2 production	2	0	2	4	0.0360621	0.403728	ENSCHIG00000008729,ENSCHIG00000014130	-
CC	GO:0044309	neuron spine	8	0	8	48	0.0338045	0.403728	ENSCHIG00000010182,ENSCHIG00000012455,ENSCHIG00000015208,ENSCHIG00000017346,ENSCHIG00000017450,ENSCHIG00000017913,ENSCHIG00000021908,ENSCHIG00000023742	-
CC	GO:0031466	Cul5-RING ubiquitin ligase complex	1	1	2	4	0.0339487	0.403728	ENSCHIG00000015322	ENSCHIG00000013336
CC	GO:0042611	MHC protein complex	2	0	2	4	0.0339487	0.403728	ENSCHIG00000014130,ENSCHIG00000014302	-
CC	GO:0042613	MHC class II protein complex	2	0	2	4	0.0339487	0.403728	ENSCHIG00000014130,ENSCHIG00000014302	-
CC	GO:0042622	photoreceptor outer segment membrane	2	0	2	4	0.0339487	0.403728	ENSCHIG00000000107,ENSCHIG00000026198	-
CC	GO:0097224	sperm connecting piece	2	0	2	4	0.0339487	0.403728	ENSCHIG00000015270,ENSCHIG00000018358	-
CC	GO:0070382	exocytic vesicle	6	3	9	57	0.0345075	0.403728	ENSCHIG00000017828,ENSCHIG00000018324,ENSCHIG00000019450,ENSCHIG00000024912,ENSCHIG00000025639,ENSCHIG00000026811	ENSCHIG00000000433,ENSCHIG00000000529,ENSCHIG00000009808
MF	GO:0004857	enzyme inhibitor activity	8	10	18	141	0.0335959	0.403728	ENSCHIG00000007665,ENSCHIG00000016310,ENSCHIG00000016400,ENSCHIG00000016965,ENSCHIG00000019450,ENSCHIG00000020018,ENSCHIG00000025316,ENSCHIG00000026590	ENSCHIG00000000810,ENSCHIG00000010453,ENSCHIG00000016288,ENSCHIG00000018632,ENSCHIG00000019940,ENSCHIG00000022780,ENSCHIG00000024540,ENSCHIG00000024986,ENSCHIG00000026258,ENSCHIG00000027215
MF	GO:0016614	oxidoreductase activity, acting on CH-OH group of donors	3	7	10	65	0.0338928	0.403728	ENSCHIG00000002159,ENSCHIG00000012951,ENSCHIG00000016676	ENSCHIG00000001144,ENSCHIG00000008787,ENSCHIG00000014252,ENSCHIG00000015556,ENSCHIG00000020123,ENSCHIG00000020217,ENSCHIG00000026057
MF	GO:0004252	serine-type endopeptidase activity	6	1	7	39	0.033981	0.403728	ENSCHIG00000006707,ENSCHIG00000009335,ENSCHIG00000009587,ENSCHIG00000016546,ENSCHIG00000017825,ENSCHIG00000020663	ENSCHIG00000010763
MF	GO:0051393	alpha-actinin binding	4	0	4	16	0.0347667	0.403728	ENSCHIG00000005327,ENSCHIG00000008742,ENSCHIG00000015877,ENSCHIG00000020183	-
MF	GO:0005451	monovalent cation:proton antiporter activity	1	1	2	4	0.0348395	0.403728	ENSCHIG00000021090	ENSCHIG00000013323
MF	GO:0005452	inorganic anion exchanger activity	2	0	2	4	0.0348395	0.403728	ENSCHIG00000009610,ENSCHIG00000023566	-
MF	GO:0015385	sodium:proton antiporter activity	1	1	2	4	0.0348395	0.403728	ENSCHIG00000021090	ENSCHIG00000013323
MF	GO:0015643	toxic substance binding	1	1	2	4	0.0348395	0.403728	ENSCHIG00000018952	ENSCHIG00000023291
MF	GO:0016530	metallochaperone activity	0	2	2	4	0.0348395	0.403728	-	ENSCHIG00000021497,ENSCHIG00000026140
MF	GO:0023023	MHC protein complex binding	2	0	2	4	0.0348395	0.403728	ENSCHIG00000014130,ENSCHIG00000014302	-
MF	GO:0035473	lipase binding	2	0	2	4	0.0348395	0.403728	ENSCHIG00000008250,ENSCHIG00000016651	-
MF	GO:0070697	activin receptor binding	1	1	2	4	0.0348395	0.403728	ENSCHIG00000013149	ENSCHIG00000025901
CC	GO:0001750	photoreceptor outer segment	6	1	7	40	0.0361296	0.403932	ENSCHIG00000000107,ENSCHIG00000018872,ENSCHIG00000021408,ENSCHIG00000023742,ENSCHIG00000024939,ENSCHIG00000026198	ENSCHIG00000026841
BP	GO:0043269	regulation of ion transport	26	7	33	292	0.0363964	0.406361	ENSCHIG00000000887,ENSCHIG00000001734,ENSCHIG00000005327,ENSCHIG00000005699,ENSCHIG00000006632,ENSCHIG00000009678,ENSCHIG00000011722,ENSCHIG00000014179,ENSCHIG00000014954,ENSCHIG00000015014,ENSCHIG00000016253,ENSCHIG00000016322,ENSCHIG00000016983,ENSCHIG00000017346,ENSCHIG00000017554,ENSCHIG00000018141,ENSCHIG00000018584,ENSCHIG00000019842,ENSCHIG00000020076,ENSCHIG00000022273,ENSCHIG00000023610,…	ENSCHIG00000009808,ENSCHIG00000016288,ENSCHIG00000016448,ENSCHIG00000021497,ENSCHIG00000022913,ENSCHIG00000025563,ENSCHIG00000026140
BP	GO:0045665	negative regulation of neuron differentiation	14	3	17	130	0.0365289	0.407285	ENSCHIG00000000510,ENSCHIG00000009082,ENSCHIG00000010414,ENSCHIG00000010560,ENSCHIG00000017591,ENSCHIG00000017645,ENSCHIG00000019450,ENSCHIG00000021120,ENSCHIG00000022513,ENSCHIG00000024661,ENSCHIG00000024864,ENSCHIG00000025481,ENSCHIG00000026510,ENSCHIG00000026919	ENSCHIG00000010453,ENSCHIG00000013194,ENSCHIG00000020693
BP	GO:0002700	regulation of production of molecular mediator of immune response	10	3	13	92	0.0366705	0.408308	ENSCHIG00000007513,ENSCHIG00000009511,ENSCHIG00000014130,ENSCHIG00000014330,ENSCHIG00000016400,ENSCHIG00000017825,ENSCHIG00000021675,ENSCHIG00000021993,ENSCHIG00000025038,ENSCHIG00000025191	ENSCHIG00000024540,ENSCHIG00000025096,ENSCHIG00000027016
BP	GO:0032528	microvillus organization	3	1	4	16	0.0368831	0.409563	ENSCHIG00000009832,ENSCHIG00000011774,ENSCHIG00000016310	ENSCHIG00000025761
BP	GO:0035743	CD4-positive, alpha-beta T cell cytokine production	4	0	4	16	0.0368831	0.409563	ENSCHIG00000009511,ENSCHIG00000019718,ENSCHIG00000021993,ENSCHIG00000025038	-
BP	GO:0009913	epidermal cell differentiation	14	1	15	111	0.0370766	0.410732	ENSCHIG00000007287,ENSCHIG00000010632,ENSCHIG00000013613,ENSCHIG00000013837,ENSCHIG00000016400,ENSCHIG00000017723,ENSCHIG00000017724,ENSCHIG00000018773,ENSCHIG00000019495,ENSCHIG00000019860,ENSCHIG00000020339,ENSCHIG00000022061,ENSCHIG00000026287,ENSCHIG00000026619	ENSCHIG00000019633
BP	GO:0009063	cellular amino acid catabolic process	4	3	7	39	0.0370887	0.410732	ENSCHIG00000001947,ENSCHIG00000009411,ENSCHIG00000022064,ENSCHIG00000025717	ENSCHIG00000008019,ENSCHIG00000024327,ENSCHIG00000026057
BP	GO:0019362	pyridine nucleotide metabolic process	7	2	9	56	0.0371986	0.410839	ENSCHIG00000011059,ENSCHIG00000014147,ENSCHIG00000016921,ENSCHIG00000018212,ENSCHIG00000020835,ENSCHIG00000023341,ENSCHIG00000025717	ENSCHIG00000001144,ENSCHIG00000025820
BP	GO:0046496	nicotinamide nucleotide metabolic process	7	2	9	56	0.0371986	0.410839	ENSCHIG00000011059,ENSCHIG00000014147,ENSCHIG00000016921,ENSCHIG00000018212,ENSCHIG00000020835,ENSCHIG00000023341,ENSCHIG00000025717	ENSCHIG00000001144,ENSCHIG00000025820
CC	GO:0005911	cell-cell junction	28	1	29	259	0.0372514	0.410868	ENSCHIG00000003280,ENSCHIG00000004163,ENSCHIG00000006791,ENSCHIG00000007513,ENSCHIG00000008233,ENSCHIG00000008516,ENSCHIG00000009485,ENSCHIG00000011155,ENSCHIG00000011664,ENSCHIG00000011737,ENSCHIG00000012455,ENSCHIG00000013149,ENSCHIG00000013613,ENSCHIG00000016271,ENSCHIG00000017059,ENSCHIG00000017307,ENSCHIG00000017724,ENSCHIG00000019900,ENSCHIG00000019924,ENSCHIG00000020183,ENSCHIG00000020420,…	ENSCHIG00000011095
BP	GO:0050771	negative regulation of axonogenesis	5	1	6	31	0.0374603	0.411511	ENSCHIG00000000510,ENSCHIG00000009082,ENSCHIG00000019450,ENSCHIG00000021120,ENSCHIG00000024661	ENSCHIG00000020693
BP	GO:0051057	positive regulation of small GTPase mediated signal transduction	4	2	6	31	0.0374603	0.411511	ENSCHIG00000012683,ENSCHIG00000020062,ENSCHIG00000023397,ENSCHIG00000027087	ENSCHIG00000023266,ENSCHIG00000025211
BP	GO:0090102	cochlea development	6	0	6	31	0.0374603	0.411511	ENSCHIG00000014517,ENSCHIG00000017600,ENSCHIG00000018424,ENSCHIG00000018972,ENSCHIG00000021468,ENSCHIG00000023757	-
CC	GO:0016528	sarcoplasm	5	1	6	32	0.0376536	0.412528	ENSCHIG00000012037,ENSCHIG00000014164,ENSCHIG00000016600,ENSCHIG00000018453,ENSCHIG00000024152	ENSCHIG00000025563
CC	GO:0098878	neurotransmitter receptor complex	4	2	6	32	0.0376536	0.412528	ENSCHIG00000008401,ENSCHIG00000008888,ENSCHIG00000017828,ENSCHIG00000023742	ENSCHIG00000013660,ENSCHIG00000026842
BP	GO:0050768	negative regulation of neurogenesis	16	4	20	160	0.0378056	0.412713	ENSCHIG00000000510,ENSCHIG00000009082,ENSCHIG00000010414,ENSCHIG00000010560,ENSCHIG00000017591,ENSCHIG00000017645,ENSCHIG00000019450,ENSCHIG00000020062,ENSCHIG00000021120,ENSCHIG00000022513,ENSCHIG00000023774,ENSCHIG00000024661,ENSCHIG00000024864,ENSCHIG00000025481,ENSCHIG00000026510,ENSCHIG00000026919	ENSCHIG00000010453,ENSCHIG00000013194,ENSCHIG00000019614,ENSCHIG00000020693
BP	GO:0007276	gamete generation	28	9	37	335	0.0378066	0.412713	ENSCHIG00000005003,ENSCHIG00000007287,ENSCHIG00000009674,ENSCHIG00000012766,ENSCHIG00000013326,ENSCHIG00000013442,ENSCHIG00000013699,ENSCHIG00000014057,ENSCHIG00000015270,ENSCHIG00000016322,ENSCHIG00000016564,ENSCHIG00000016651,ENSCHIG00000018190,ENSCHIG00000018358,ENSCHIG00000019392,ENSCHIG00000020158,ENSCHIG00000021908,ENSCHIG00000022078,ENSCHIG00000023004,ENSCHIG00000023408,ENSCHIG00000023868,…	ENSCHIG00000005935,ENSCHIG00000010453,ENSCHIG00000011095,ENSCHIG00000011232,ENSCHIG00000012523,ENSCHIG00000012576,ENSCHIG00000017242,ENSCHIG00000022423,ENSCHIG00000025901
BP	GO:0009582	detection of abiotic stimulus	7	3	10	65	0.0378607	0.412713	ENSCHIG00000000232,ENSCHIG00000015754,ENSCHIG00000018664,ENSCHIG00000018872,ENSCHIG00000022061,ENSCHIG00000024980,ENSCHIG00000026287	ENSCHIG00000016288,ENSCHIG00000020123,ENSCHIG00000026258
BP	GO:0055088	lipid homeostasis	5	6	11	74	0.0378719	0.412713	ENSCHIG00000007254,ENSCHIG00000008250,ENSCHIG00000016651,ENSCHIG00000017450,ENSCHIG00000025481	ENSCHIG00000012775,ENSCHIG00000019614,ENSCHIG00000021970,ENSCHIG00000023323,ENSCHIG00000024327,ENSCHIG00000024540
BP	GO:0072006	nephron development	13	1	14	102	0.0383877	0.417778	ENSCHIG00000003280,ENSCHIG00000007665,ENSCHIG00000010517,ENSCHIG00000010778,ENSCHIG00000012951,ENSCHIG00000013837,ENSCHIG00000015363,ENSCHIG00000015932,ENSCHIG00000016322,ENSCHIG00000020630,ENSCHIG00000022067,ENSCHIG00000025038,ENSCHIG00000026198	ENSCHIG00000021393
BP	GO:0032990	cell part morphogenesis	37	5	42	389	0.0389532	0.423371	ENSCHIG00000000510,ENSCHIG00000001118,ENSCHIG00000004157,ENSCHIG00000004163,ENSCHIG00000009082,ENSCHIG00000010268,ENSCHIG00000010742,ENSCHIG00000010917,ENSCHIG00000011011,ENSCHIG00000011034,ENSCHIG00000011664,ENSCHIG00000011831,ENSCHIG00000013482,ENSCHIG00000013832,ENSCHIG00000016310,ENSCHIG00000016322,ENSCHIG00000017298,ENSCHIG00000017591,ENSCHIG00000017600,ENSCHIG00000017645,ENSCHIG00000019450,…	ENSCHIG00000011751,ENSCHIG00000019061,ENSCHIG00000020693,ENSCHIG00000023266,ENSCHIG00000025096
BP	GO:0061458	reproductive system development	23	10	33	294	0.039517	0.426487	ENSCHIG00000002159,ENSCHIG00000005003,ENSCHIG00000007513,ENSCHIG00000008846,ENSCHIG00000008990,ENSCHIG00000009656,ENSCHIG00000010709,ENSCHIG00000011198,ENSCHIG00000012683,ENSCHIG00000013442,ENSCHIG00000013603,ENSCHIG00000016322,ENSCHIG00000017600,ENSCHIG00000017724,ENSCHIG00000019495,ENSCHIG00000020062,ENSCHIG00000022067,ENSCHIG00000022078,ENSCHIG00000022955,ENSCHIG00000025038,ENSCHIG00000025316,…	ENSCHIG00000005935,ENSCHIG00000008595,ENSCHIG00000012523,ENSCHIG00000016288,ENSCHIG00000018632,ENSCHIG00000018847,ENSCHIG00000025211,ENSCHIG00000025426,ENSCHIG00000025901,ENSCHIG00000026550
BP	GO:0008361	regulation of cell size	11	2	13	93	0.0395692	0.426487	ENSCHIG00000000510,ENSCHIG00000009082,ENSCHIG00000010917,ENSCHIG00000011155,ENSCHIG00000011831,ENSCHIG00000012696,ENSCHIG00000019450,ENSCHIG00000020828,ENSCHIG00000021120,ENSCHIG00000023774,ENSCHIG00000023858	ENSCHIG00000020693,ENSCHIG00000025096
BP	GO:0030307	positive regulation of cell growth	11	2	13	93	0.0395692	0.426487	ENSCHIG00000004157,ENSCHIG00000010632,ENSCHIG00000010742,ENSCHIG00000010917,ENSCHIG00000011011,ENSCHIG00000016322,ENSCHIG00000021120,ENSCHIG00000022955,ENSCHIG00000023346,ENSCHIG00000025316,ENSCHIG00000026875	ENSCHIG00000010453,ENSCHIG00000025096
BP	GO:0031345	negative regulation of cell projection organization	10	3	13	93	0.0395692	0.426487	ENSCHIG00000000510,ENSCHIG00000009082,ENSCHIG00000010560,ENSCHIG00000019450,ENSCHIG00000021120,ENSCHIG00000021408,ENSCHIG00000024661,ENSCHIG00000025481,ENSCHIG00000026510,ENSCHIG00000026919	ENSCHIG00000008359,ENSCHIG00000010453,ENSCHIG00000020693
BP	GO:0040007	growth	44	16	60	585	0.0396416	0.426487	ENSCHIG00000000510,ENSCHIG00000001118,ENSCHIG00000004157,ENSCHIG00000004163,ENSCHIG00000005003,ENSCHIG00000007287,ENSCHIG00000008250,ENSCHIG00000009082,ENSCHIG00000009656,ENSCHIG00000009793,ENSCHIG00000009832,ENSCHIG00000010632,ENSCHIG00000010742,ENSCHIG00000010917,ENSCHIG00000011011,ENSCHIG00000011034,ENSCHIG00000011198,ENSCHIG00000011607,ENSCHIG00000011831,ENSCHIG00000012502,ENSCHIG00000012683,…	ENSCHIG00000008359,ENSCHIG00000010453,ENSCHIG00000010522,ENSCHIG00000012523,ENSCHIG00000012650,ENSCHIG00000014907,ENSCHIG00000015787,ENSCHIG00000016217,ENSCHIG00000016288,ENSCHIG00000018847,ENSCHIG00000019940,ENSCHIG00000020693,ENSCHIG00000021393,ENSCHIG00000025096,ENSCHIG00000025901,ENSCHIG00000026066
BP	GO:0030534	adult behavior	14	1	15	112	0.0397083	0.426487	ENSCHIG00000008213,ENSCHIG00000009656,ENSCHIG00000011305,ENSCHIG00000014447,ENSCHIG00000015504,ENSCHIG00000017645,ENSCHIG00000018424,ENSCHIG00000020596,ENSCHIG00000022523,ENSCHIG00000023742,ENSCHIG00000024594,ENSCHIG00000024980,ENSCHIG00000026075,ENSCHIG00000026510	ENSCHIG00000019061
BP	GO:0072073	kidney epithelium development	13	2	15	112	0.0397083	0.426487	ENSCHIG00000003280,ENSCHIG00000007665,ENSCHIG00000010517,ENSCHIG00000010778,ENSCHIG00000012951,ENSCHIG00000013837,ENSCHIG00000015363,ENSCHIG00000015932,ENSCHIG00000016322,ENSCHIG00000020630,ENSCHIG00000022067,ENSCHIG00000025038,ENSCHIG00000026198	ENSCHIG00000020693,ENSCHIG00000021393
MF	GO:0043028	cysteine-type endopeptidase regulator activity involved in apoptotic process	4	1	5	24	0.0393134	0.426487	ENSCHIG00000007665,ENSCHIG00000016310,ENSCHIG00000019450,ENSCHIG00000025316	ENSCHIG00000018632
MF	GO:0016491	oxidoreductase activity	15	21	36	332	0.0395551	0.426487	ENSCHIG00000000393,ENSCHIG00000001947,ENSCHIG00000002159,ENSCHIG00000011059,ENSCHIG00000011979,ENSCHIG00000012643,ENSCHIG00000012951,ENSCHIG00000014147,ENSCHIG00000016676,ENSCHIG00000018212,ENSCHIG00000020835,ENSCHIG00000021611,ENSCHIG00000022064,ENSCHIG00000023208,ENSCHIG00000026080	ENSCHIG00000001144,ENSCHIG00000008787,ENSCHIG00000010625,ENSCHIG00000011264,ENSCHIG00000013447,ENSCHIG00000014252,ENSCHIG00000014700,ENSCHIG00000014907,ENSCHIG00000015112,ENSCHIG00000015556,ENSCHIG00000017030,ENSCHIG00000017958,ENSCHIG00000018012,ENSCHIG00000018632,ENSCHIG00000019108,ENSCHIG00000020123,ENSCHIG00000020217,ENSCHIG00000021831,ENSCHIG00000022151,ENSCHIG00000025722,ENSCHIG00000026057
MF	GO:0032934	sterol binding	2	4	6	32	0.0398256	0.427187	ENSCHIG00000005408,ENSCHIG00000013837	ENSCHIG00000000433,ENSCHIG00000017362,ENSCHIG00000021424,ENSCHIG00000024540
BP	GO:0044255	cellular lipid metabolic process	28	22	50	476	0.0399607	0.428076	ENSCHIG00000000393,ENSCHIG00000002858,ENSCHIG00000004184,ENSCHIG00000004597,ENSCHIG00000007254,ENSCHIG00000008250,ENSCHIG00000009050,ENSCHIG00000010111,ENSCHIG00000010501,ENSCHIG00000010778,ENSCHIG00000011482,ENSCHIG00000011772,ENSCHIG00000012002,ENSCHIG00000012696,ENSCHIG00000014130,ENSCHIG00000015820,ENSCHIG00000016134,ENSCHIG00000016651,ENSCHIG00000016676,ENSCHIG00000016921,ENSCHIG00000019450,…	ENSCHIG00000001909,ENSCHIG00000002685,ENSCHIG00000005257,ENSCHIG00000008787,ENSCHIG00000012189,ENSCHIG00000013660,ENSCHIG00000015289,ENSCHIG00000016543,ENSCHIG00000017362,ENSCHIG00000018012,ENSCHIG00000018847,ENSCHIG00000019348,ENSCHIG00000019614,ENSCHIG00000020123,ENSCHIG00000021424,ENSCHIG00000021963,ENSCHIG00000022289,ENSCHIG00000022600,ENSCHIG00000023291,ENSCHIG00000023323,ENSCHIG00000024540,…
BP	GO:0048562	embryonic organ morphogenesis	23	4	27	232	0.0401232	0.429256	ENSCHIG00000007287,ENSCHIG00000007513,ENSCHIG00000009616,ENSCHIG00000010414,ENSCHIG00000012683,ENSCHIG00000014179,ENSCHIG00000014427,ENSCHIG00000015504,ENSCHIG00000016564,ENSCHIG00000017600,ENSCHIG00000017724,ENSCHIG00000018424,ENSCHIG00000018972,ENSCHIG00000019495,ENSCHIG00000020456,ENSCHIG00000021120,ENSCHIG00000021986,ENSCHIG00000022061,ENSCHIG00000022067,ENSCHIG00000022882,ENSCHIG00000023757,…	ENSCHIG00000008359,ENSCHIG00000011794,ENSCHIG00000019215,ENSCHIG00000023323
BP	GO:0050801	ion homeostasis	29	13	42	390	0.04035	0.430109	ENSCHIG00000004709,ENSCHIG00000005699,ENSCHIG00000007254,ENSCHIG00000007665,ENSCHIG00000008973,ENSCHIG00000009678,ENSCHIG00000009934,ENSCHIG00000014164,ENSCHIG00000014179,ENSCHIG00000014954,ENSCHIG00000015014,ENSCHIG00000015363,ENSCHIG00000016322,ENSCHIG00000016921,ENSCHIG00000017828,ENSCHIG00000018525,ENSCHIG00000019450,ENSCHIG00000020630,ENSCHIG00000020663,ENSCHIG00000021090,ENSCHIG00000022273,…	ENSCHIG00000008680,ENSCHIG00000012576,ENSCHIG00000012827,ENSCHIG00000017191,ENSCHIG00000017558,ENSCHIG00000019038,ENSCHIG00000020634,ENSCHIG00000022913,ENSCHIG00000024327,ENSCHIG00000025257,ENSCHIG00000025563,ENSCHIG00000026550,ENSCHIG00000027016
BP	GO:0044703	multi-organism reproductive process	36	13	49	466	0.0410595	0.430109	ENSCHIG00000001947,ENSCHIG00000005003,ENSCHIG00000007287,ENSCHIG00000009656,ENSCHIG00000009674,ENSCHIG00000011607,ENSCHIG00000012766,ENSCHIG00000013326,ENSCHIG00000013442,ENSCHIG00000013699,ENSCHIG00000014057,ENSCHIG00000014517,ENSCHIG00000014732,ENSCHIG00000015270,ENSCHIG00000016322,ENSCHIG00000016564,ENSCHIG00000016651,ENSCHIG00000016983,ENSCHIG00000018190,ENSCHIG00000018358,ENSCHIG00000019392,…	ENSCHIG00000005935,ENSCHIG00000008595,ENSCHIG00000010453,ENSCHIG00000011095,ENSCHIG00000011232,ENSCHIG00000012523,ENSCHIG00000012576,ENSCHIG00000016288,ENSCHIG00000017242,ENSCHIG00000018632,ENSCHIG00000022423,ENSCHIG00000025426,ENSCHIG00000025901
BP	GO:0015918	sterol transport	4	5	9	57	0.0410947	0.430109	ENSCHIG00000007254,ENSCHIG00000013837,ENSCHIG00000016651,ENSCHIG00000021164	ENSCHIG00000009808,ENSCHIG00000019614,ENSCHIG00000021424,ENSCHIG00000023165,ENSCHIG00000024540
BP	GO:0030301	cholesterol transport	4	5	9	57	0.0410947	0.430109	ENSCHIG00000007254,ENSCHIG00000013837,ENSCHIG00000016651,ENSCHIG00000021164	ENSCHIG00000009808,ENSCHIG00000019614,ENSCHIG00000021424,ENSCHIG00000023165,ENSCHIG00000024540
BP	GO:0001708	cell fate specification	10	0	10	66	0.0414834	0.430109	ENSCHIG00000013837,ENSCHIG00000015993,ENSCHIG00000016564,ENSCHIG00000017600,ENSCHIG00000017723,ENSCHIG00000021925,ENSCHIG00000021986,ENSCHIG00000022513,ENSCHIG00000022955,ENSCHIG00000023774	-
BP	GO:0006639	acylglycerol metabolic process	6	4	10	66	0.0414834	0.430109	ENSCHIG00000004184,ENSCHIG00000008250,ENSCHIG00000012696,ENSCHIG00000015820,ENSCHIG00000016134,ENSCHIG00000016651	ENSCHIG00000013660,ENSCHIG00000019614,ENSCHIG00000023323,ENSCHIG00000024540
BP	GO:0009581	detection of external stimulus	7	3	10	66	0.0414834	0.430109	ENSCHIG00000000232,ENSCHIG00000015754,ENSCHIG00000018664,ENSCHIG00000018872,ENSCHIG00000022061,ENSCHIG00000024980,ENSCHIG00000026287	ENSCHIG00000016288,ENSCHIG00000020123,ENSCHIG00000026258
BP	GO:0021517	ventral spinal cord development	6	1	7	40	0.041901	0.430109	ENSCHIG00000013837,ENSCHIG00000017600,ENSCHIG00000021986,ENSCHIG00000022067,ENSCHIG00000022513,ENSCHIG00000023774	ENSCHIG00000025656
BP	GO:0061005	cell differentiation involved in kidney development	7	0	7	40	0.041901	0.430109	ENSCHIG00000003280,ENSCHIG00000013837,ENSCHIG00000015932,ENSCHIG00000016983,ENSCHIG00000022067,ENSCHIG00000025038,ENSCHIG00000026198	-
BP	GO:0001941	postsynaptic membrane organization	5	0	5	24	0.0420948	0.430109	ENSCHIG00000013149,ENSCHIG00000013707,ENSCHIG00000024661,ENSCHIG00000026510,ENSCHIG00000026919	-
BP	GO:0002715	regulation of natural killer cell mediated immunity	5	0	5	24	0.0420948	0.430109	ENSCHIG00000000255,ENSCHIG00000011155,ENSCHIG00000011749,ENSCHIG00000019718,ENSCHIG00000025191	-
BP	GO:0031644	regulation of neurological system process	5	0	5	24	0.0420948	0.430109	ENSCHIG00000009082,ENSCHIG00000010182,ENSCHIG00000010560,ENSCHIG00000011305,ENSCHIG00000017828	-
BP	GO:0032633	interleukin-4 production	4	1	5	24	0.0420948	0.430109	ENSCHIG00000012455,ENSCHIG00000025038,ENSCHIG00000025316,ENSCHIG00000027054	ENSCHIG00000017471
BP	GO:0045494	photoreceptor cell maintenance	5	0	5	24	0.0420948	0.430109	ENSCHIG00000000107,ENSCHIG00000018872,ENSCHIG00000021408,ENSCHIG00000024939,ENSCHIG00000026198	-
BP	GO:0048730	epidermis morphogenesis	5	0	5	24	0.0420948	0.430109	ENSCHIG00000010632,ENSCHIG00000011607,ENSCHIG00000012683,ENSCHIG00000015120,ENSCHIG00000016322	-
BP	GO:0060122	inner ear receptor stereocilium organization	4	1	5	24	0.0420948	0.430109	ENSCHIG00000014517,ENSCHIG00000015932,ENSCHIG00000018424,ENSCHIG00000022061	ENSCHIG00000024492
BP	GO:0042063	gliogenesis	17	4	21	172	0.042235	0.430109	ENSCHIG00000000292,ENSCHIG00000010560,ENSCHIG00000012683,ENSCHIG00000012951,ENSCHIG00000017298,ENSCHIG00000017591,ENSCHIG00000017645,ENSCHIG00000019450,ENSCHIG00000020062,ENSCHIG00000021925,ENSCHIG00000022578,ENSCHIG00000023192,ENSCHIG00000023774,ENSCHIG00000024864,ENSCHIG00000024886,ENSCHIG00000025316,ENSCHIG00000026510	ENSCHIG00000007588,ENSCHIG00000016288,ENSCHIG00000019614,ENSCHIG00000022600
BP	GO:0002087	regulation of respiratory gaseous exchange by neurological system process	3	0	3	10	0.0426434	0.430109	ENSCHIG00000017591,ENSCHIG00000026510,ENSCHIG00000026919	-
BP	GO:0007288	sperm axoneme assembly	3	0	3	10	0.0426434	0.430109	ENSCHIG00000013326,ENSCHIG00000019392,ENSCHIG00000021908	-
BP	GO:0010801	negative regulation of peptidyl-threonine phosphorylation	2	1	3	10	0.0426434	0.430109	ENSCHIG00000019052,ENSCHIG00000024221	ENSCHIG00000008359
BP	GO:0010960	magnesium ion homeostasis	3	0	3	10	0.0426434	0.430109	ENSCHIG00000007665,ENSCHIG00000014179,ENSCHIG00000023858	-
BP	GO:0018158	protein oxidation	0	3	3	10	0.0426434	0.430109	-	ENSCHIG00000016346,ENSCHIG00000018632,ENSCHIG00000024540
BP	GO:0032656	regulation of interleukin-13 production	2	1	3	10	0.0426434	0.430109	ENSCHIG00000025038,ENSCHIG00000025316	ENSCHIG00000017471
BP	GO:0034698	response to gonadotropin	1	2	3	10	0.0426434	0.430109	ENSCHIG00000020647	ENSCHIG00000005935,ENSCHIG00000018847
BP	GO:0042953	lipoprotein transport	3	0	3	10	0.0426434	0.430109	ENSCHIG00000015877,ENSCHIG00000016651,ENSCHIG00000019577	-
BP	GO:0044872	lipoprotein localization	3	0	3	10	0.0426434	0.430109	ENSCHIG00000015877,ENSCHIG00000016651,ENSCHIG00000019577	-
BP	GO:0045117	azole transport	1	2	3	10	0.0426434	0.430109	ENSCHIG00000023089	ENSCHIG00000013851,ENSCHIG00000021136
BP	GO:0046184	aldehyde biosynthetic process	2	1	3	10	0.0426434	0.430109	ENSCHIG00000010429,ENSCHIG00000012951	ENSCHIG00000026550
BP	GO:0055075	potassium ion homeostasis	2	1	3	10	0.0426434	0.430109	ENSCHIG00000007665,ENSCHIG00000022273	ENSCHIG00000017191
BP	GO:0060080	inhibitory postsynaptic potential	3	0	3	10	0.0426434	0.430109	ENSCHIG00000019911,ENSCHIG00000021468,ENSCHIG00000026510	-
BP	GO:0070857	regulation of bile acid biosynthetic process	2	1	3	10	0.0426434	0.430109	ENSCHIG00000012643,ENSCHIG00000017450	ENSCHIG00000017362
BP	GO:0072111	cell proliferation involved in kidney development	3	0	3	10	0.0426434	0.430109	ENSCHIG00000012951,ENSCHIG00000013837,ENSCHIG00000025038	-
BP	GO:0072178	nephric duct morphogenesis	2	1	3	10	0.0426434	0.430109	ENSCHIG00000022067,ENSCHIG00000025038	ENSCHIG00000020693
BP	GO:1990089	response to nerve growth factor	1	2	3	10	0.0426434	0.430109	ENSCHIG00000001118	ENSCHIG00000010453,ENSCHIG00000023266
BP	GO:1990090	cellular response to nerve growth factor stimulus	1	2	3	10	0.0426434	0.430109	ENSCHIG00000001118	ENSCHIG00000010453,ENSCHIG00000023266
BP	GO:2000310	regulation of NMDA receptor activity	3	0	3	10	0.0426434	0.430109	ENSCHIG00000019842,ENSCHIG00000026510,ENSCHIG00000026919	-
BP	GO:0044281	small molecule metabolic process	53	30	83	844	0.0429197	0.430109	ENSCHIG00000001947,ENSCHIG00000002858,ENSCHIG00000004184,ENSCHIG00000004597,ENSCHIG00000007254,ENSCHIG00000007665,ENSCHIG00000008250,ENSCHIG00000009050,ENSCHIG00000009078,ENSCHIG00000009216,ENSCHIG00000009411,ENSCHIG00000010048,ENSCHIG00000010429,ENSCHIG00000010501,ENSCHIG00000010567,ENSCHIG00000011059,ENSCHIG00000011249,ENSCHIG00000011355,ENSCHIG00000011482,ENSCHIG00000011607,ENSCHIG00000012409,…	ENSCHIG00000001144,ENSCHIG00000002685,ENSCHIG00000005935,ENSCHIG00000008019,ENSCHIG00000010651,ENSCHIG00000011264,ENSCHIG00000011643,ENSCHIG00000012775,ENSCHIG00000014907,ENSCHIG00000015556,ENSCHIG00000016543,ENSCHIG00000017242,ENSCHIG00000017362,ENSCHIG00000017801,ENSCHIG00000018012,ENSCHIG00000019614,ENSCHIG00000021424,ENSCHIG00000021963,ENSCHIG00000022151,ENSCHIG00000022289,ENSCHIG00000023323,…
BP	GO:0035850	epithelial cell differentiation involved in kidney development	6	0	6	32	0.0430286	0.430109	ENSCHIG00000003280,ENSCHIG00000015932,ENSCHIG00000016983,ENSCHIG00000022067,ENSCHIG00000025038,ENSCHIG00000026198	-
BP	GO:0045684	positive regulation of epidermis development	6	0	6	32	0.0430286	0.430109	ENSCHIG00000009216,ENSCHIG00000010632,ENSCHIG00000013837,ENSCHIG00000017723,ENSCHIG00000019495,ENSCHIG00000020339	-
BP	GO:0050766	positive regulation of phagocytosis	1	5	6	32	0.0430286	0.430109	ENSCHIG00000018872	ENSCHIG00000012523,ENSCHIG00000013575,ENSCHIG00000015787,ENSCHIG00000021115,ENSCHIG00000024540
BP	GO:0070663	regulation of leukocyte proliferation	15	3	18	143	0.0444054	0.430109	ENSCHIG00000009511,ENSCHIG00000011339,ENSCHIG00000012455,ENSCHIG00000012683,ENSCHIG00000013486,ENSCHIG00000014130,ENSCHIG00000014330,ENSCHIG00000014335,ENSCHIG00000016322,ENSCHIG00000016564,ENSCHIG00000018691,ENSCHIG00000018997,ENSCHIG00000019984,ENSCHIG00000024438,ENSCHIG00000027177	ENSCHIG00000025211,ENSCHIG00000025865,ENSCHIG00000027016
BP	GO:0060284	regulation of cell development	44	13	57	556	0.0444498	0.430109	ENSCHIG00000000510,ENSCHIG00000004157,ENSCHIG00000009082,ENSCHIG00000009973,ENSCHIG00000010414,ENSCHIG00000010429,ENSCHIG00000010560,ENSCHIG00000010742,ENSCHIG00000010917,ENSCHIG00000011011,ENSCHIG00000011831,ENSCHIG00000012951,ENSCHIG00000014939,ENSCHIG00000015014,ENSCHIG00000016322,ENSCHIG00000017298,ENSCHIG00000017591,ENSCHIG00000017600,ENSCHIG00000017645,ENSCHIG00000018324,ENSCHIG00000018612,…	ENSCHIG00000010453,ENSCHIG00000011751,ENSCHIG00000013194,ENSCHIG00000015544,ENSCHIG00000016288,ENSCHIG00000018171,ENSCHIG00000019614,ENSCHIG00000020028,ENSCHIG00000020693,ENSCHIG00000023266,ENSCHIG00000025096,ENSCHIG00000025558,ENSCHIG00000026550
BP	GO:0051251	positive regulation of lymphocyte activation	19	2	21	173	0.0445263	0.430109	ENSCHIG00000009511,ENSCHIG00000011339,ENSCHIG00000012455,ENSCHIG00000012683,ENSCHIG00000013486,ENSCHIG00000014130,ENSCHIG00000014330,ENSCHIG00000015014,ENSCHIG00000016322,ENSCHIG00000016564,ENSCHIG00000018691,ENSCHIG00000018997,ENSCHIG00000019984,ENSCHIG00000020828,ENSCHIG00000021993,ENSCHIG00000024438,ENSCHIG00000025038,ENSCHIG00000025961,ENSCHIG00000027177	ENSCHIG00000025865,ENSCHIG00000027016
BP	GO:0060993	kidney morphogenesis	10	1	11	76	0.0448004	0.430109	ENSCHIG00000010517,ENSCHIG00000010778,ENSCHIG00000012683,ENSCHIG00000012951,ENSCHIG00000013837,ENSCHIG00000015932,ENSCHIG00000016322,ENSCHIG00000020630,ENSCHIG00000022067,ENSCHIG00000025038	ENSCHIG00000021393
BP	GO:0002719	negative regulation of cytokine production involved in immune response	3	1	4	17	0.0451979	0.430109	ENSCHIG00000009511,ENSCHIG00000021993,ENSCHIG00000025191	ENSCHIG00000024540
BP	GO:0036314	response to sterol	2	2	4	17	0.0451979	0.430109	ENSCHIG00000005408,ENSCHIG00000013837	ENSCHIG00000023323,ENSCHIG00000024473
BP	GO:0045742	positive regulation of epidermal growth factor receptor signaling pathway	4	0	4	17	0.0451979	0.430109	ENSCHIG00000010778,ENSCHIG00000016983,ENSCHIG00000021908,ENSCHIG00000025079	-
BP	GO:0060713	labyrinthine layer morphogenesis	4	0	4	17	0.0451979	0.430109	ENSCHIG00000007513,ENSCHIG00000017724,ENSCHIG00000025316,ENSCHIG00000026619	-
BP	GO:0090103	cochlea morphogenesis	4	0	4	17	0.0451979	0.430109	ENSCHIG00000017600,ENSCHIG00000018424,ENSCHIG00000018972,ENSCHIG00000023757	-
BP	GO:0140115	export across plasma membrane	3	1	4	17	0.0451979	0.430109	ENSCHIG00000013853,ENSCHIG00000018584,ENSCHIG00000022273	ENSCHIG00000017191
BP	GO:0014074	response to purine-containing compound	7	2	9	58	0.0452572	0.430109	ENSCHIG00000011607,ENSCHIG00000013458,ENSCHIG00000014164,ENSCHIG00000016600,ENSCHIG00000019052,ENSCHIG00000020647,ENSCHIG00000023610	ENSCHIG00000011264,ENSCHIG00000022913
BP	GO:0015718	monocarboxylic acid transport	6	3	9	58	0.0452572	0.430109	ENSCHIG00000009050,ENSCHIG00000015014,ENSCHIG00000023089,ENSCHIG00000025712,ENSCHIG00000026295,ENSCHIG00000027038	ENSCHIG00000015717,ENSCHIG00000016543,ENSCHIG00000026484
BP	GO:0050770	regulation of axonogenesis	10	3	13	95	0.0458454	0.430109	ENSCHIG00000000510,ENSCHIG00000009082,ENSCHIG00000010917,ENSCHIG00000011831,ENSCHIG00000017645,ENSCHIG00000019450,ENSCHIG00000021120,ENSCHIG00000023774,ENSCHIG00000023858,ENSCHIG00000024661	ENSCHIG00000011751,ENSCHIG00000020693,ENSCHIG00000025096
BP	GO:0048705	skeletal system morphogenesis	15	7	22	184	0.0466023	0.430109	ENSCHIG00000005365,ENSCHIG00000009616,ENSCHIG00000013629,ENSCHIG00000014179,ENSCHIG00000014322,ENSCHIG00000014427,ENSCHIG00000015504,ENSCHIG00000016564,ENSCHIG00000016965,ENSCHIG00000017724,ENSCHIG00000022067,ENSCHIG00000022882,ENSCHIG00000022955,ENSCHIG00000023757,ENSCHIG00000024864	ENSCHIG00000008787,ENSCHIG00000011794,ENSCHIG00000019215,ENSCHIG00000021393,ENSCHIG00000022929,ENSCHIG00000023323,ENSCHIG00000026550
BP	GO:0010977	negative regulation of neuron projection development	9	2	11	77	0.0485707	0.430109	ENSCHIG00000000510,ENSCHIG00000009082,ENSCHIG00000010560,ENSCHIG00000019450,ENSCHIG00000021120,ENSCHIG00000024661,ENSCHIG00000025481,ENSCHIG00000026510,ENSCHIG00000026919	ENSCHIG00000010453,ENSCHIG00000020693
BP	GO:0006112	energy reserve metabolic process	5	3	8	50	0.0490732	0.430109	ENSCHIG00000017450,ENSCHIG00000019450,ENSCHIG00000020166,ENSCHIG00000023341,ENSCHIG00000024664	ENSCHIG00000011255,ENSCHIG00000012021,ENSCHIG00000025820
BP	GO:0007140	male meiotic nuclear division	6	0	6	33	0.0490891	0.430109	ENSCHIG00000013442,ENSCHIG00000014057,ENSCHIG00000020158,ENSCHIG00000025807,ENSCHIG00000026179,ENSCHIG00000026242	-
BP	GO:0009954	proximal/distal pattern formation	6	0	6	33	0.0490891	0.430109	ENSCHIG00000007287,ENSCHIG00000010414,ENSCHIG00000012683,ENSCHIG00000017600,ENSCHIG00000024661,ENSCHIG00000024864	-
BP	GO:0046850	regulation of bone remodeling	4	2	6	33	0.0490891	0.430109	ENSCHIG00000011305,ENSCHIG00000015014,ENSCHIG00000016224,ENSCHIG00000018691	ENSCHIG00000009808,ENSCHIG00000027016
BP	GO:0050870	positive regulation of T cell activation	14	2	16	125	0.0491283	0.430109	ENSCHIG00000009511,ENSCHIG00000011339,ENSCHIG00000012455,ENSCHIG00000014130,ENSCHIG00000014330,ENSCHIG00000015014,ENSCHIG00000016564,ENSCHIG00000018997,ENSCHIG00000019984,ENSCHIG00000020828,ENSCHIG00000024438,ENSCHIG00000025038,ENSCHIG00000025961,ENSCHIG00000027177	ENSCHIG00000025865,ENSCHIG00000027016
BP	GO:0045124	regulation of bone resorption	4	1	5	25	0.0491986	0.430109	ENSCHIG00000011305,ENSCHIG00000015014,ENSCHIG00000016224,ENSCHIG00000018691	ENSCHIG00000027016
BP	GO:0035270	endocrine system development	11	2	13	96	0.0492297	0.430109	ENSCHIG00000005326,ENSCHIG00000007287,ENSCHIG00000010414,ENSCHIG00000010429,ENSCHIG00000012683,ENSCHIG00000012951,ENSCHIG00000014179,ENSCHIG00000017600,ENSCHIG00000022513,ENSCHIG00000023774,ENSCHIG00000025038	ENSCHIG00000018847,ENSCHIG00000026550
BP	GO:0009719	response to endogenous stimulus	53	22	75	760	0.049369	0.430109	ENSCHIG00000001118,ENSCHIG00000004163,ENSCHIG00000004184,ENSCHIG00000005365,ENSCHIG00000005699,ENSCHIG00000007254,ENSCHIG00000007665,ENSCHIG00000008990,ENSCHIG00000009616,ENSCHIG00000009656,ENSCHIG00000009784,ENSCHIG00000009793,ENSCHIG00000011037,ENSCHIG00000011482,ENSCHIG00000011607,ENSCHIG00000012502,ENSCHIG00000012683,ENSCHIG00000012951,ENSCHIG00000013629,ENSCHIG00000014164,ENSCHIG00000014330,…	ENSCHIG00000005935,ENSCHIG00000007961,ENSCHIG00000008359,ENSCHIG00000010453,ENSCHIG00000011264,ENSCHIG00000016526,ENSCHIG00000017191,ENSCHIG00000018847,ENSCHIG00000019614,ENSCHIG00000019633,ENSCHIG00000020028,ENSCHIG00000022125,ENSCHIG00000022582,ENSCHIG00000022814,ENSCHIG00000022913,ENSCHIG00000023266,ENSCHIG00000024327,ENSCHIG00000025426,ENSCHIG00000025647,ENSCHIG00000025865,ENSCHIG00000026168,…
BP	GO:0006638	neutral lipid metabolic process	6	4	10	68	0.0494238	0.430109	ENSCHIG00000004184,ENSCHIG00000008250,ENSCHIG00000012696,ENSCHIG00000015820,ENSCHIG00000016134,ENSCHIG00000016651	ENSCHIG00000013660,ENSCHIG00000019614,ENSCHIG00000023323,ENSCHIG00000024540
BP	GO:1904064	positive regulation of cation transmembrane transport	8	2	10	68	0.0494238	0.430109	ENSCHIG00000000887,ENSCHIG00000011722,ENSCHIG00000014954,ENSCHIG00000017554,ENSCHIG00000018141,ENSCHIG00000018584,ENSCHIG00000022273,ENSCHIG00000026510	ENSCHIG00000025563,ENSCHIG00000026140
BP	GO:0048640	negative regulation of developmental growth	7	2	9	59	0.0496919	0.430109	ENSCHIG00000000510,ENSCHIG00000009082,ENSCHIG00000013837,ENSCHIG00000019450,ENSCHIG00000021120,ENSCHIG00000022144,ENSCHIG00000022955	ENSCHIG00000016217,ENSCHIG00000020693
BP	GO:0009611	response to wounding	23	6	29	258	0.0503928	0.430109	ENSCHIG00000002945,ENSCHIG00000007287,ENSCHIG00000008250,ENSCHIG00000008990,ENSCHIG00000009082,ENSCHIG00000009216,ENSCHIG00000009793,ENSCHIG00000010560,ENSCHIG00000010567,ENSCHIG00000011081,ENSCHIG00000011198,ENSCHIG00000012683,ENSCHIG00000013903,ENSCHIG00000016310,ENSCHIG00000016322,ENSCHIG00000017828,ENSCHIG00000018972,ENSCHIG00000019052,ENSCHIG00000020663,ENSCHIG00000023545,ENSCHIG00000023610,…	ENSCHIG00000009808,ENSCHIG00000015374,ENSCHIG00000016288,ENSCHIG00000021455,ENSCHIG00000024511,ENSCHIG00000026066
BP	GO:0061564	axon development	24	6	30	269	0.051435	0.430109	ENSCHIG00000000510,ENSCHIG00000009082,ENSCHIG00000010268,ENSCHIG00000010560,ENSCHIG00000010917,ENSCHIG00000011034,ENSCHIG00000011664,ENSCHIG00000011831,ENSCHIG00000013832,ENSCHIG00000016322,ENSCHIG00000017298,ENSCHIG00000017591,ENSCHIG00000017600,ENSCHIG00000017645,ENSCHIG00000019450,ENSCHIG00000019860,ENSCHIG00000021120,ENSCHIG00000022067,ENSCHIG00000022513,ENSCHIG00000023774,ENSCHIG00000023858,…	ENSCHIG00000007588,ENSCHIG00000011751,ENSCHIG00000019061,ENSCHIG00000020693,ENSCHIG00000023266,ENSCHIG00000025096
BP	GO:0032409	regulation of transporter activity	13	3	16	126	0.0521935	0.430109	ENSCHIG00000000887,ENSCHIG00000011722,ENSCHIG00000014954,ENSCHIG00000016322,ENSCHIG00000016983,ENSCHIG00000017346,ENSCHIG00000017554,ENSCHIG00000018141,ENSCHIG00000018584,ENSCHIG00000019842,ENSCHIG00000022273,ENSCHIG00000026510,ENSCHIG00000026919	ENSCHIG00000024540,ENSCHIG00000025563,ENSCHIG00000026140
BP	GO:0050670	regulation of lymphocyte proliferation	15	2	17	136	0.0525316	0.430109	ENSCHIG00000009511,ENSCHIG00000011339,ENSCHIG00000012455,ENSCHIG00000012683,ENSCHIG00000013486,ENSCHIG00000014130,ENSCHIG00000014330,ENSCHIG00000014335,ENSCHIG00000016322,ENSCHIG00000016564,ENSCHIG00000018691,ENSCHIG00000018997,ENSCHIG00000019984,ENSCHIG00000024438,ENSCHIG00000027177	ENSCHIG00000025865,ENSCHIG00000027016
BP	GO:0086001	cardiac muscle cell action potential	7	0	7	42	0.0526939	0.430109	ENSCHIG00000001734,ENSCHIG00000009678,ENSCHIG00000013613,ENSCHIG00000016271,ENSCHIG00000017554,ENSCHIG00000018584,ENSCHIG00000024980	-
BP	GO:0007224	smoothened signaling pathway	12	2	14	107	0.0540456	0.430109	ENSCHIG00000005365,ENSCHIG00000007287,ENSCHIG00000012455,ENSCHIG00000012683,ENSCHIG00000013837,ENSCHIG00000016564,ENSCHIG00000017600,ENSCHIG00000021401,ENSCHIG00000021986,ENSCHIG00000022571,ENSCHIG00000023181,ENSCHIG00000023774	ENSCHIG00000016288,ENSCHIG00000016829
BP	GO:0030308	negative regulation of cell growth	8	6	14	107	0.0540456	0.430109	ENSCHIG00000000510,ENSCHIG00000009082,ENSCHIG00000009832,ENSCHIG00000016322,ENSCHIG00000019450,ENSCHIG00000021120,ENSCHIG00000022955,ENSCHIG00000024664	ENSCHIG00000012650,ENSCHIG00000016288,ENSCHIG00000019940,ENSCHIG00000020693,ENSCHIG00000025901,ENSCHIG00000026066
BP	GO:0002718	regulation of cytokine production involved in immune response	6	2	8	51	0.0542088	0.430109	ENSCHIG00000007513,ENSCHIG00000009511,ENSCHIG00000014130,ENSCHIG00000021993,ENSCHIG00000025038,ENSCHIG00000025191	ENSCHIG00000024540,ENSCHIG00000025096
BP	GO:0035725	sodium ion transmembrane transport	7	1	8	51	0.0542088	0.430109	ENSCHIG00000009678,ENSCHIG00000014954,ENSCHIG00000018525,ENSCHIG00000020127,ENSCHIG00000021090,ENSCHIG00000022273,ENSCHIG00000026110	ENSCHIG00000017191
BP	GO:0046434	organophosphate catabolic process	4	4	8	51	0.0542088	0.430109	ENSCHIG00000010567,ENSCHIG00000011772,ENSCHIG00000024664,ENSCHIG00000026459	ENSCHIG00000010651,ENSCHIG00000013660,ENSCHIG00000019614,ENSCHIG00000024540
BP	GO:0048663	neuron fate commitment	9	0	9	60	0.0544037	0.430109	ENSCHIG00000015993,ENSCHIG00000016564,ENSCHIG00000017600,ENSCHIG00000019860,ENSCHIG00000021986,ENSCHIG00000022513,ENSCHIG00000023545,ENSCHIG00000023774,ENSCHIG00000024864	-
BP	GO:0072524	pyridine-containing compound metabolic process	7	2	9	60	0.0544037	0.430109	ENSCHIG00000011059,ENSCHIG00000014147,ENSCHIG00000016921,ENSCHIG00000018212,ENSCHIG00000020835,ENSCHIG00000023341,ENSCHIG00000025717	ENSCHIG00000001144,ENSCHIG00000025820
BP	GO:0002717	positive regulation of natural killer cell mediated immunity	4	0	4	18	0.054469	0.430109	ENSCHIG00000000255,ENSCHIG00000011155,ENSCHIG00000011749,ENSCHIG00000019718	-
BP	GO:0021533	cell differentiation in hindbrain	4	0	4	18	0.054469	0.430109	ENSCHIG00000016657,ENSCHIG00000017591,ENSCHIG00000022067,ENSCHIG00000022961	-
BP	GO:0034110	regulation of homotypic cell-cell adhesion	3	1	4	18	0.054469	0.430109	ENSCHIG00000011081,ENSCHIG00000015014,ENSCHIG00000019052	ENSCHIG00000016288
BP	GO:0043567	regulation of insulin-like growth factor receptor signaling pathway	4	0	4	18	0.054469	0.430109	ENSCHIG00000009656,ENSCHIG00000010429,ENSCHIG00000011607,ENSCHIG00000012951	-
BP	GO:0045954	positive regulation of natural killer cell mediated cytotoxicity	4	0	4	18	0.054469	0.430109	ENSCHIG00000000255,ENSCHIG00000011155,ENSCHIG00000011749,ENSCHIG00000019718	-
BP	GO:0048799	animal organ maturation	4	0	4	18	0.054469	0.430109	ENSCHIG00000012951,ENSCHIG00000014164,ENSCHIG00000015932,ENSCHIG00000025038	-
BP	GO:0051797	regulation of hair follicle development	3	1	4	18	0.054469	0.430109	ENSCHIG00000009216,ENSCHIG00000010632,ENSCHIG00000020339	ENSCHIG00000025901
BP	GO:0051932	synaptic transmission, GABAergic	3	1	4	18	0.054469	0.430109	ENSCHIG00000014556,ENSCHIG00000018664,ENSCHIG00000019911	ENSCHIG00000010522
BP	GO:0055078	sodium ion homeostasis	3	1	4	18	0.054469	0.430109	ENSCHIG00000007665,ENSCHIG00000018525,ENSCHIG00000022273	ENSCHIG00000017191
BP	GO:0060142	regulation of syncytium formation by plasma membrane fusion	2	2	4	18	0.054469	0.430109	ENSCHIG00000009793,ENSCHIG00000013486	ENSCHIG00000018171,ENSCHIG00000019633
BP	GO:0071384	cellular response to corticosteroid stimulus	4	0	4	18	0.054469	0.430109	ENSCHIG00000005699,ENSCHIG00000009793,ENSCHIG00000019911,ENSCHIG00000025020	-
BP	GO:0071385	cellular response to glucocorticoid stimulus	4	0	4	18	0.054469	0.430109	ENSCHIG00000005699,ENSCHIG00000009793,ENSCHIG00000019911,ENSCHIG00000025020	-
BP	GO:0044057	regulation of system process	24	5	29	260	0.0546915	0.430109	ENSCHIG00000000288,ENSCHIG00000001734,ENSCHIG00000009082,ENSCHIG00000009678,ENSCHIG00000010182,ENSCHIG00000010560,ENSCHIG00000010778,ENSCHIG00000011305,ENSCHIG00000011607,ENSCHIG00000012683,ENSCHIG00000013613,ENSCHIG00000016271,ENSCHIG00000017554,ENSCHIG00000017591,ENSCHIG00000017828,ENSCHIG00000017883,ENSCHIG00000018584,ENSCHIG00000020630,ENSCHIG00000023341,ENSCHIG00000023610,ENSCHIG00000024152,…	ENSCHIG00000016448,ENSCHIG00000017191,ENSCHIG00000022913,ENSCHIG00000024540,ENSCHIG00000025901
BP	GO:0010623	programmed cell death involved in cell development	2	1	3	11	0.0551525	0.430109	ENSCHIG00000016322,ENSCHIG00000022754	ENSCHIG00000025211
BP	GO:0021978	telencephalon regionalization	3	0	3	11	0.0551525	0.430109	ENSCHIG00000010414,ENSCHIG00000012951,ENSCHIG00000020062	-
BP	GO:0032095	regulation of response to food	3	0	3	11	0.0551525	0.430109	ENSCHIG00000009656,ENSCHIG00000011305,ENSCHIG00000019450	-
BP	GO:0032098	regulation of appetite	2	1	3	11	0.0551525	0.430109	ENSCHIG00000009656,ENSCHIG00000011305	ENSCHIG00000021136
BP	GO:0032616	interleukin-13 production	2	1	3	11	0.0551525	0.430109	ENSCHIG00000025038,ENSCHIG00000025316	ENSCHIG00000017471
BP	GO:0033690	positive regulation of osteoblast proliferation	3	0	3	11	0.0551525	0.430109	ENSCHIG00000009216,ENSCHIG00000012951,ENSCHIG00000016965	-
BP	GO:0034375	high-density lipoprotein particle remodeling	2	1	3	11	0.0551525	0.430109	ENSCHIG00000007254,ENSCHIG00000021164	ENSCHIG00000024540
BP	GO:0036315	cellular response to sterol	2	1	3	11	0.0551525	0.430109	ENSCHIG00000005408,ENSCHIG00000013837	ENSCHIG00000023323
BP	GO:0042635	positive regulation of hair cycle	3	0	3	11	0.0551525	0.430109	ENSCHIG00000009216,ENSCHIG00000010632,ENSCHIG00000020339	-
BP	GO:0043383	negative T cell selection	3	0	3	11	0.0551525	0.430109	ENSCHIG00000012455,ENSCHIG00000014130,ENSCHIG00000019900	-
BP	GO:0051798	positive regulation of hair follicle development	3	0	3	11	0.0551525	0.430109	ENSCHIG00000009216,ENSCHIG00000010632,ENSCHIG00000020339	-
BP	GO:0060670	branching involved in labyrinthine layer morphogenesis	3	0	3	11	0.0551525	0.430109	ENSCHIG00000007513,ENSCHIG00000017724,ENSCHIG00000026619	-
BP	GO:0071599	otic vesicle development	3	0	3	11	0.0551525	0.430109	ENSCHIG00000009616,ENSCHIG00000012683,ENSCHIG00000025038	-
BP	GO:0097242	amyloid-beta clearance	1	2	3	11	0.0551525	0.430109	ENSCHIG00000018324	ENSCHIG00000015556,ENSCHIG00000019614
BP	GO:1904251	regulation of bile acid metabolic process	2	1	3	11	0.0551525	0.430109	ENSCHIG00000012643,ENSCHIG00000017450	ENSCHIG00000017362
BP	GO:2000291	regulation of myoblast proliferation	2	1	3	11	0.0551525	0.430109	ENSCHIG00000009793,ENSCHIG00000023545	ENSCHIG00000018847
BP	GO:0032944	regulation of mononuclear cell proliferation	15	2	17	137	0.0556122	0.430109	ENSCHIG00000009511,ENSCHIG00000011339,ENSCHIG00000012455,ENSCHIG00000012683,ENSCHIG00000013486,ENSCHIG00000014130,ENSCHIG00000014330,ENSCHIG00000014335,ENSCHIG00000016322,ENSCHIG00000016564,ENSCHIG00000018691,ENSCHIG00000018997,ENSCHIG00000019984,ENSCHIG00000024438,ENSCHIG00000027177	ENSCHIG00000025865,ENSCHIG00000027016
BP	GO:0042461	photoreceptor cell development	6	0	6	34	0.0556484	0.430109	ENSCHIG00000000107,ENSCHIG00000008973,ENSCHIG00000018872,ENSCHIG00000019590,ENSCHIG00000024939,ENSCHIG00000025139	-
BP	GO:0043113	receptor clustering	5	1	6	34	0.0556484	0.430109	ENSCHIG00000012390,ENSCHIG00000013149,ENSCHIG00000013707,ENSCHIG00000024661,ENSCHIG00000026919	ENSCHIG00000016829
BP	GO:0086002	cardiac muscle cell action potential involved in contraction	6	0	6	34	0.0556484	0.430109	ENSCHIG00000001734,ENSCHIG00000013613,ENSCHIG00000016271,ENSCHIG00000017554,ENSCHIG00000018584,ENSCHIG00000024980	-
BP	GO:0001775	cell activation	50	6	56	553	0.0557211	0.430109	ENSCHIG00000000255,ENSCHIG00000007513,ENSCHIG00000008990,ENSCHIG00000009511,ENSCHIG00000010111,ENSCHIG00000010567,ENSCHIG00000011081,ENSCHIG00000011155,ENSCHIG00000011339,ENSCHIG00000011749,ENSCHIG00000012138,ENSCHIG00000012390,ENSCHIG00000012409,ENSCHIG00000012455,ENSCHIG00000012683,ENSCHIG00000013486,ENSCHIG00000014130,ENSCHIG00000014302,ENSCHIG00000014330,ENSCHIG00000014335,ENSCHIG00000015014,…	ENSCHIG00000016288,ENSCHIG00000019614,ENSCHIG00000019633,ENSCHIG00000023266,ENSCHIG00000025865,ENSCHIG00000027016
BP	GO:0032787	monocarboxylic acid metabolic process	19	9	28	250	0.0558382	0.430109	ENSCHIG00000002858,ENSCHIG00000004184,ENSCHIG00000004597,ENSCHIG00000008250,ENSCHIG00000009050,ENSCHIG00000010501,ENSCHIG00000011482,ENSCHIG00000012643,ENSCHIG00000014130,ENSCHIG00000016676,ENSCHIG00000016921,ENSCHIG00000017450,ENSCHIG00000020615,ENSCHIG00000021029,ENSCHIG00000023341,ENSCHIG00000024449,ENSCHIG00000024614,ENSCHIG00000025030,ENSCHIG00000025717	ENSCHIG00000002685,ENSCHIG00000012775,ENSCHIG00000016543,ENSCHIG00000017362,ENSCHIG00000018012,ENSCHIG00000022289,ENSCHIG00000023323,ENSCHIG00000025820,ENSCHIG00000026484
BP	GO:0060562	epithelial tube morphogenesis	23	5	28	250	0.0558382	0.430109	ENSCHIG00000005365,ENSCHIG00000010517,ENSCHIG00000010778,ENSCHIG00000012683,ENSCHIG00000012951,ENSCHIG00000013837,ENSCHIG00000014517,ENSCHIG00000015932,ENSCHIG00000016322,ENSCHIG00000016564,ENSCHIG00000017600,ENSCHIG00000017724,ENSCHIG00000018190,ENSCHIG00000018972,ENSCHIG00000019495,ENSCHIG00000020630,ENSCHIG00000021120,ENSCHIG00000021986,ENSCHIG00000022067,ENSCHIG00000022955,ENSCHIG00000025038,…	ENSCHIG00000008359,ENSCHIG00000012713,ENSCHIG00000020693,ENSCHIG00000021393,ENSCHIG00000022125
BP	GO:1905114	cell surface receptor signaling pathway involved in cell-cell signaling	30	3	33	303	0.0560994	0.430109	ENSCHIG00000000292,ENSCHIG00000001118,ENSCHIG00000007287,ENSCHIG00000007513,ENSCHIG00000010182,ENSCHIG00000010414,ENSCHIG00000012683,ENSCHIG00000012951,ENSCHIG00000013482,ENSCHIG00000013603,ENSCHIG00000014954,ENSCHIG00000016537,ENSCHIG00000016657,ENSCHIG00000017267,ENSCHIG00000017600,ENSCHIG00000017828,ENSCHIG00000018190,ENSCHIG00000018972,ENSCHIG00000019578,ENSCHIG00000019911,ENSCHIG00000021468,…	ENSCHIG00000016244,ENSCHIG00000016346,ENSCHIG00000022600
BP	GO:0042180	cellular ketone metabolic process	10	3	13	98	0.0565063	0.430109	ENSCHIG00000004597,ENSCHIG00000008250,ENSCHIG00000010429,ENSCHIG00000012643,ENSCHIG00000012951,ENSCHIG00000017450,ENSCHIG00000018212,ENSCHIG00000020615,ENSCHIG00000022436,ENSCHIG00000026683	ENSCHIG00000017362,ENSCHIG00000023323,ENSCHIG00000026550
BP	GO:0044242	cellular lipid catabolic process	7	6	13	98	0.0565063	0.430109	ENSCHIG00000004597,ENSCHIG00000008250,ENSCHIG00000011772,ENSCHIG00000016651,ENSCHIG00000019450,ENSCHIG00000020615,ENSCHIG00000026459	ENSCHIG00000013660,ENSCHIG00000016543,ENSCHIG00000019614,ENSCHIG00000022289,ENSCHIG00000024540,ENSCHIG00000026484
BP	GO:0000820	regulation of glutamine family amino acid metabolic process	2	0	2	5	0.0568716	0.430109	ENSCHIG00000022436,ENSCHIG00000026683	-
BP	GO:0002568	somatic diversification of T cell receptor genes	2	0	2	5	0.0568716	0.430109	ENSCHIG00000019860,ENSCHIG00000025316	-
BP	GO:0002681	somatic recombination of T cell receptor gene segments	2	0	2	5	0.0568716	0.430109	ENSCHIG00000019860,ENSCHIG00000025316	-
BP	GO:0006107	oxaloacetate metabolic process	1	1	2	5	0.0568716	0.430109	ENSCHIG00000004184	ENSCHIG00000024327
BP	GO:0009435	NAD biosynthetic process	2	0	2	5	0.0568716	0.430109	ENSCHIG00000014147,ENSCHIG00000025717	-
BP	GO:0010871	negative regulation of receptor biosynthetic process	2	0	2	5	0.0568716	0.430109	ENSCHIG00000015877,ENSCHIG00000017450	-
BP	GO:0010873	positive regulation of cholesterol esterification	1	1	2	5	0.0568716	0.430109	ENSCHIG00000010778	ENSCHIG00000024540
BP	GO:0019062	virion attachment to host cell	1	1	2	5	0.0568716	0.430109	ENSCHIG00000016500	ENSCHIG00000016448
BP	GO:0019359	nicotinamide nucleotide biosynthetic process	2	0	2	5	0.0568716	0.430109	ENSCHIG00000014147,ENSCHIG00000025717	-
BP	GO:0019363	pyridine nucleotide biosynthetic process	2	0	2	5	0.0568716	0.430109	ENSCHIG00000014147,ENSCHIG00000025717	-
BP	GO:0019368	fatty acid elongation, unsaturated fatty acid	1	1	2	5	0.0568716	0.430109	ENSCHIG00000002858	ENSCHIG00000002685
BP	GO:0031077	post-embryonic camera-type eye development	2	0	2	5	0.0568716	0.430109	ENSCHIG00000007513,ENSCHIG00000019860	-
BP	GO:0032532	regulation of microvillus length	2	0	2	5	0.0568716	0.430109	ENSCHIG00000009832,ENSCHIG00000016310	-
BP	GO:0032610	interleukin-1 alpha production	2	0	2	5	0.0568716	0.430109	ENSCHIG00000013458,ENSCHIG00000022513	-
BP	GO:0033153	T cell receptor V(D)J recombination	2	0	2	5	0.0568716	0.430109	ENSCHIG00000019860,ENSCHIG00000025316	-
BP	GO:0033564	anterior/posterior axon guidance	2	0	2	5	0.0568716	0.430109	ENSCHIG00000021120,ENSCHIG00000025162	-
BP	GO:0034035	purine ribonucleoside bisphosphate metabolic process	2	0	2	5	0.0568716	0.430109	ENSCHIG00000013564,ENSCHIG00000024664	-
BP	GO:0034310	primary alcohol catabolic process	2	0	2	5	0.0568716	0.430109	ENSCHIG00000013564,ENSCHIG00000016676	-
BP	GO:0034650	cortisol metabolic process	2	0	2	5	0.0568716	0.430109	ENSCHIG00000010429,ENSCHIG00000012951	-
BP	GO:0034651	cortisol biosynthetic process	2	0	2	5	0.0568716	0.430109	ENSCHIG00000010429,ENSCHIG00000012951	-
BP	GO:0035860	glial cell-derived neurotrophic factor receptor signaling pathway	2	0	2	5	0.0568716	0.430109	ENSCHIG00000008200,ENSCHIG00000025038	-
BP	GO:0036376	sodium ion export across plasma membrane	1	1	2	5	0.0568716	0.430109	ENSCHIG00000022273	ENSCHIG00000017191
BP	GO:0042749	regulation of circadian sleep/wake cycle	2	0	2	5	0.0568716	0.430109	ENSCHIG00000022335,ENSCHIG00000026919	-
BP	GO:0044650	adhesion of symbiont to host cell	1	1	2	5	0.0568716	0.430109	ENSCHIG00000016500	ENSCHIG00000016448
BP	GO:0045162	clustering of voltage-gated sodium channels	1	1	2	5	0.0568716	0.430109	ENSCHIG00000011664	ENSCHIG00000025761
BP	GO:0045409	negative regulation of interleukin-6 biosynthetic process	2	0	2	5	0.0568716	0.430109	ENSCHIG00000009656,ENSCHIG00000018691	-
BP	GO:0045636	positive regulation of melanocyte differentiation	1	1	2	5	0.0568716	0.430109	ENSCHIG00000016322	ENSCHIG00000025211
BP	GO:0046666	retinal cell programmed cell death	2	0	2	5	0.0568716	0.430109	ENSCHIG00000016322,ENSCHIG00000022754	-
BP	GO:0050427	3'-phosphoadenosine 5'-phosphosulfate metabolic process	2	0	2	5	0.0568716	0.430109	ENSCHIG00000013564,ENSCHIG00000024664	-
BP	GO:0050942	positive regulation of pigment cell differentiation	1	1	2	5	0.0568716	0.430109	ENSCHIG00000016322	ENSCHIG00000025211
BP	GO:0060017	parathyroid gland development	2	0	2	5	0.0568716	0.430109	ENSCHIG00000014179,ENSCHIG00000025038	-
BP	GO:0060385	axonogenesis involved in innervation	1	1	2	5	0.0568716	0.430109	ENSCHIG00000013832	ENSCHIG00000023266
BP	GO:0060449	bud elongation involved in lung branching	1	1	2	5	0.0568716	0.430109	ENSCHIG00000012683	ENSCHIG00000008359
BP	GO:0060452	positive regulation of cardiac muscle contraction	1	1	2	5	0.0568716	0.430109	ENSCHIG00000017554	ENSCHIG00000016448
BP	GO:0060510	Type II pneumocyte differentiation	1	1	2	5	0.0568716	0.430109	ENSCHIG00000012683	ENSCHIG00000018847
BP	GO:0060718	chorionic trophoblast cell differentiation	2	0	2	5	0.0568716	0.430109	ENSCHIG00000007513,ENSCHIG00000026242	-
BP	GO:0071436	sodium ion export	1	1	2	5	0.0568716	0.430109	ENSCHIG00000022273	ENSCHIG00000017191
BP	GO:0071578	zinc II ion transmembrane import	1	1	2	5	0.0568716	0.430109	ENSCHIG00000024612	ENSCHIG00000008680
BP	GO:0072602	interleukin-4 secretion	1	1	2	5	0.0568716	0.430109	ENSCHIG00000025038	ENSCHIG00000017471
BP	GO:0090394	negative regulation of excitatory postsynaptic potential	2	0	2	5	0.0568716	0.430109	ENSCHIG00000016657,ENSCHIG00000026510	-
BP	GO:0097113	AMPA glutamate receptor clustering	2	0	2	5	0.0568716	0.430109	ENSCHIG00000013707,ENSCHIG00000026919	-
BP	GO:0097688	glutamate receptor clustering	2	0	2	5	0.0568716	0.430109	ENSCHIG00000013707,ENSCHIG00000026919	-
BP	GO:0099558	maintenance of synapse structure	1	1	2	5	0.0568716	0.430109	ENSCHIG00000023742	ENSCHIG00000021378
BP	GO:1904970	brush border assembly	2	0	2	5	0.0568716	0.430109	ENSCHIG00000009832,ENSCHIG00000010823	-
BP	GO:2000551	regulation of T-helper 2 cell cytokine production	2	0	2	5	0.0568716	0.430109	ENSCHIG00000021993,ENSCHIG00000025038	-
BP	GO:2000698	positive regulation of epithelial cell differentiation involved in kidney development	2	0	2	5	0.0568716	0.430109	ENSCHIG00000022067,ENSCHIG00000026198	-
BP	GO:0010862	positive regulation of pathway-restricted SMAD protein phosphorylation	3	2	5	26	0.0569644	0.430109	ENSCHIG00000010153,ENSCHIG00000010429,ENSCHIG00000012951	ENSCHIG00000025901,ENSCHIG00000026550
BP	GO:0042462	eye photoreceptor cell development	5	0	5	26	0.0569644	0.430109	ENSCHIG00000008973,ENSCHIG00000018872,ENSCHIG00000019590,ENSCHIG00000024939,ENSCHIG00000025139	-
BP	GO:0050982	detection of mechanical stimulus	4	1	5	26	0.0569644	0.430109	ENSCHIG00000018664,ENSCHIG00000022061,ENSCHIG00000024980,ENSCHIG00000026287	ENSCHIG00000016288
BP	GO:0099601	regulation of neurotransmitter receptor activity	5	0	5	26	0.0569644	0.430109	ENSCHIG00000013832,ENSCHIG00000017346,ENSCHIG00000019842,ENSCHIG00000026510,ENSCHIG00000026919	-
BP	GO:2001259	positive regulation of cation channel activity	4	1	5	26	0.0569644	0.430109	ENSCHIG00000000887,ENSCHIG00000017554,ENSCHIG00000018141,ENSCHIG00000026510	ENSCHIG00000025563
BP	GO:0048706	embryonic skeletal system development	12	2	14	108	0.057636	0.430109	ENSCHIG00000006426,ENSCHIG00000009616,ENSCHIG00000014179,ENSCHIG00000014427,ENSCHIG00000015504,ENSCHIG00000016564,ENSCHIG00000017724,ENSCHIG00000022067,ENSCHIG00000022882,ENSCHIG00000023545,ENSCHIG00000023757,ENSCHIG00000024864	ENSCHIG00000011794,ENSCHIG00000019215
BP	GO:0007409	axonogenesis	23	5	28	251	0.0581679	0.430109	ENSCHIG00000000510,ENSCHIG00000009082,ENSCHIG00000010268,ENSCHIG00000010917,ENSCHIG00000011034,ENSCHIG00000011664,ENSCHIG00000011831,ENSCHIG00000013832,ENSCHIG00000016322,ENSCHIG00000017298,ENSCHIG00000017591,ENSCHIG00000017600,ENSCHIG00000017645,ENSCHIG00000019450,ENSCHIG00000019860,ENSCHIG00000021120,ENSCHIG00000022067,ENSCHIG00000022513,ENSCHIG00000023774,ENSCHIG00000023858,ENSCHIG00000024661,…	ENSCHIG00000011751,ENSCHIG00000019061,ENSCHIG00000020693,ENSCHIG00000023266,ENSCHIG00000025096
BP	GO:0022898	regulation of transmembrane transporter activity	13	2	15	118	0.0583466	0.430109	ENSCHIG00000000887,ENSCHIG00000011722,ENSCHIG00000014954,ENSCHIG00000016322,ENSCHIG00000016983,ENSCHIG00000017346,ENSCHIG00000017554,ENSCHIG00000018141,ENSCHIG00000018584,ENSCHIG00000019842,ENSCHIG00000022273,ENSCHIG00000026510,ENSCHIG00000026919	ENSCHIG00000025563,ENSCHIG00000026140
BP	GO:0019216	regulation of lipid metabolic process	14	9	23	199	0.0585505	0.430109	ENSCHIG00000004597,ENSCHIG00000007254,ENSCHIG00000008250,ENSCHIG00000010429,ENSCHIG00000010778,ENSCHIG00000012643,ENSCHIG00000012696,ENSCHIG00000012951,ENSCHIG00000016134,ENSCHIG00000016651,ENSCHIG00000016921,ENSCHIG00000017450,ENSCHIG00000019860,ENSCHIG00000020615	ENSCHIG00000005935,ENSCHIG00000012189,ENSCHIG00000013660,ENSCHIG00000017191,ENSCHIG00000017362,ENSCHIG00000019614,ENSCHIG00000023323,ENSCHIG00000024540,ENSCHIG00000026550
BP	GO:0021953	central nervous system neuron differentiation	16	1	17	138	0.0588162	0.430109	ENSCHIG00000000510,ENSCHIG00000013837,ENSCHIG00000016657,ENSCHIG00000017591,ENSCHIG00000017600,ENSCHIG00000017645,ENSCHIG00000019860,ENSCHIG00000021986,ENSCHIG00000022067,ENSCHIG00000022513,ENSCHIG00000022955,ENSCHIG00000022961,ENSCHIG00000023545,ENSCHIG00000023774,ENSCHIG00000024864,ENSCHIG00000025162	ENSCHIG00000025901
BP	GO:0045598	regulation of fat cell differentiation	9	3	12	89	0.058902	0.430109	ENSCHIG00000012696,ENSCHIG00000012951,ENSCHIG00000016921,ENSCHIG00000017450,ENSCHIG00000017655,ENSCHIG00000022955,ENSCHIG00000024664,ENSCHIG00000025020,ENSCHIG00000025038	ENSCHIG00000019733,ENSCHIG00000023323,ENSCHIG00000025865
BP	GO:0008543	fibroblast growth factor receptor signaling pathway	7	1	8	52	0.0596757	0.430109	ENSCHIG00000004163,ENSCHIG00000005365,ENSCHIG00000012683,ENSCHIG00000013629,ENSCHIG00000015932,ENSCHIG00000024886,ENSCHIG00000025038	ENSCHIG00000008359
BP	GO:0050878	regulation of body fluid levels	17	3	20	169	0.0608845	0.430109	ENSCHIG00000006072,ENSCHIG00000007665,ENSCHIG00000008990,ENSCHIG00000009216,ENSCHIG00000010124,ENSCHIG00000010182,ENSCHIG00000010567,ENSCHIG00000011081,ENSCHIG00000012683,ENSCHIG00000013903,ENSCHIG00000018525,ENSCHIG00000018972,ENSCHIG00000019052,ENSCHIG00000020630,ENSCHIG00000020663,ENSCHIG00000021908,ENSCHIG00000023610	ENSCHIG00000015374,ENSCHIG00000016288,ENSCHIG00000025865
BP	GO:0042476	odontogenesis	10	1	11	80	0.0611526	0.430109	ENSCHIG00000010484,ENSCHIG00000010709,ENSCHIG00000012683,ENSCHIG00000012951,ENSCHIG00000015014,ENSCHIG00000017600,ENSCHIG00000019860,ENSCHIG00000024661,ENSCHIG00000024864,ENSCHIG00000025316	ENSCHIG00000025901
BP	GO:0045807	positive regulation of endocytosis	4	7	11	80	0.0611526	0.430109	ENSCHIG00000011387,ENSCHIG00000013149,ENSCHIG00000018872,ENSCHIG00000026919	ENSCHIG00000012523,ENSCHIG00000012827,ENSCHIG00000013575,ENSCHIG00000015787,ENSCHIG00000021115,ENSCHIG00000021497,ENSCHIG00000024540
BP	GO:0045926	negative regulation of growth	11	8	19	159	0.061459	0.430109	ENSCHIG00000000510,ENSCHIG00000009082,ENSCHIG00000009832,ENSCHIG00000011607,ENSCHIG00000013837,ENSCHIG00000016322,ENSCHIG00000019450,ENSCHIG00000021120,ENSCHIG00000022144,ENSCHIG00000022955,ENSCHIG00000024664	ENSCHIG00000012650,ENSCHIG00000015787,ENSCHIG00000016217,ENSCHIG00000016288,ENSCHIG00000019940,ENSCHIG00000020693,ENSCHIG00000025901,ENSCHIG00000026066
BP	GO:0050731	positive regulation of peptidyl-tyrosine phosphorylation	13	2	15	119	0.0619508	0.430109	ENSCHIG00000008990,ENSCHIG00000009590,ENSCHIG00000010778,ENSCHIG00000012455,ENSCHIG00000012683,ENSCHIG00000014130,ENSCHIG00000016921,ENSCHIG00000021611,ENSCHIG00000021908,ENSCHIG00000022297,ENSCHIG00000022513,ENSCHIG00000024029,ENSCHIG00000024661	ENSCHIG00000022600,ENSCHIG00000025211
BP	GO:0001894	tissue homeostasis	15	2	17	139	0.0621454	0.430109	ENSCHIG00000000107,ENSCHIG00000009616,ENSCHIG00000011305,ENSCHIG00000014322,ENSCHIG00000015014,ENSCHIG00000016224,ENSCHIG00000016322,ENSCHIG00000016564,ENSCHIG00000018691,ENSCHIG00000018872,ENSCHIG00000021408,ENSCHIG00000021611,ENSCHIG00000024029,ENSCHIG00000024939,ENSCHIG00000026198	ENSCHIG00000025399,ENSCHIG00000027016
BP	GO:0006520	cellular amino acid metabolic process	10	6	16	129	0.0621827	0.430109	ENSCHIG00000001947,ENSCHIG00000009078,ENSCHIG00000009411,ENSCHIG00000018212,ENSCHIG00000021611,ENSCHIG00000022064,ENSCHIG00000022436,ENSCHIG00000024449,ENSCHIG00000025717,ENSCHIG00000026683	ENSCHIG00000008019,ENSCHIG00000017242,ENSCHIG00000017801,ENSCHIG00000024327,ENSCHIG00000025257,ENSCHIG00000026057
BP	GO:0035987	endodermal cell differentiation	1	5	6	35	0.0627105	0.430109	ENSCHIG00000016983	ENSCHIG00000002832,ENSCHIG00000016526,ENSCHIG00000018847,ENSCHIG00000025901,ENSCHIG00000026168
BP	GO:0055081	anion homeostasis	5	1	6	35	0.0627105	0.430109	ENSCHIG00000004709,ENSCHIG00000007254,ENSCHIG00000007665,ENSCHIG00000014179,ENSCHIG00000024664	ENSCHIG00000024327
BP	GO:0006633	fatty acid biosynthetic process	7	3	10	71	0.0631378	0.430109	ENSCHIG00000002858,ENSCHIG00000008250,ENSCHIG00000009050,ENSCHIG00000010501,ENSCHIG00000014130,ENSCHIG00000020615,ENSCHIG00000024614	ENSCHIG00000002685,ENSCHIG00000018012,ENSCHIG00000023323
BP	GO:0010466	negative regulation of peptidase activity	7	3	10	71	0.0631378	0.430109	ENSCHIG00000016400,ENSCHIG00000016965,ENSCHIG00000016983,ENSCHIG00000019450,ENSCHIG00000020018,ENSCHIG00000022955,ENSCHIG00000025316	ENSCHIG00000016288,ENSCHIG00000019940,ENSCHIG00000024986
BP	GO:0050817	coagulation	9	3	12	90	0.0631434	0.430109	ENSCHIG00000008990,ENSCHIG00000009216,ENSCHIG00000010567,ENSCHIG00000011081,ENSCHIG00000013903,ENSCHIG00000019052,ENSCHIG00000019513,ENSCHIG00000020663,ENSCHIG00000023610	ENSCHIG00000015374,ENSCHIG00000016288,ENSCHIG00000021754
BP	GO:0048667	cell morphogenesis involved in neuron differentiation	30	5	35	328	0.063813	0.430109	ENSCHIG00000000107,ENSCHIG00000000510,ENSCHIG00000009082,ENSCHIG00000010268,ENSCHIG00000010917,ENSCHIG00000011034,ENSCHIG00000011664,ENSCHIG00000011831,ENSCHIG00000013482,ENSCHIG00000013832,ENSCHIG00000016322,ENSCHIG00000017298,ENSCHIG00000017591,ENSCHIG00000017600,ENSCHIG00000017645,ENSCHIG00000019450,ENSCHIG00000019860,ENSCHIG00000021120,ENSCHIG00000022061,ENSCHIG00000022067,ENSCHIG00000022297,…	ENSCHIG00000011751,ENSCHIG00000019061,ENSCHIG00000020693,ENSCHIG00000023266,ENSCHIG00000025096
BP	GO:0016054	organic acid catabolic process	7	6	13	100	0.0644779	0.430109	ENSCHIG00000001947,ENSCHIG00000004597,ENSCHIG00000009411,ENSCHIG00000011355,ENSCHIG00000020615,ENSCHIG00000022064,ENSCHIG00000025717	ENSCHIG00000008019,ENSCHIG00000016543,ENSCHIG00000022289,ENSCHIG00000024327,ENSCHIG00000026057,ENSCHIG00000026484
BP	GO:0046395	carboxylic acid catabolic process	7	6	13	100	0.0644779	0.430109	ENSCHIG00000001947,ENSCHIG00000004597,ENSCHIG00000009411,ENSCHIG00000011355,ENSCHIG00000020615,ENSCHIG00000022064,ENSCHIG00000025717	ENSCHIG00000008019,ENSCHIG00000016543,ENSCHIG00000022289,ENSCHIG00000024327,ENSCHIG00000026057,ENSCHIG00000026484
BP	GO:0010769	regulation of cell morphogenesis involved in differentiation	14	5	19	160	0.0646464	0.430109	ENSCHIG00000000510,ENSCHIG00000009082,ENSCHIG00000010917,ENSCHIG00000011831,ENSCHIG00000017645,ENSCHIG00000019052,ENSCHIG00000019450,ENSCHIG00000021120,ENSCHIG00000022297,ENSCHIG00000023774,ENSCHIG00000023858,ENSCHIG00000024661,ENSCHIG00000026510,ENSCHIG00000026919	ENSCHIG00000010453,ENSCHIG00000011751,ENSCHIG00000020028,ENSCHIG00000020693,ENSCHIG00000025096
BP	GO:0002702	positive regulation of production of molecular mediator of immune response	7	2	9	62	0.0646747	0.430109	ENSCHIG00000007513,ENSCHIG00000014130,ENSCHIG00000014330,ENSCHIG00000017825,ENSCHIG00000021675,ENSCHIG00000021993,ENSCHIG00000025038	ENSCHIG00000025096,ENSCHIG00000027016
BP	GO:0048675	axon extension	8	1	9	62	0.0646747	0.430109	ENSCHIG00000000510,ENSCHIG00000009082,ENSCHIG00000010917,ENSCHIG00000011034,ENSCHIG00000011831,ENSCHIG00000019450,ENSCHIG00000021120,ENSCHIG00000023774	ENSCHIG00000025096
BP	GO:0001835	blastocyst hatching	1	3	4	19	0.0646847	0.430109	ENSCHIG00000019912	ENSCHIG00000025451,ENSCHIG00000025878,ENSCHIG00000027231
BP	GO:0021513	spinal cord dorsal/ventral patterning	4	0	4	19	0.0646847	0.430109	ENSCHIG00000017600,ENSCHIG00000021986,ENSCHIG00000022571,ENSCHIG00000023774	-
BP	GO:0021516	dorsal spinal cord development	4	0	4	19	0.0646847	0.430109	ENSCHIG00000015504,ENSCHIG00000022067,ENSCHIG00000022961,ENSCHIG00000023545	-
BP	GO:0030517	negative regulation of axon extension	4	0	4	19	0.0646847	0.430109	ENSCHIG00000000510,ENSCHIG00000009082,ENSCHIG00000019450,ENSCHIG00000021120	-
BP	GO:0035188	hatching	1	3	4	19	0.0646847	0.430109	ENSCHIG00000019912	ENSCHIG00000025451,ENSCHIG00000025878,ENSCHIG00000027231
BP	GO:0045061	thymic T cell selection	4	0	4	19	0.0646847	0.430109	ENSCHIG00000012455,ENSCHIG00000014130,ENSCHIG00000020339,ENSCHIG00000025038	-
BP	GO:0051966	regulation of synaptic transmission, glutamatergic	3	1	4	19	0.0646847	0.430109	ENSCHIG00000009082,ENSCHIG00000023742,ENSCHIG00000026510	ENSCHIG00000016288
BP	GO:0071684	organism emergence from protective structure	1	3	4	19	0.0646847	0.430109	ENSCHIG00000019912	ENSCHIG00000025451,ENSCHIG00000025878,ENSCHIG00000027231
BP	GO:1901186	positive regulation of ERBB signaling pathway	4	0	4	19	0.0646847	0.430109	ENSCHIG00000010778,ENSCHIG00000016983,ENSCHIG00000021908,ENSCHIG00000025079	-
BP	GO:0005977	glycogen metabolic process	4	3	7	44	0.0650829	0.430109	ENSCHIG00000017450,ENSCHIG00000020166,ENSCHIG00000023341,ENSCHIG00000024664	ENSCHIG00000011255,ENSCHIG00000012021,ENSCHIG00000025820
BP	GO:0006073	cellular glucan metabolic process	4	3	7	44	0.0650829	0.430109	ENSCHIG00000017450,ENSCHIG00000020166,ENSCHIG00000023341,ENSCHIG00000024664	ENSCHIG00000011255,ENSCHIG00000012021,ENSCHIG00000025820
BP	GO:0044042	glucan metabolic process	4	3	7	44	0.0650829	0.430109	ENSCHIG00000017450,ENSCHIG00000020166,ENSCHIG00000023341,ENSCHIG00000024664	ENSCHIG00000011255,ENSCHIG00000012021,ENSCHIG00000025820
BP	GO:2000378	negative regulation of reactive oxygen species metabolic process	5	0	5	27	0.0653921	0.430109	ENSCHIG00000011355,ENSCHIG00000014322,ENSCHIG00000016322,ENSCHIG00000019450,ENSCHIG00000022679	-
BP	GO:0098656	anion transmembrane transport	5	3	8	53	0.0654772	0.430109	ENSCHIG00000019387,ENSCHIG00000020268,ENSCHIG00000021468,ENSCHIG00000022523,ENSCHIG00000027038	ENSCHIG00000013851,ENSCHIG00000015717,ENSCHIG00000020260
BP	GO:1904888	cranial skeletal system development	5	3	8	53	0.0654772	0.430109	ENSCHIG00000014427,ENSCHIG00000017724,ENSCHIG00000022067,ENSCHIG00000023757,ENSCHIG00000024864	ENSCHIG00000011794,ENSCHIG00000019215,ENSCHIG00000023323
BP	GO:0008584	male gonad development	7	4	11	81	0.0657806	0.430109	ENSCHIG00000008846,ENSCHIG00000008990,ENSCHIG00000016322,ENSCHIG00000020062,ENSCHIG00000022078,ENSCHIG00000022955,ENSCHIG00000025038	ENSCHIG00000005935,ENSCHIG00000018847,ENSCHIG00000025211,ENSCHIG00000025901
BP	GO:0032101	regulation of response to external stimulus	35	12	47	460	0.0665198	0.430109	ENSCHIG00000009082,ENSCHIG00000009216,ENSCHIG00000009511,ENSCHIG00000009656,ENSCHIG00000009793,ENSCHIG00000010182,ENSCHIG00000010917,ENSCHIG00000011081,ENSCHIG00000011305,ENSCHIG00000011749,ENSCHIG00000012138,ENSCHIG00000012683,ENSCHIG00000013458,ENSCHIG00000014130,ENSCHIG00000014322,ENSCHIG00000014330,ENSCHIG00000015014,ENSCHIG00000016400,ENSCHIG00000016965,ENSCHIG00000017651,ENSCHIG00000017825,…	ENSCHIG00000006328,ENSCHIG00000010651,ENSCHIG00000013151,ENSCHIG00000016288,ENSCHIG00000017242,ENSCHIG00000019614,ENSCHIG00000021115,ENSCHIG00000021455,ENSCHIG00000022913,ENSCHIG00000024511,ENSCHIG00000025096,ENSCHIG00000026550
BP	GO:0042060	wound healing	17	6	23	202	0.0669907	0.430109	ENSCHIG00000002945,ENSCHIG00000008250,ENSCHIG00000008990,ENSCHIG00000009216,ENSCHIG00000009793,ENSCHIG00000010567,ENSCHIG00000011081,ENSCHIG00000011198,ENSCHIG00000012683,ENSCHIG00000013903,ENSCHIG00000016310,ENSCHIG00000018972,ENSCHIG00000019052,ENSCHIG00000020663,ENSCHIG00000023545,ENSCHIG00000023610,ENSCHIG00000025700	ENSCHIG00000009808,ENSCHIG00000015374,ENSCHIG00000016288,ENSCHIG00000021455,ENSCHIG00000024511,ENSCHIG00000026066
BP	GO:0048871	multicellular organismal homeostasis	22	3	25	223	0.067247	0.430109	ENSCHIG00000000107,ENSCHIG00000007665,ENSCHIG00000009616,ENSCHIG00000010124,ENSCHIG00000011305,ENSCHIG00000013332,ENSCHIG00000014322,ENSCHIG00000015014,ENSCHIG00000016224,ENSCHIG00000016322,ENSCHIG00000016564,ENSCHIG00000017450,ENSCHIG00000018525,ENSCHIG00000018691,ENSCHIG00000018872,ENSCHIG00000018972,ENSCHIG00000020615,ENSCHIG00000021408,ENSCHIG00000021611,ENSCHIG00000024029,ENSCHIG00000024939,…	ENSCHIG00000025399,ENSCHIG00000026550,ENSCHIG00000027016
BP	GO:0051049	regulation of transport	61	32	93	978	0.0672698	0.430109	ENSCHIG00000000288,ENSCHIG00000000887,ENSCHIG00000001734,ENSCHIG00000005327,ENSCHIG00000005699,ENSCHIG00000006632,ENSCHIG00000007254,ENSCHIG00000007513,ENSCHIG00000007665,ENSCHIG00000009511,ENSCHIG00000009678,ENSCHIG00000010182,ENSCHIG00000011305,ENSCHIG00000011387,ENSCHIG00000011722,ENSCHIG00000011737,ENSCHIG00000012502,ENSCHIG00000012611,ENSCHIG00000012683,ENSCHIG00000013149,ENSCHIG00000013458,…	ENSCHIG00000000514,ENSCHIG00000000529,ENSCHIG00000009808,ENSCHIG00000010453,ENSCHIG00000012523,ENSCHIG00000012576,ENSCHIG00000012827,ENSCHIG00000013447,ENSCHIG00000013575,ENSCHIG00000015544,ENSCHIG00000015556,ENSCHIG00000015787,ENSCHIG00000016288,ENSCHIG00000016448,ENSCHIG00000017471,ENSCHIG00000018171,ENSCHIG00000019633,ENSCHIG00000020028,ENSCHIG00000021115,ENSCHIG00000021455,ENSCHIG00000021497,…
BP	GO:0098742	cell-cell adhesion via plasma-membrane adhesion molecules	10	0	10	72	0.0682037	0.430109	ENSCHIG00000009485,ENSCHIG00000012390,ENSCHIG00000012951,ENSCHIG00000015363,ENSCHIG00000015932,ENSCHIG00000016271,ENSCHIG00000016657,ENSCHIG00000019984,ENSCHIG00000022882,ENSCHIG00000026919	-
BP	GO:0051093	negative regulation of developmental process	49	13	62	628	0.0689873	0.430109	ENSCHIG00000000510,ENSCHIG00000009082,ENSCHIG00000009784,ENSCHIG00000009934,ENSCHIG00000010153,ENSCHIG00000010414,ENSCHIG00000010560,ENSCHIG00000011607,ENSCHIG00000012502,ENSCHIG00000012683,ENSCHIG00000012951,ENSCHIG00000013486,ENSCHIG00000013837,ENSCHIG00000014130,ENSCHIG00000015504,ENSCHIG00000015877,ENSCHIG00000016322,ENSCHIG00000016564,ENSCHIG00000016983,ENSCHIG00000017591,ENSCHIG00000017600,…	ENSCHIG00000008359,ENSCHIG00000010453,ENSCHIG00000011978,ENSCHIG00000013194,ENSCHIG00000016217,ENSCHIG00000019614,ENSCHIG00000020028,ENSCHIG00000020693,ENSCHIG00000021115,ENSCHIG00000023323,ENSCHIG00000025865,ENSCHIG00000025901,ENSCHIG00000026168
BP	GO:0001539	cilium or flagellum-dependent cell motility	3	0	3	12	0.0691906	0.430109	ENSCHIG00000001933,ENSCHIG00000011401,ENSCHIG00000025886	-
BP	GO:0002710	negative regulation of T cell mediated immunity	3	0	3	12	0.0691906	0.430109	ENSCHIG00000009511,ENSCHIG00000020828,ENSCHIG00000021993	-
BP	GO:0003351	epithelial cilium movement	3	0	3	12	0.0691906	0.430109	ENSCHIG00000008846,ENSCHIG00000010048,ENSCHIG00000011401	-
BP	GO:0010878	cholesterol storage	2	1	3	12	0.0691906	0.430109	ENSCHIG00000015877,ENSCHIG00000016651	ENSCHIG00000021424
BP	GO:0017144	drug metabolic process	3	0	3	12	0.0691906	0.430109	ENSCHIG00000000393,ENSCHIG00000011059,ENSCHIG00000020835	-
BP	GO:0021527	spinal cord association neuron differentiation	3	0	3	12	0.0691906	0.430109	ENSCHIG00000022067,ENSCHIG00000022961,ENSCHIG00000023545	-
BP	GO:0021535	cell migration in hindbrain	3	0	3	12	0.0691906	0.430109	ENSCHIG00000017591,ENSCHIG00000025014,ENSCHIG00000025316	-
BP	GO:0032674	regulation of interleukin-5 production	2	1	3	12	0.0691906	0.430109	ENSCHIG00000025038,ENSCHIG00000025316	ENSCHIG00000017471
BP	GO:0034377	plasma lipoprotein particle assembly	0	3	3	12	0.0691906	0.430109	-	ENSCHIG00000021424,ENSCHIG00000023165,ENSCHIG00000024540
BP	GO:0034383	low-density lipoprotein particle clearance	2	1	3	12	0.0691906	0.430109	ENSCHIG00000016651,ENSCHIG00000025481	ENSCHIG00000019614
BP	GO:0044065	regulation of respiratory system process	3	0	3	12	0.0691906	0.430109	ENSCHIG00000017591,ENSCHIG00000026510,ENSCHIG00000026919	-
BP	GO:0044241	lipid digestion	1	2	3	12	0.0691906	0.430109	ENSCHIG00000011772	ENSCHIG00000019614,ENSCHIG00000024540
BP	GO:0046697	decidualization	1	2	3	12	0.0691906	0.430109	ENSCHIG00000009656	ENSCHIG00000008595,ENSCHIG00000025426
BP	GO:0051895	negative regulation of focal adhesion assembly	2	1	3	12	0.0691906	0.430109	ENSCHIG00000015855,ENSCHIG00000019052	ENSCHIG00000020028
BP	GO:0055062	phosphate ion homeostasis	3	0	3	12	0.0691906	0.430109	ENSCHIG00000007665,ENSCHIG00000014179,ENSCHIG00000024664	-
BP	GO:0060285	cilium-dependent cell motility	3	0	3	12	0.0691906	0.430109	ENSCHIG00000001933,ENSCHIG00000011401,ENSCHIG00000025886	-
BP	GO:0060579	ventral spinal cord interneuron fate commitment	3	0	3	12	0.0691906	0.430109	ENSCHIG00000017600,ENSCHIG00000021986,ENSCHIG00000023774	-
BP	GO:0060581	cell fate commitment involved in pattern specification	3	0	3	12	0.0691906	0.430109	ENSCHIG00000017600,ENSCHIG00000021986,ENSCHIG00000023774	-
BP	GO:0060831	smoothened signaling pathway involved in dorsal/ventral neural tube patterning	3	0	3	12	0.0691906	0.430109	ENSCHIG00000013837,ENSCHIG00000017600,ENSCHIG00000021986	-
BP	GO:0072505	divalent inorganic anion homeostasis	3	0	3	12	0.0691906	0.430109	ENSCHIG00000007665,ENSCHIG00000014179,ENSCHIG00000024664	-
BP	GO:0072506	trivalent inorganic anion homeostasis	3	0	3	12	0.0691906	0.430109	ENSCHIG00000007665,ENSCHIG00000014179,ENSCHIG00000024664	-
BP	GO:0072520	seminiferous tubule development	2	1	3	12	0.0691906	0.430109	ENSCHIG00000020062,ENSCHIG00000022078	ENSCHIG00000005935
BP	GO:0086069	bundle of His cell to Purkinje myocyte communication	3	0	3	12	0.0691906	0.430109	ENSCHIG00000009678,ENSCHIG00000013613,ENSCHIG00000016271	-
BP	GO:0097154	GABAergic neuron differentiation	2	1	3	12	0.0691906	0.430109	ENSCHIG00000017645,ENSCHIG00000024864	ENSCHIG00000025901
BP	GO:2000463	positive regulation of excitatory postsynaptic potential	3	0	3	12	0.0691906	0.430109	ENSCHIG00000016537,ENSCHIG00000026510,ENSCHIG00000026919	-
BP	GO:0001764	neuron migration	14	0	14	111	0.0693682	0.430109	ENSCHIG00000009973,ENSCHIG00000010268,ENSCHIG00000011831,ENSCHIG00000012941,ENSCHIG00000017591,ENSCHIG00000017645,ENSCHIG00000019578,ENSCHIG00000020062,ENSCHIG00000021120,ENSCHIG00000022067,ENSCHIG00000023774,ENSCHIG00000025038,ENSCHIG00000025162,ENSCHIG00000025273	-
BP	GO:0002440	production of molecular mediator of immune response	13	3	16	131	0.0695218	0.430109	ENSCHIG00000007513,ENSCHIG00000009511,ENSCHIG00000012409,ENSCHIG00000014130,ENSCHIG00000014330,ENSCHIG00000016400,ENSCHIG00000017825,ENSCHIG00000019718,ENSCHIG00000020828,ENSCHIG00000021675,ENSCHIG00000021993,ENSCHIG00000025038,ENSCHIG00000025191	ENSCHIG00000024540,ENSCHIG00000025096,ENSCHIG00000027016
BP	GO:0010976	positive regulation of neuron projection development	12	4	16	131	0.0695218	0.430109	ENSCHIG00000004157,ENSCHIG00000010429,ENSCHIG00000010742,ENSCHIG00000010917,ENSCHIG00000011011,ENSCHIG00000014939,ENSCHIG00000021120,ENSCHIG00000021908,ENSCHIG00000023346,ENSCHIG00000025970,ENSCHIG00000026875,ENSCHIG00000026919	ENSCHIG00000015544,ENSCHIG00000018171,ENSCHIG00000023266,ENSCHIG00000025096
BP	GO:0006928	movement of cell or subcellular component	92	18	110	1175	0.0696074	0.430109	ENSCHIG00000000292,ENSCHIG00000001118,ENSCHIG00000001734,ENSCHIG00000001933,ENSCHIG00000002499,ENSCHIG00000002945,ENSCHIG00000005917,ENSCHIG00000006791,ENSCHIG00000008233,ENSCHIG00000008729,ENSCHIG00000008846,ENSCHIG00000009082,ENSCHIG00000009511,ENSCHIG00000009973,ENSCHIG00000010048,ENSCHIG00000010111,ENSCHIG00000010182,ENSCHIG00000010268,ENSCHIG00000010414,ENSCHIG00000010778,ENSCHIG00000010917,…	ENSCHIG00000006328,ENSCHIG00000008359,ENSCHIG00000010453,ENSCHIG00000011838,ENSCHIG00000012713,ENSCHIG00000013660,ENSCHIG00000016829,ENSCHIG00000019061,ENSCHIG00000019633,ENSCHIG00000020028,ENSCHIG00000020693,ENSCHIG00000021788,ENSCHIG00000022913,ENSCHIG00000025211,ENSCHIG00000026294,ENSCHIG00000026841,ENSCHIG00000027143,ENSCHIG00000027215
BP	GO:0006733	oxidoreduction coenzyme metabolic process	7	2	9	63	0.07024	0.430109	ENSCHIG00000011059,ENSCHIG00000014147,ENSCHIG00000016921,ENSCHIG00000018212,ENSCHIG00000020835,ENSCHIG00000023341,ENSCHIG00000025717	ENSCHIG00000001144,ENSCHIG00000025820
BP	GO:0031099	regeneration	9	0	9	63	0.07024	0.430109	ENSCHIG00000007287,ENSCHIG00000008250,ENSCHIG00000009082,ENSCHIG00000009793,ENSCHIG00000010560,ENSCHIG00000011198,ENSCHIG00000016322,ENSCHIG00000023545,ENSCHIG00000025700	-
BP	GO:0042102	positive regulation of T cell proliferation	8	1	9	63	0.07024	0.430109	ENSCHIG00000009511,ENSCHIG00000011339,ENSCHIG00000012455,ENSCHIG00000014330,ENSCHIG00000018997,ENSCHIG00000019984,ENSCHIG00000024438,ENSCHIG00000027177	ENSCHIG00000027016
BP	GO:1901888	regulation of cell junction assembly	5	4	9	63	0.07024	0.430109	ENSCHIG00000006791,ENSCHIG00000007513,ENSCHIG00000010778,ENSCHIG00000015855,ENSCHIG00000019052	ENSCHIG00000015544,ENSCHIG00000016448,ENSCHIG00000020028,ENSCHIG00000021393
BP	GO:0021587	cerebellum morphogenesis	5	1	6	36	0.0702765	0.430109	ENSCHIG00000007287,ENSCHIG00000016657,ENSCHIG00000017600,ENSCHIG00000022067,ENSCHIG00000022961	ENSCHIG00000016288
BP	GO:0048546	digestive tract morphogenesis	6	0	6	36	0.0702765	0.430109	ENSCHIG00000012683,ENSCHIG00000016322,ENSCHIG00000016564,ENSCHIG00000017600,ENSCHIG00000019495,ENSCHIG00000022955	-
BP	GO:0090183	regulation of kidney development	6	0	6	36	0.0702765	0.430109	ENSCHIG00000010778,ENSCHIG00000015932,ENSCHIG00000016983,ENSCHIG00000022067,ENSCHIG00000025038,ENSCHIG00000026198	-
BP	GO:0019953	sexual reproduction	32	10	42	407	0.0703197	0.430109	ENSCHIG00000001947,ENSCHIG00000005003,ENSCHIG00000007287,ENSCHIG00000009674,ENSCHIG00000012766,ENSCHIG00000013326,ENSCHIG00000013442,ENSCHIG00000013699,ENSCHIG00000014057,ENSCHIG00000014517,ENSCHIG00000014732,ENSCHIG00000015270,ENSCHIG00000016322,ENSCHIG00000016564,ENSCHIG00000016651,ENSCHIG00000018190,ENSCHIG00000018358,ENSCHIG00000019392,ENSCHIG00000020158,ENSCHIG00000021908,ENSCHIG00000022078,…	ENSCHIG00000005935,ENSCHIG00000010453,ENSCHIG00000011095,ENSCHIG00000011232,ENSCHIG00000012523,ENSCHIG00000012576,ENSCHIG00000016288,ENSCHIG00000017242,ENSCHIG00000022423,ENSCHIG00000025901
BP	GO:0046546	development of primary male sexual characteristics	7	4	11	82	0.07063	0.430109	ENSCHIG00000008846,ENSCHIG00000008990,ENSCHIG00000016322,ENSCHIG00000020062,ENSCHIG00000022078,ENSCHIG00000022955,ENSCHIG00000025038	ENSCHIG00000005935,ENSCHIG00000018847,ENSCHIG00000025211,ENSCHIG00000025901
BP	GO:0048704	embryonic skeletal system morphogenesis	9	2	11	82	0.07063	0.430109	ENSCHIG00000009616,ENSCHIG00000014179,ENSCHIG00000014427,ENSCHIG00000015504,ENSCHIG00000017724,ENSCHIG00000022067,ENSCHIG00000022882,ENSCHIG00000023757,ENSCHIG00000024864	ENSCHIG00000011794,ENSCHIG00000019215
BP	GO:0050730	regulation of peptidyl-tyrosine phosphorylation	16	3	19	162	0.0713575	0.430109	ENSCHIG00000008990,ENSCHIG00000009590,ENSCHIG00000010778,ENSCHIG00000012455,ENSCHIG00000012683,ENSCHIG00000014130,ENSCHIG00000016921,ENSCHIG00000019052,ENSCHIG00000021611,ENSCHIG00000021908,ENSCHIG00000022297,ENSCHIG00000022513,ENSCHIG00000022955,ENSCHIG00000024029,ENSCHIG00000024661,ENSCHIG00000026489	ENSCHIG00000020693,ENSCHIG00000022600,ENSCHIG00000025211
BP	GO:0006942	regulation of striated muscle contraction	5	3	8	54	0.071616	0.430109	ENSCHIG00000009678,ENSCHIG00000013613,ENSCHIG00000016271,ENSCHIG00000017554,ENSCHIG00000024152	ENSCHIG00000016448,ENSCHIG00000017191,ENSCHIG00000022913
BP	GO:0022604	regulation of cell morphogenesis	23	6	29	267	0.0718205	0.430109	ENSCHIG00000000510,ENSCHIG00000004157,ENSCHIG00000009082,ENSCHIG00000010742,ENSCHIG00000010917,ENSCHIG00000011011,ENSCHIG00000011339,ENSCHIG00000011831,ENSCHIG00000016310,ENSCHIG00000017645,ENSCHIG00000019052,ENSCHIG00000019450,ENSCHIG00000020799,ENSCHIG00000021120,ENSCHIG00000022297,ENSCHIG00000023346,ENSCHIG00000023774,ENSCHIG00000023858,ENSCHIG00000023908,ENSCHIG00000024661,ENSCHIG00000026510,…	ENSCHIG00000010453,ENSCHIG00000011751,ENSCHIG00000020028,ENSCHIG00000020693,ENSCHIG00000025096,ENSCHIG00000027143
BP	GO:0003407	neural retina development	7	0	7	45	0.0718841	0.430109	ENSCHIG00000007665,ENSCHIG00000010414,ENSCHIG00000016564,ENSCHIG00000022067,ENSCHIG00000024864,ENSCHIG00000024939,ENSCHIG00000026198	-
BP	GO:0007283	spermatogenesis	20	7	27	246	0.0725774	0.430109	ENSCHIG00000007287,ENSCHIG00000009674,ENSCHIG00000012766,ENSCHIG00000013326,ENSCHIG00000013699,ENSCHIG00000014057,ENSCHIG00000015270,ENSCHIG00000016651,ENSCHIG00000018358,ENSCHIG00000019392,ENSCHIG00000020158,ENSCHIG00000021908,ENSCHIG00000022078,ENSCHIG00000023408,ENSCHIG00000023868,ENSCHIG00000025847,ENSCHIG00000025886,ENSCHIG00000026190,ENSCHIG00000026242,ENSCHIG00000026858	ENSCHIG00000005935,ENSCHIG00000010453,ENSCHIG00000011095,ENSCHIG00000011232,ENSCHIG00000012576,ENSCHIG00000017242,ENSCHIG00000022423
BP	GO:0030097	hemopoiesis	43	12	55	552	0.0729606	0.430109	ENSCHIG00000006089,ENSCHIG00000007513,ENSCHIG00000008990,ENSCHIG00000009511,ENSCHIG00000009934,ENSCHIG00000010111,ENSCHIG00000011155,ENSCHIG00000011339,ENSCHIG00000012005,ENSCHIG00000012455,ENSCHIG00000014130,ENSCHIG00000014302,ENSCHIG00000014330,ENSCHIG00000014335,ENSCHIG00000014472,ENSCHIG00000015014,ENSCHIG00000015504,ENSCHIG00000015877,ENSCHIG00000016322,ENSCHIG00000016564,ENSCHIG00000017298,…	ENSCHIG00000007588,ENSCHIG00000010453,ENSCHIG00000011838,ENSCHIG00000011978,ENSCHIG00000018632,ENSCHIG00000019360,ENSCHIG00000023266,ENSCHIG00000025211,ENSCHIG00000025865,ENSCHIG00000025901,ENSCHIG00000026214,ENSCHIG00000027016
BP	GO:0050867	positive regulation of cell activation	21	2	23	204	0.073065	0.430109	ENSCHIG00000000255,ENSCHIG00000009511,ENSCHIG00000011339,ENSCHIG00000012455,ENSCHIG00000012683,ENSCHIG00000013486,ENSCHIG00000014130,ENSCHIG00000014330,ENSCHIG00000015014,ENSCHIG00000016322,ENSCHIG00000016564,ENSCHIG00000018691,ENSCHIG00000018997,ENSCHIG00000019052,ENSCHIG00000019984,ENSCHIG00000020828,ENSCHIG00000021993,ENSCHIG00000024438,ENSCHIG00000025038,ENSCHIG00000025961,ENSCHIG00000027177	ENSCHIG00000025865,ENSCHIG00000027016
BP	GO:1903039	positive regulation of leukocyte cell-cell adhesion	14	2	16	132	0.0734	0.430109	ENSCHIG00000009511,ENSCHIG00000011339,ENSCHIG00000012455,ENSCHIG00000014130,ENSCHIG00000014330,ENSCHIG00000015014,ENSCHIG00000016564,ENSCHIG00000018997,ENSCHIG00000019984,ENSCHIG00000020828,ENSCHIG00000024438,ENSCHIG00000025038,ENSCHIG00000025961,ENSCHIG00000027177	ENSCHIG00000025865,ENSCHIG00000027016
BP	GO:0001656	metanephros development	9	1	10	73	0.0735211	0.430109	ENSCHIG00000003280,ENSCHIG00000007665,ENSCHIG00000012683,ENSCHIG00000013837,ENSCHIG00000015363,ENSCHIG00000015932,ENSCHIG00000016322,ENSCHIG00000022067,ENSCHIG00000025038	ENSCHIG00000021393
BP	GO:0034767	positive regulation of ion transmembrane transport	8	2	10	73	0.0735211	0.430109	ENSCHIG00000000887,ENSCHIG00000011722,ENSCHIG00000014954,ENSCHIG00000017554,ENSCHIG00000018141,ENSCHIG00000018584,ENSCHIG00000022273,ENSCHIG00000026510	ENSCHIG00000025563,ENSCHIG00000026140
BP	GO:0001890	placenta development	11	3	14	112	0.0736053	0.430109	ENSCHIG00000002159,ENSCHIG00000007513,ENSCHIG00000009656,ENSCHIG00000010709,ENSCHIG00000011198,ENSCHIG00000013603,ENSCHIG00000017724,ENSCHIG00000019495,ENSCHIG00000025316,ENSCHIG00000026242,ENSCHIG00000026619	ENSCHIG00000008595,ENSCHIG00000018632,ENSCHIG00000025426
BP	GO:0032412	regulation of ion transmembrane transporter activity	12	2	14	112	0.0736053	0.430109	ENSCHIG00000000887,ENSCHIG00000011722,ENSCHIG00000014954,ENSCHIG00000016983,ENSCHIG00000017346,ENSCHIG00000017554,ENSCHIG00000018141,ENSCHIG00000018584,ENSCHIG00000019842,ENSCHIG00000022273,ENSCHIG00000026510,ENSCHIG00000026919	ENSCHIG00000025563,ENSCHIG00000026140
BP	GO:0055114	oxidation-reduction process	15	13	28	257	0.0736189	0.430109	ENSCHIG00000000393,ENSCHIG00000004597,ENSCHIG00000011059,ENSCHIG00000016676,ENSCHIG00000017450,ENSCHIG00000017655,ENSCHIG00000019450,ENSCHIG00000020166,ENSCHIG00000020615,ENSCHIG00000020835,ENSCHIG00000021611,ENSCHIG00000023341,ENSCHIG00000024664,ENSCHIG00000025030,ENSCHIG00000026080	ENSCHIG00000011255,ENSCHIG00000012021,ENSCHIG00000013447,ENSCHIG00000015112,ENSCHIG00000016346,ENSCHIG00000016543,ENSCHIG00000017958,ENSCHIG00000018632,ENSCHIG00000019108,ENSCHIG00000020217,ENSCHIG00000022151,ENSCHIG00000024540,ENSCHIG00000025820
BP	GO:0051346	negative regulation of hydrolase activity	13	7	20	173	0.0737695	0.430109	ENSCHIG00000006791,ENSCHIG00000009208,ENSCHIG00000011749,ENSCHIG00000014922,ENSCHIG00000015855,ENSCHIG00000016400,ENSCHIG00000016965,ENSCHIG00000016983,ENSCHIG00000019450,ENSCHIG00000020018,ENSCHIG00000022955,ENSCHIG00000023391,ENSCHIG00000025316	ENSCHIG00000008359,ENSCHIG00000012523,ENSCHIG00000016288,ENSCHIG00000019940,ENSCHIG00000024540,ENSCHIG00000024986,ENSCHIG00000027215
BP	GO:0002704	negative regulation of leukocyte mediated immunity	5	0	5	28	0.074477	0.430109	ENSCHIG00000009511,ENSCHIG00000020076,ENSCHIG00000020828,ENSCHIG00000021993,ENSCHIG00000025191	-
BP	GO:0009064	glutamine family amino acid metabolic process	2	3	5	28	0.074477	0.430109	ENSCHIG00000022436,ENSCHIG00000026683	ENSCHIG00000017801,ENSCHIG00000024327,ENSCHIG00000025257
BP	GO:0030851	granulocyte differentiation	4	1	5	28	0.074477	0.430109	ENSCHIG00000008990,ENSCHIG00000012005,ENSCHIG00000018691,ENSCHIG00000025316	ENSCHIG00000011838
BP	GO:0040018	positive regulation of multicellular organism growth	5	0	5	28	0.074477	0.430109	ENSCHIG00000009656,ENSCHIG00000013849,ENSCHIG00000016310,ENSCHIG00000016322,ENSCHIG00000018424	-
BP	GO:1901616	organic hydroxy compound catabolic process	5	0	5	28	0.074477	0.430109	ENSCHIG00000012643,ENSCHIG00000013564,ENSCHIG00000016676,ENSCHIG00000019450,ENSCHIG00000025030	-
BP	GO:0046649	lymphocyte activation	40	3	43	420	0.0747221	0.430109	ENSCHIG00000007513,ENSCHIG00000009511,ENSCHIG00000010111,ENSCHIG00000011155,ENSCHIG00000011339,ENSCHIG00000011749,ENSCHIG00000012138,ENSCHIG00000012390,ENSCHIG00000012409,ENSCHIG00000012455,ENSCHIG00000012683,ENSCHIG00000013486,ENSCHIG00000014130,ENSCHIG00000014302,ENSCHIG00000014330,ENSCHIG00000014335,ENSCHIG00000015014,ENSCHIG00000016322,ENSCHIG00000016564,ENSCHIG00000018424,ENSCHIG00000018691,…	ENSCHIG00000023266,ENSCHIG00000025865,ENSCHIG00000027016
BP	GO:0071495	cellular response to endogenous stimulus	47	21	68	699	0.0750155	0.430109	ENSCHIG00000001118,ENSCHIG00000004163,ENSCHIG00000005365,ENSCHIG00000005699,ENSCHIG00000007665,ENSCHIG00000008990,ENSCHIG00000009616,ENSCHIG00000009656,ENSCHIG00000009784,ENSCHIG00000009793,ENSCHIG00000011037,ENSCHIG00000011607,ENSCHIG00000012502,ENSCHIG00000012683,ENSCHIG00000012951,ENSCHIG00000013629,ENSCHIG00000014164,ENSCHIG00000014330,ENSCHIG00000015877,ENSCHIG00000015932,ENSCHIG00000016134,…	ENSCHIG00000005935,ENSCHIG00000007961,ENSCHIG00000008359,ENSCHIG00000010453,ENSCHIG00000011264,ENSCHIG00000016526,ENSCHIG00000017191,ENSCHIG00000018847,ENSCHIG00000019633,ENSCHIG00000020028,ENSCHIG00000022125,ENSCHIG00000022582,ENSCHIG00000022814,ENSCHIG00000022913,ENSCHIG00000023266,ENSCHIG00000024327,ENSCHIG00000025426,ENSCHIG00000025647,ENSCHIG00000025865,ENSCHIG00000026168,ENSCHIG00000026550
BP	GO:0022407	regulation of cell-cell adhesion	25	5	30	279	0.0753568	0.430109	ENSCHIG00000009082,ENSCHIG00000009511,ENSCHIG00000011081,ENSCHIG00000011339,ENSCHIG00000012455,ENSCHIG00000012951,ENSCHIG00000014130,ENSCHIG00000014302,ENSCHIG00000014330,ENSCHIG00000015014,ENSCHIG00000016564,ENSCHIG00000018997,ENSCHIG00000019052,ENSCHIG00000019984,ENSCHIG00000020244,ENSCHIG00000020339,ENSCHIG00000020828,ENSCHIG00000021993,ENSCHIG00000023542,ENSCHIG00000024438,ENSCHIG00000025038,…	ENSCHIG00000016288,ENSCHIG00000017801,ENSCHIG00000020693,ENSCHIG00000025865,ENSCHIG00000027016
BP	GO:0050728	negative regulation of inflammatory response	7	4	11	83	0.0757023	0.430109	ENSCHIG00000009656,ENSCHIG00000010182,ENSCHIG00000014322,ENSCHIG00000022513,ENSCHIG00000024322,ENSCHIG00000025038,ENSCHIG00000026489	ENSCHIG00000006328,ENSCHIG00000010651,ENSCHIG00000013151,ENSCHIG00000024511
BP	GO:0042592	homeostatic process	67	26	93	984	0.0757433	0.430109	ENSCHIG00000000107,ENSCHIG00000004184,ENSCHIG00000004709,ENSCHIG00000005699,ENSCHIG00000007254,ENSCHIG00000007665,ENSCHIG00000008250,ENSCHIG00000008973,ENSCHIG00000008990,ENSCHIG00000009616,ENSCHIG00000009678,ENSCHIG00000009934,ENSCHIG00000010124,ENSCHIG00000011198,ENSCHIG00000011305,ENSCHIG00000011339,ENSCHIG00000011607,ENSCHIG00000012643,ENSCHIG00000012696,ENSCHIG00000013332,ENSCHIG00000013837,…	ENSCHIG00000008680,ENSCHIG00000011232,ENSCHIG00000012576,ENSCHIG00000012775,ENSCHIG00000012827,ENSCHIG00000013447,ENSCHIG00000015370,ENSCHIG00000017191,ENSCHIG00000017558,ENSCHIG00000019038,ENSCHIG00000019215,ENSCHIG00000019614,ENSCHIG00000020634,ENSCHIG00000021970,ENSCHIG00000022913,ENSCHIG00000023323,ENSCHIG00000024327,ENSCHIG00000024540,ENSCHIG00000025211,ENSCHIG00000025257,ENSCHIG00000025399,…
BP	GO:0051704	multi-organism process	82	23	105	1122	0.0757979	0.430109	ENSCHIG00000000393,ENSCHIG00000001947,ENSCHIG00000003641,ENSCHIG00000004184,ENSCHIG00000005003,ENSCHIG00000007287,ENSCHIG00000007513,ENSCHIG00000009656,ENSCHIG00000009674,ENSCHIG00000009900,ENSCHIG00000010501,ENSCHIG00000010514,ENSCHIG00000011607,ENSCHIG00000011749,ENSCHIG00000011772,ENSCHIG00000011979,ENSCHIG00000012138,ENSCHIG00000012409,ENSCHIG00000012766,ENSCHIG00000012951,ENSCHIG00000013326,…	ENSCHIG00000004867,ENSCHIG00000005935,ENSCHIG00000008595,ENSCHIG00000010453,ENSCHIG00000011095,ENSCHIG00000011232,ENSCHIG00000011838,ENSCHIG00000012523,ENSCHIG00000012576,ENSCHIG00000012775,ENSCHIG00000015183,ENSCHIG00000015787,ENSCHIG00000016288,ENSCHIG00000016448,ENSCHIG00000017242,ENSCHIG00000018632,ENSCHIG00000019633,ENSCHIG00000021455,ENSCHIG00000022423,ENSCHIG00000025426,ENSCHIG00000025901,…
BP	GO:0001893	maternal placenta development	1	3	4	20	0.0758239	0.430109	ENSCHIG00000009656	ENSCHIG00000008595,ENSCHIG00000018632,ENSCHIG00000025426
BP	GO:0002724	regulation of T cell cytokine production	4	0	4	20	0.0758239	0.430109	ENSCHIG00000007513,ENSCHIG00000009511,ENSCHIG00000021993,ENSCHIG00000025038	-
BP	GO:0009584	detection of visible light	3	1	4	20	0.0758239	0.430109	ENSCHIG00000000232,ENSCHIG00000015754,ENSCHIG00000018872	ENSCHIG00000020123
BP	GO:0010894	negative regulation of steroid biosynthetic process	2	2	4	20	0.0758239	0.430109	ENSCHIG00000010429,ENSCHIG00000012951	ENSCHIG00000017191,ENSCHIG00000023323
BP	GO:0021544	subpallium development	3	1	4	20	0.0758239	0.430109	ENSCHIG00000019860,ENSCHIG00000022605,ENSCHIG00000024864	ENSCHIG00000025901
BP	GO:0032469	endoplasmic reticulum calcium ion homeostasis	2	2	4	20	0.0758239	0.430109	ENSCHIG00000016322,ENSCHIG00000024152	ENSCHIG00000012576,ENSCHIG00000019038
BP	GO:0033688	regulation of osteoblast proliferation	4	0	4	20	0.0758239	0.430109	ENSCHIG00000009216,ENSCHIG00000012951,ENSCHIG00000016322,ENSCHIG00000016965	-
BP	GO:0044058	regulation of digestive system process	3	1	4	20	0.0758239	0.430109	ENSCHIG00000012683,ENSCHIG00000020630,ENSCHIG00000025079	ENSCHIG00000024540
BP	GO:0045939	negative regulation of steroid metabolic process	2	2	4	20	0.0758239	0.430109	ENSCHIG00000010429,ENSCHIG00000012951	ENSCHIG00000017191,ENSCHIG00000023323
BP	GO:0046461	neutral lipid catabolic process	2	2	4	20	0.0758239	0.430109	ENSCHIG00000008250,ENSCHIG00000016651	ENSCHIG00000013660,ENSCHIG00000024540
BP	GO:0046464	acylglycerol catabolic process	2	2	4	20	0.0758239	0.430109	ENSCHIG00000008250,ENSCHIG00000016651	ENSCHIG00000013660,ENSCHIG00000024540
BP	GO:0060037	pharyngeal system development	3	1	4	20	0.0758239	0.430109	ENSCHIG00000013837,ENSCHIG00000022513,ENSCHIG00000025038	ENSCHIG00000023984
BP	GO:0060669	embryonic placenta morphogenesis	4	0	4	20	0.0758239	0.430109	ENSCHIG00000007513,ENSCHIG00000017724,ENSCHIG00000025316,ENSCHIG00000026619	-
BP	GO:0061138	morphogenesis of a branching epithelium	16	2	18	153	0.0758853	0.430109	ENSCHIG00000005365,ENSCHIG00000007513,ENSCHIG00000010517,ENSCHIG00000010778,ENSCHIG00000012683,ENSCHIG00000012951,ENSCHIG00000013837,ENSCHIG00000015932,ENSCHIG00000016322,ENSCHIG00000016564,ENSCHIG00000017600,ENSCHIG00000017724,ENSCHIG00000022067,ENSCHIG00000022955,ENSCHIG00000025316,ENSCHIG00000026619	ENSCHIG00000008359,ENSCHIG00000022125
BP	GO:0071363	cellular response to growth factor stimulus	27	13	40	388	0.0767871	0.430109	ENSCHIG00000001118,ENSCHIG00000004163,ENSCHIG00000005365,ENSCHIG00000007665,ENSCHIG00000009616,ENSCHIG00000009784,ENSCHIG00000010778,ENSCHIG00000012502,ENSCHIG00000012683,ENSCHIG00000012951,ENSCHIG00000013629,ENSCHIG00000015932,ENSCHIG00000016310,ENSCHIG00000017591,ENSCHIG00000017655,ENSCHIG00000018408,ENSCHIG00000019450,ENSCHIG00000019495,ENSCHIG00000020663,ENSCHIG00000021925,ENSCHIG00000022298,…	ENSCHIG00000000805,ENSCHIG00000007961,ENSCHIG00000008359,ENSCHIG00000008470,ENSCHIG00000010453,ENSCHIG00000016526,ENSCHIG00000018847,ENSCHIG00000019633,ENSCHIG00000020028,ENSCHIG00000023266,ENSCHIG00000025647,ENSCHIG00000026168,ENSCHIG00000026550
BP	GO:0048592	eye morphogenesis	14	0	14	113	0.0780081	0.430109	ENSCHIG00000007513,ENSCHIG00000007665,ENSCHIG00000008973,ENSCHIG00000010414,ENSCHIG00000010484,ENSCHIG00000016322,ENSCHIG00000016564,ENSCHIG00000018872,ENSCHIG00000019590,ENSCHIG00000022067,ENSCHIG00000022754,ENSCHIG00000024939,ENSCHIG00000025139,ENSCHIG00000026198	-
BP	GO:0046683	response to organophosphorus	6	2	8	55	0.0780931	0.430109	ENSCHIG00000011607,ENSCHIG00000013458,ENSCHIG00000016600,ENSCHIG00000019052,ENSCHIG00000020647,ENSCHIG00000023610	ENSCHIG00000011264,ENSCHIG00000022913
BP	GO:0019226	transmission of nerve impulse	6	0	6	37	0.078345	0.430109	ENSCHIG00000009082,ENSCHIG00000010560,ENSCHIG00000011305,ENSCHIG00000011664,ENSCHIG00000017913,ENSCHIG00000024980	-
BP	GO:0048468	cell development	101	20	121	1309	0.0783887	0.430109	ENSCHIG00000000107,ENSCHIG00000000510,ENSCHIG00000000887,ENSCHIG00000001118,ENSCHIG00000003280,ENSCHIG00000004157,ENSCHIG00000004163,ENSCHIG00000005003,ENSCHIG00000007513,ENSCHIG00000008973,ENSCHIG00000008990,ENSCHIG00000009082,ENSCHIG00000009674,ENSCHIG00000009793,ENSCHIG00000009973,ENSCHIG00000010268,ENSCHIG00000010414,ENSCHIG00000010429,ENSCHIG00000010560,ENSCHIG00000010742,ENSCHIG00000010917,…	ENSCHIG00000007588,ENSCHIG00000010453,ENSCHIG00000011751,ENSCHIG00000012523,ENSCHIG00000013194,ENSCHIG00000015544,ENSCHIG00000016288,ENSCHIG00000018171,ENSCHIG00000019061,ENSCHIG00000019614,ENSCHIG00000020028,ENSCHIG00000020693,ENSCHIG00000022423,ENSCHIG00000023266,ENSCHIG00000024492,ENSCHIG00000025096,ENSCHIG00000025211,ENSCHIG00000025558,ENSCHIG00000025761,ENSCHIG00000026550
BP	GO:0015696	ammonium transport	3	4	7	46	0.0790907	0.430109	ENSCHIG00000011722,ENSCHIG00000023067,ENSCHIG00000023610	ENSCHIG00000009808,ENSCHIG00000013851,ENSCHIG00000018535,ENSCHIG00000021136
BP	GO:0030858	positive regulation of epithelial cell differentiation	6	1	7	46	0.0790907	0.430109	ENSCHIG00000013837,ENSCHIG00000017723,ENSCHIG00000019495,ENSCHIG00000020339,ENSCHIG00000022067,ENSCHIG00000026198	ENSCHIG00000026550
BP	GO:2001257	regulation of cation channel activity	9	1	10	74	0.0790912	0.430109	ENSCHIG00000000887,ENSCHIG00000016983,ENSCHIG00000017346,ENSCHIG00000017554,ENSCHIG00000018141,ENSCHIG00000018584,ENSCHIG00000019842,ENSCHIG00000026510,ENSCHIG00000026919	ENSCHIG00000025563
BP	GO:0070848	response to growth factor	28	13	41	400	0.0792092	0.430109	ENSCHIG00000001118,ENSCHIG00000004163,ENSCHIG00000005365,ENSCHIG00000007665,ENSCHIG00000009616,ENSCHIG00000009784,ENSCHIG00000010778,ENSCHIG00000012502,ENSCHIG00000012683,ENSCHIG00000012951,ENSCHIG00000013629,ENSCHIG00000015932,ENSCHIG00000016310,ENSCHIG00000017591,ENSCHIG00000017655,ENSCHIG00000018408,ENSCHIG00000019450,ENSCHIG00000019495,ENSCHIG00000020663,ENSCHIG00000021925,ENSCHIG00000022298,…	ENSCHIG00000000805,ENSCHIG00000007961,ENSCHIG00000008359,ENSCHIG00000008470,ENSCHIG00000010453,ENSCHIG00000016526,ENSCHIG00000018847,ENSCHIG00000019633,ENSCHIG00000020028,ENSCHIG00000023266,ENSCHIG00000025647,ENSCHIG00000026168,ENSCHIG00000026550
BP	GO:0048736	appendage development	14	4	18	154	0.0796886	0.430109	ENSCHIG00000005326,ENSCHIG00000007665,ENSCHIG00000009616,ENSCHIG00000010484,ENSCHIG00000012502,ENSCHIG00000012683,ENSCHIG00000013837,ENSCHIG00000016564,ENSCHIG00000017600,ENSCHIG00000017724,ENSCHIG00000020339,ENSCHIG00000022955,ENSCHIG00000024661,ENSCHIG00000025316	ENSCHIG00000011794,ENSCHIG00000019215,ENSCHIG00000021393,ENSCHIG00000023984
BP	GO:0060173	limb development	14	4	18	154	0.0796886	0.430109	ENSCHIG00000005326,ENSCHIG00000007665,ENSCHIG00000009616,ENSCHIG00000010484,ENSCHIG00000012502,ENSCHIG00000012683,ENSCHIG00000013837,ENSCHIG00000016564,ENSCHIG00000017600,ENSCHIG00000017724,ENSCHIG00000020339,ENSCHIG00000022955,ENSCHIG00000024661,ENSCHIG00000025316	ENSCHIG00000011794,ENSCHIG00000019215,ENSCHIG00000021393,ENSCHIG00000023984
BP	GO:0001696	gastric acid secretion	2	0	2	6	0.080754	0.430109	ENSCHIG00000016301,ENSCHIG00000025079	-
BP	GO:0002227	innate immune response in mucosa	2	0	2	6	0.080754	0.430109	ENSCHIG00000010501,ENSCHIG00000016965	-
BP	GO:0002725	negative regulation of T cell cytokine production	2	0	2	6	0.080754	0.430109	ENSCHIG00000009511,ENSCHIG00000021993	-
BP	GO:0008343	adult feeding behavior	2	0	2	6	0.080754	0.430109	ENSCHIG00000009656,ENSCHIG00000011305	-
BP	GO:0022410	circadian sleep/wake cycle process	2	0	2	6	0.080754	0.430109	ENSCHIG00000022335,ENSCHIG00000026919	-
BP	GO:0030007	cellular potassium ion homeostasis	1	1	2	6	0.080754	0.430109	ENSCHIG00000022273	ENSCHIG00000017191
BP	GO:0030913	paranodal junction assembly	2	0	2	6	0.080754	0.430109	ENSCHIG00000011664,ENSCHIG00000023908	-
BP	GO:0033572	transferrin transport	0	2	2	6	0.080754	0.430109	-	ENSCHIG00000012827,ENSCHIG00000027016
BP	GO:0042745	circadian sleep/wake cycle	2	0	2	6	0.080754	0.430109	ENSCHIG00000022335,ENSCHIG00000026919	-
BP	GO:0044793	negative regulation by host of viral process	1	1	2	6	0.080754	0.430109	ENSCHIG00000016965	ENSCHIG00000012523
BP	GO:0045634	regulation of melanocyte differentiation	1	1	2	6	0.080754	0.430109	ENSCHIG00000016322	ENSCHIG00000025211
BP	GO:0045654	positive regulation of megakaryocyte differentiation	2	0	2	6	0.080754	0.430109	ENSCHIG00000014472,ENSCHIG00000017758	-
BP	GO:0048087	positive regulation of developmental pigmentation	1	1	2	6	0.080754	0.430109	ENSCHIG00000016322	ENSCHIG00000025211
BP	GO:0048752	semicircular canal morphogenesis	2	0	2	6	0.080754	0.430109	ENSCHIG00000012683,ENSCHIG00000023757	-
BP	GO:0050932	regulation of pigment cell differentiation	1	1	2	6	0.080754	0.430109	ENSCHIG00000016322	ENSCHIG00000025211
BP	GO:0050957	equilibrioception	1	1	2	6	0.080754	0.430109	ENSCHIG00000026120	ENSCHIG00000026841
BP	GO:0050966	detection of mechanical stimulus involved in sensory perception of pain	2	0	2	6	0.080754	0.430109	ENSCHIG00000018664,ENSCHIG00000024980	-
BP	GO:0060717	chorion development	2	0	2	6	0.080754	0.430109	ENSCHIG00000007513,ENSCHIG00000026242	-
BP	GO:0061000	negative regulation of dendritic spine development	2	0	2	6	0.080754	0.430109	ENSCHIG00000026510,ENSCHIG00000026919	-
BP	GO:0061074	regulation of neural retina development	2	0	2	6	0.080754	0.430109	ENSCHIG00000010414,ENSCHIG00000024864	-
BP	GO:0071361	cellular response to ethanol	2	0	2	6	0.080754	0.430109	ENSCHIG00000016600,ENSCHIG00000020268	-
BP	GO:0071481	cellular response to X-ray	2	0	2	6	0.080754	0.430109	ENSCHIG00000022955,ENSCHIG00000025038	-
BP	GO:0086073	bundle of His cell-Purkinje myocyte adhesion involved in cell communication	2	0	2	6	0.080754	0.430109	ENSCHIG00000013613,ENSCHIG00000016271	-
BP	GO:0097065	anterior head development	2	0	2	6	0.080754	0.430109	ENSCHIG00000009616,ENSCHIG00000022067	-
BP	GO:1900122	positive regulation of receptor binding	2	0	2	6	0.080754	0.430109	ENSCHIG00000014179,ENSCHIG00000016983	-
BP	GO:1900426	positive regulation of defense response to bacterium	2	0	2	6	0.080754	0.430109	ENSCHIG00000017825,ENSCHIG00000021675	-
BP	GO:1902033	regulation of hematopoietic stem cell proliferation	1	1	2	6	0.080754	0.430109	ENSCHIG00000017758	ENSCHIG00000025211
BP	GO:1903069	regulation of ER-associated ubiquitin-dependent protein catabolic process	0	2	2	6	0.080754	0.430109	-	ENSCHIG00000012576,ENSCHIG00000019038
BP	GO:1903421	regulation of synaptic vesicle recycling	2	0	2	6	0.080754	0.430109	ENSCHIG00000016537,ENSCHIG00000026919	-
BP	GO:1990542	mitochondrial transmembrane transport	1	1	2	6	0.080754	0.430109	ENSCHIG00000011037	ENSCHIG00000015821
BP	GO:2000096	positive regulation of Wnt signaling pathway, planar cell polarity pathway	1	1	2	6	0.080754	0.430109	ENSCHIG00000022144	ENSCHIG00000016244
BP	GO:2000341	regulation of chemokine (C-X-C motif) ligand 2 production	2	0	2	6	0.080754	0.430109	ENSCHIG00000008729,ENSCHIG00000014130	-
BP	GO:0000053	argininosuccinate metabolic process	0	1	1	1	0.0820329	0.430109	-	ENSCHIG00000017801
BP	GO:0000066	mitochondrial ornithine transport	0	1	1	1	0.0820329	0.430109	-	ENSCHIG00000013851
BP	GO:0000821	regulation of arginine metabolic process	1	0	1	1	0.0820329	0.430109	ENSCHIG00000022436	-
BP	GO:0001575	globoside metabolic process	0	1	1	1	0.0820329	0.430109	-	ENSCHIG00000023291
BP	GO:0001576	globoside biosynthetic process	0	1	1	1	0.0820329	0.430109	-	ENSCHIG00000023291
BP	GO:0001695	histamine catabolic process	1	0	1	1	0.0820329	0.430109	ENSCHIG00000010212	-
BP	GO:0001897	cytolysis by symbiont of host cells	1	0	1	1	0.0820329	0.430109	ENSCHIG00000018952	-
BP	GO:0002035	brain renin-angiotensin system	0	1	1	1	0.0820329	0.430109	-	ENSCHIG00000016448
BP	GO:0002152	bile acid conjugation	1	0	1	1	0.0820329	0.430109	ENSCHIG00000024449	-
BP	GO:0002302	CD8-positive, alpha-beta T cell differentiation involved in immune response	1	0	1	1	0.0820329	0.430109	ENSCHIG00000024745	-
BP	GO:0002370	natural killer cell cytokine production	1	0	1	1	0.0820329	0.430109	ENSCHIG00000025191	-
BP	GO:0002522	leukocyte migration involved in immune response	1	0	1	1	0.0820329	0.430109	ENSCHIG00000010111	-
BP	GO:0002587	negative regulation of antigen processing and presentation of peptide antigen via MHC class II	1	0	1	1	0.0820329	0.430109	ENSCHIG00000014302	-
BP	GO:0002727	regulation of natural killer cell cytokine production	1	0	1	1	0.0820329	0.430109	ENSCHIG00000025191	-
BP	GO:0002728	negative regulation of natural killer cell cytokine production	1	0	1	1	0.0820329	0.430109	ENSCHIG00000025191	-
BP	GO:0002785	negative regulation of antimicrobial peptide production	1	0	1	1	0.0820329	0.430109	ENSCHIG00000016400	-
BP	GO:0002787	negative regulation of antibacterial peptide production	1	0	1	1	0.0820329	0.430109	ENSCHIG00000016400	-
BP	GO:0003051	angiotensin-mediated drinking behavior	0	1	1	1	0.0820329	0.430109	-	ENSCHIG00000016448
BP	GO:0003165	Purkinje myocyte development	1	0	1	1	0.0820329	0.430109	ENSCHIG00000016271	-
BP	GO:0003404	optic vesicle morphogenesis	1	0	1	1	0.0820329	0.430109	ENSCHIG00000010414	-
BP	GO:0006069	ethanol oxidation	1	0	1	1	0.0820329	0.430109	ENSCHIG00000016676	-
BP	GO:0006196	AMP catabolic process	0	1	1	1	0.0820329	0.430109	-	ENSCHIG00000010651
BP	GO:0006480	N-terminal protein amino acid methylation	0	1	1	1	0.0820329	0.430109	-	ENSCHIG00000008995
BP	GO:0006526	arginine biosynthetic process	0	1	1	1	0.0820329	0.430109	-	ENSCHIG00000017801
BP	GO:0006551	leucine metabolic process	0	1	1	1	0.0820329	0.430109	-	ENSCHIG00000008019
BP	GO:0006567	threonine catabolic process	0	1	1	1	0.0820329	0.430109	-	ENSCHIG00000026057
BP	GO:0006844	acyl carnitine transport	0	1	1	1	0.0820329	0.430109	-	ENSCHIG00000013851
BP	GO:0006848	pyruvate transport	0	1	1	1	0.0820329	0.430109	-	ENSCHIG00000015717
BP	GO:0006867	asparagine transport	1	0	1	1	0.0820329	0.430109	ENSCHIG00000023089	-
BP	GO:0007181	transforming growth factor beta receptor complex assembly	0	1	1	1	0.0820329	0.430109	-	ENSCHIG00000007961
BP	GO:0007518	myoblast fate determination	1	0	1	1	0.0820329	0.430109	ENSCHIG00000009793	-
BP	GO:0007634	optokinetic behavior	1	0	1	1	0.0820329	0.430109	ENSCHIG00000023757	-
BP	GO:0008348	negative regulation of antimicrobial humoral response	1	0	1	1	0.0820329	0.430109	ENSCHIG00000016400	-
BP	GO:0008628	hormone-mediated apoptotic signaling pathway	1	0	1	1	0.0820329	0.430109	ENSCHIG00000005699	-
BP	GO:0008653	lipopolysaccharide metabolic process	1	0	1	1	0.0820329	0.430109	ENSCHIG00000024322	-
BP	GO:0009087	methionine catabolic process	1	0	1	1	0.0820329	0.430109	ENSCHIG00000009411	-
BP	GO:0010157	response to chlorate	1	0	1	1	0.0820329	0.430109	ENSCHIG00000013837	-
BP	GO:0010189	vitamin E biosynthetic process	1	0	1	1	0.0820329	0.430109	ENSCHIG00000021164	-
BP	GO:0010727	negative regulation of hydrogen peroxide metabolic process	1	0	1	1	0.0820329	0.430109	ENSCHIG00000022679	-
BP	GO:0010814	substance P catabolic process	0	1	1	1	0.0820329	0.430109	-	ENSCHIG00000023984
BP	GO:0010816	calcitonin catabolic process	0	1	1	1	0.0820329	0.430109	-	ENSCHIG00000023984
BP	GO:0010840	regulation of circadian sleep/wake cycle, wakefulness	1	0	1	1	0.0820329	0.430109	ENSCHIG00000026919	-
BP	GO:0010841	positive regulation of circadian sleep/wake cycle, wakefulness	1	0	1	1	0.0820329	0.430109	ENSCHIG00000026919	-
BP	GO:0010902	positive regulation of very-low-density lipoprotein particle remodeling	1	0	1	1	0.0820329	0.430109	ENSCHIG00000008250	-
BP	GO:0014042	positive regulation of neuron maturation	1	0	1	1	0.0820329	0.430109	ENSCHIG00000016322	-
BP	GO:0014060	regulation of epinephrine secretion	1	0	1	1	0.0820329	0.430109	ENSCHIG00000011305	-
BP	GO:0014813	skeletal muscle satellite cell commitment	1	0	1	1	0.0820329	0.430109	ENSCHIG00000023545	-
BP	GO:0014905	myoblast fusion involved in skeletal muscle regeneration	1	0	1	1	0.0820329	0.430109	ENSCHIG00000025700	-
BP	GO:0015727	lactate transport	0	1	1	1	0.0820329	0.430109	-	ENSCHIG00000015717
BP	GO:0015742	alpha-ketoglutarate transport	1	0	1	1	0.0820329	0.430109	ENSCHIG00000023566	-
BP	GO:0015817	histidine transport	1	0	1	1	0.0820329	0.430109	ENSCHIG00000023089	-
BP	GO:0015822	ornithine transport	0	1	1	1	0.0820329	0.430109	-	ENSCHIG00000013851
BP	GO:0016024	CDP-diacylglycerol biosynthetic process	1	0	1	1	0.0820329	0.430109	ENSCHIG00000012002	-
BP	GO:0018011	N-terminal peptidyl-alanine methylation	0	1	1	1	0.0820329	0.430109	-	ENSCHIG00000008995
BP	GO:0018012	N-terminal peptidyl-alanine trimethylation	0	1	1	1	0.0820329	0.430109	-	ENSCHIG00000008995
BP	GO:0018013	N-terminal peptidyl-glycine methylation	0	1	1	1	0.0820329	0.430109	-	ENSCHIG00000008995
BP	GO:0018016	N-terminal peptidyl-proline dimethylation	0	1	1	1	0.0820329	0.430109	-	ENSCHIG00000008995
BP	GO:0018117	protein adenylylation	0	1	1	1	0.0820329	0.430109	-	ENSCHIG00000015887
BP	GO:0018175	protein nucleotidylation	0	1	1	1	0.0820329	0.430109	-	ENSCHIG00000015887
BP	GO:0018194	peptidyl-alanine modification	0	1	1	1	0.0820329	0.430109	-	ENSCHIG00000008995
BP	GO:0019836	hemolysis by symbiont of host erythrocytes	1	0	1	1	0.0820329	0.430109	ENSCHIG00000018952	-
BP	GO:0021508	floor plate formation	1	0	1	1	0.0820329	0.430109	ENSCHIG00000017600	-
BP	GO:0021564	vagus nerve development	1	0	1	1	0.0820329	0.430109	ENSCHIG00000000920	-
BP	GO:0021723	medullary reticular formation development	1	0	1	1	0.0820329	0.430109	ENSCHIG00000017591	-
BP	GO:0030505	inorganic diphosphate transport	1	0	1	1	0.0820329	0.430109	ENSCHIG00000024664	-
BP	GO:0030704	vitelline membrane formation	1	0	1	1	0.0820329	0.430109	ENSCHIG00000016564	-
BP	GO:0032685	negative regulation of granulocyte macrophage colony-stimulating factor production	1	0	1	1	0.0820329	0.430109	ENSCHIG00000020076	-
BP	GO:0032701	negative regulation of interleukin-18 production	1	0	1	1	0.0820329	0.430109	ENSCHIG00000020076	-
BP	GO:0032812	positive regulation of epinephrine secretion	1	0	1	1	0.0820329	0.430109	ENSCHIG00000011305	-
BP	GO:0032848	negative regulation of cellular pH reduction	1	0	1	1	0.0820329	0.430109	ENSCHIG00000016322	-
BP	GO:0033239	negative regulation of cellular amine metabolic process	1	0	1	1	0.0820329	0.430109	ENSCHIG00000026683	-
BP	GO:0034516	response to vitamin B6	1	0	1	1	0.0820329	0.430109	ENSCHIG00000025717	-
BP	GO:0034959	endothelin maturation	0	1	1	1	0.0820329	0.430109	-	ENSCHIG00000023984
BP	GO:0035227	regulation of glutamate-cysteine ligase activity	0	1	1	1	0.0820329	0.430109	-	ENSCHIG00000025257
BP	GO:0035229	positive regulation of glutamate-cysteine ligase activity	0	1	1	1	0.0820329	0.430109	-	ENSCHIG00000025257
BP	GO:0035545	determination of left/right asymmetry in nervous system	1	0	1	1	0.0820329	0.430109	ENSCHIG00000011401	-
BP	GO:0035568	N-terminal peptidyl-proline methylation	0	1	1	1	0.0820329	0.430109	-	ENSCHIG00000008995
BP	GO:0035570	N-terminal peptidyl-serine methylation	0	1	1	1	0.0820329	0.430109	-	ENSCHIG00000008995
BP	GO:0035572	N-terminal peptidyl-serine dimethylation	0	1	1	1	0.0820329	0.430109	-	ENSCHIG00000008995
BP	GO:0035573	N-terminal peptidyl-serine trimethylation	0	1	1	1	0.0820329	0.430109	-	ENSCHIG00000008995
BP	GO:0035585	calcium-mediated signaling using extracellular calcium source	1	0	1	1	0.0820329	0.430109	ENSCHIG00000019052	-
BP	GO:0035592	establishment of protein localization to extracellular region	1	0	1	1	0.0820329	0.430109	ENSCHIG00000020387	-
BP	GO:0035644	phosphoanandamide dephosphorylation	1	0	1	1	0.0820329	0.430109	ENSCHIG00000014330	-
BP	GO:0035846	oviduct epithelium development	1	0	1	1	0.0820329	0.430109	ENSCHIG00000022067	-
BP	GO:0035847	uterine epithelium development	1	0	1	1	0.0820329	0.430109	ENSCHIG00000022067	-
BP	GO:0035849	nephric duct elongation	1	0	1	1	0.0820329	0.430109	ENSCHIG00000022067	-
BP	GO:0035852	horizontal cell localization	1	0	1	1	0.0820329	0.430109	ENSCHIG00000022067	-
BP	GO:0035873	lactate transmembrane transport	0	1	1	1	0.0820329	0.430109	-	ENSCHIG00000015717
BP	GO:0036265	RNA (guanine-N7)-methylation	0	1	1	1	0.0820329	0.430109	-	ENSCHIG00000020261
BP	GO:0036301	macrophage colony-stimulating factor production	1	0	1	1	0.0820329	0.430109	ENSCHIG00000022513	-
BP	GO:0036316	SREBP-SCAP complex retention in endoplasmic reticulum	0	1	1	1	0.0820329	0.430109	-	ENSCHIG00000023323
BP	GO:0036413	histone H3-R26 citrullination	1	0	1	1	0.0820329	0.430109	ENSCHIG00000017651	-
BP	GO:0036414	histone citrullination	1	0	1	1	0.0820329	0.430109	ENSCHIG00000017651	-
BP	GO:0038158	granulocyte colony-stimulating factor signaling pathway	0	1	1	1	0.0820329	0.430109	-	ENSCHIG00000011838
BP	GO:0038172	interleukin-33-mediated signaling pathway	0	1	1	1	0.0820329	0.430109	-	ENSCHIG00000017471
BP	GO:0042360	vitamin E metabolic process	1	0	1	1	0.0820329	0.430109	ENSCHIG00000021164	-
BP	GO:0042628	mating plug formation	0	1	1	1	0.0820329	0.430109	-	ENSCHIG00000016288
BP	GO:0042706	eye photoreceptor cell fate commitment	1	0	1	1	0.0820329	0.430109	ENSCHIG00000016564	-
BP	GO:0042746	circadian sleep/wake cycle, wakefulness	1	0	1	1	0.0820329	0.430109	ENSCHIG00000026919	-
BP	GO:0043063	intercellular bridge organization	1	0	1	1	0.0820329	0.430109	ENSCHIG00000026179	-
BP	GO:0043375	CD8-positive, alpha-beta T cell lineage commitment	1	0	1	1	0.0820329	0.430109	ENSCHIG00000016322	-
BP	GO:0043396	corticotropin-releasing hormone secretion	1	0	1	1	0.0820329	0.430109	ENSCHIG00000015014	-
BP	GO:0043397	regulation of corticotropin-releasing hormone secretion	1	0	1	1	0.0820329	0.430109	ENSCHIG00000015014	-
BP	GO:0043420	anthranilate metabolic process	1	0	1	1	0.0820329	0.430109	ENSCHIG00000025717	-
BP	GO:0044179	hemolysis in other organism	1	0	1	1	0.0820329	0.430109	ENSCHIG00000018952	-
BP	GO:0044240	multicellular organismal lipid catabolic process	1	0	1	1	0.0820329	0.430109	ENSCHIG00000011772	-
BP	GO:0044258	intestinal lipid catabolic process	1	0	1	1	0.0820329	0.430109	ENSCHIG00000011772	-
BP	GO:0045297	post-mating behavior	0	1	1	1	0.0820329	0.430109	-	ENSCHIG00000016288
BP	GO:0045355	negative regulation of interferon-alpha biosynthetic process	0	1	1	1	0.0820329	0.430109	-	ENSCHIG00000025341
BP	GO:0045358	negative regulation of interferon-beta biosynthetic process	0	1	1	1	0.0820329	0.430109	-	ENSCHIG00000025341
BP	GO:0045763	negative regulation of cellular amino acid metabolic process	1	0	1	1	0.0820329	0.430109	ENSCHIG00000026683	-
BP	GO:0046086	adenosine biosynthetic process	0	1	1	1	0.0820329	0.430109	-	ENSCHIG00000010651
BP	GO:0046327	glycerol biosynthetic process from pyruvate	1	0	1	1	0.0820329	0.430109	ENSCHIG00000004184	-
BP	GO:0046341	CDP-diacylglycerol metabolic process	1	0	1	1	0.0820329	0.430109	ENSCHIG00000012002	-
BP	GO:0046449	creatinine metabolic process	1	0	1	1	0.0820329	0.430109	ENSCHIG00000018324	-
BP	GO:0046552	photoreceptor cell fate commitment	1	0	1	1	0.0820329	0.430109	ENSCHIG00000016564	-
BP	GO:0048058	compound eye corneal lens development	1	0	1	1	0.0820329	0.430109	ENSCHIG00000012373	-
BP	GO:0048074	negative regulation of eye pigmentation	1	0	1	1	0.0820329	0.430109	ENSCHIG00000016564	-
BP	GO:0048086	negative regulation of developmental pigmentation	1	0	1	1	0.0820329	0.430109	ENSCHIG00000016564	-
BP	GO:0048241	epinephrine transport	1	0	1	1	0.0820329	0.430109	ENSCHIG00000011305	-
BP	GO:0048242	epinephrine secretion	1	0	1	1	0.0820329	0.430109	ENSCHIG00000011305	-
BP	GO:0048688	negative regulation of sprouting of injured axon	1	0	1	1	0.0820329	0.430109	ENSCHIG00000009082	-
BP	GO:0048692	negative regulation of axon extension involved in regeneration	1	0	1	1	0.0820329	0.430109	ENSCHIG00000009082	-
BP	GO:0048749	compound eye development	1	0	1	1	0.0820329	0.430109	ENSCHIG00000012373	-
BP	GO:0048789	cytoskeletal matrix organization at active zone	1	0	1	1	0.0820329	0.430109	ENSCHIG00000026919	-
BP	GO:0048892	lateral line nerve development	1	0	1	1	0.0820329	0.430109	ENSCHIG00000017591	-
BP	GO:0048894	efferent axon development in a lateral line nerve	1	0	1	1	0.0820329	0.430109	ENSCHIG00000017591	-
BP	GO:0048925	lateral line system development	1	0	1	1	0.0820329	0.430109	ENSCHIG00000017591	-
BP	GO:0050674	urothelial cell proliferation	1	0	1	1	0.0820329	0.430109	ENSCHIG00000012683	-
BP	GO:0050675	regulation of urothelial cell proliferation	1	0	1	1	0.0820329	0.430109	ENSCHIG00000012683	-
BP	GO:0050677	positive regulation of urothelial cell proliferation	1	0	1	1	0.0820329	0.430109	ENSCHIG00000012683	-
BP	GO:0051040	regulation of calcium-independent cell-cell adhesion	1	0	1	1	0.0820329	0.430109	ENSCHIG00000012951	-
BP	GO:0051042	negative regulation of calcium-independent cell-cell adhesion	1	0	1	1	0.0820329	0.430109	ENSCHIG00000012951	-
BP	GO:0051134	negative regulation of NK T cell activation	0	1	1	1	0.0820329	0.430109	-	ENSCHIG00000025865
BP	GO:0051141	negative regulation of NK T cell proliferation	0	1	1	1	0.0820329	0.430109	-	ENSCHIG00000025865
BP	GO:0051385	response to mineralocorticoid	1	0	1	1	0.0820329	0.430109	ENSCHIG00000019911	-
BP	GO:0051412	response to corticosterone	1	0	1	1	0.0820329	0.430109	ENSCHIG00000019911	-
BP	GO:0051466	positive regulation of corticotropin-releasing hormone secretion	1	0	1	1	0.0820329	0.430109	ENSCHIG00000015014	-
BP	GO:0051615	histamine uptake	0	1	1	1	0.0820329	0.430109	-	ENSCHIG00000021136
BP	GO:0052331	hemolysis in other organism involved in symbiotic interaction	1	0	1	1	0.0820329	0.430109	ENSCHIG00000018952	-
BP	GO:0055099	response to high density lipoprotein particle	1	0	1	1	0.0820329	0.430109	ENSCHIG00000007254	-
BP	GO:0060220	camera-type eye photoreceptor cell fate commitment	1	0	1	1	0.0820329	0.430109	ENSCHIG00000016564	-
BP	GO:0060243	negative regulation of cell growth involved in contact inhibition	1	0	1	1	0.0820329	0.430109	ENSCHIG00000009832	-
BP	GO:0060254	regulation of N-terminal protein palmitoylation	1	0	1	1	0.0820329	0.430109	ENSCHIG00000023240	-
BP	GO:0060262	negative regulation of N-terminal protein palmitoylation	1	0	1	1	0.0820329	0.430109	ENSCHIG00000023240	-
BP	GO:0060280	negative regulation of ovulation	1	0	1	1	0.0820329	0.430109	ENSCHIG00000005003	-
BP	GO:0060327	cytoplasmic actin-based contraction involved in cell motility	1	0	1	1	0.0820329	0.430109	ENSCHIG00000016310	-
BP	GO:0060432	lung pattern specification process	1	0	1	1	0.0820329	0.430109	ENSCHIG00000012683	-
BP	GO:0060436	bronchiole morphogenesis	1	0	1	1	0.0820329	0.430109	ENSCHIG00000012683	-
BP	GO:0060495	cell-cell signaling involved in lung development	1	0	1	1	0.0820329	0.430109	ENSCHIG00000012683	-
BP	GO:0060496	mesenchymal-epithelial cell signaling involved in lung development	1	0	1	1	0.0820329	0.430109	ENSCHIG00000012683	-
BP	GO:0060595	fibroblast growth factor receptor signaling pathway involved in mammary gland specification	1	0	1	1	0.0820329	0.430109	ENSCHIG00000012683	-
BP	GO:0060615	mammary gland bud formation	1	0	1	1	0.0820329	0.430109	ENSCHIG00000012683	-
BP	GO:0060661	submandibular salivary gland formation	1	0	1	1	0.0820329	0.430109	ENSCHIG00000012683	-
BP	GO:0060667	branch elongation involved in salivary gland morphogenesis	1	0	1	1	0.0820329	0.430109	ENSCHIG00000012683	-
BP	GO:0060694	regulation of cholesterol transporter activity	0	1	1	1	0.0820329	0.430109	-	ENSCHIG00000024540
BP	GO:0060695	negative regulation of cholesterol transporter activity	0	1	1	1	0.0820329	0.430109	-	ENSCHIG00000024540
BP	GO:0060715	syncytiotrophoblast cell differentiation involved in labyrinthine layer development	1	0	1	1	0.0820329	0.430109	ENSCHIG00000007513	-
BP	GO:0060804	positive regulation of Wnt signaling pathway by BMP signaling pathway	1	0	1	1	0.0820329	0.430109	ENSCHIG00000012951	-
BP	GO:0060857	establishment of glial blood-brain barrier	1	0	1	1	0.0820329	0.430109	ENSCHIG00000023192	-
BP	GO:0060879	semicircular canal fusion	1	0	1	1	0.0820329	0.430109	ENSCHIG00000012683	-
BP	GO:0060915	mesenchymal cell differentiation involved in lung development	1	0	1	1	0.0820329	0.430109	ENSCHIG00000012683	-
BP	GO:0061107	seminal vesicle development	0	1	1	1	0.0820329	0.430109	-	ENSCHIG00000016288
BP	GO:0061108	seminal vesicle epithelium development	0	1	1	1	0.0820329	0.430109	-	ENSCHIG00000016288
BP	GO:0061115	lung proximal/distal axis specification	1	0	1	1	0.0820329	0.430109	ENSCHIG00000012683	-
BP	GO:0061185	negative regulation of dermatome development	1	0	1	1	0.0820329	0.430109	ENSCHIG00000022955	-
BP	GO:0061366	behavioral response to chemical pain	0	1	1	1	0.0820329	0.430109	-	ENSCHIG00000023266
BP	GO:0061368	behavioral response to formalin induced pain	0	1	1	1	0.0820329	0.430109	-	ENSCHIG00000023266
BP	GO:0061451	retrotrapezoid nucleus development	1	0	1	1	0.0820329	0.430109	ENSCHIG00000017591	-
BP	GO:0061452	retrotrapezoid nucleus neuron differentiation	1	0	1	1	0.0820329	0.430109	ENSCHIG00000017591	-
BP	GO:0061669	spontaneous neurotransmitter secretion	1	0	1	1	0.0820329	0.430109	ENSCHIG00000016537	-
BP	GO:0061723	glycophagy	0	1	1	1	0.0820329	0.430109	-	ENSCHIG00000012021
BP	GO:0061837	neuropeptide processing	1	0	1	1	0.0820329	0.430109	ENSCHIG00000018324	-
BP	GO:0061889	negative regulation of astrocyte activation	0	1	1	1	0.0820329	0.430109	-	ENSCHIG00000019614
BP	GO:0070075	tear secretion	1	0	1	1	0.0820329	0.430109	ENSCHIG00000012683	-
BP	GO:0070475	rRNA base methylation	0	1	1	1	0.0820329	0.430109	-	ENSCHIG00000020261
BP	GO:0070476	rRNA (guanine-N7)-methylation	0	1	1	1	0.0820329	0.430109	-	ENSCHIG00000020261
BP	GO:0071206	establishment of protein localization to juxtaparanode region of axon	1	0	1	1	0.0820329	0.430109	ENSCHIG00000017645	-
BP	GO:0071335	hair follicle cell proliferation	1	0	1	1	0.0820329	0.430109	ENSCHIG00000012683	-
BP	GO:0071336	regulation of hair follicle cell proliferation	1	0	1	1	0.0820329	0.430109	ENSCHIG00000012683	-
BP	GO:0071338	positive regulation of hair follicle cell proliferation	1	0	1	1	0.0820329	0.430109	ENSCHIG00000012683	-
BP	GO:0071386	cellular response to corticosterone stimulus	1	0	1	1	0.0820329	0.430109	ENSCHIG00000019911	-
BP	GO:0071389	cellular response to mineralocorticoid stimulus	1	0	1	1	0.0820329	0.430109	ENSCHIG00000019911	-
BP	GO:0071403	cellular response to high density lipoprotein particle stimulus	1	0	1	1	0.0820329	0.430109	ENSCHIG00000007254	-
BP	GO:0071449	cellular response to lipid hydroperoxide	0	1	1	1	0.0820329	0.430109	-	ENSCHIG00000015112
BP	GO:0071611	granulocyte colony-stimulating factor production	1	0	1	1	0.0820329	0.430109	ENSCHIG00000022513	-
BP	GO:0071613	granzyme B production	1	0	1	1	0.0820329	0.430109	ENSCHIG00000014330	-
BP	GO:0071655	regulation of granulocyte colony-stimulating factor production	1	0	1	1	0.0820329	0.430109	ENSCHIG00000022513	-
BP	GO:0071657	positive regulation of granulocyte colony-stimulating factor production	1	0	1	1	0.0820329	0.430109	ENSCHIG00000022513	-
BP	GO:0071661	regulation of granzyme B production	1	0	1	1	0.0820329	0.430109	ENSCHIG00000014330	-
BP	GO:0071663	positive regulation of granzyme B production	1	0	1	1	0.0820329	0.430109	ENSCHIG00000014330	-
BP	GO:0071678	olfactory bulb axon guidance	1	0	1	1	0.0820329	0.430109	ENSCHIG00000019860	-
BP	GO:0071693	protein transport within extracellular region	1	0	1	1	0.0820329	0.430109	ENSCHIG00000020387	-
BP	GO:0071938	vitamin A transport	1	0	1	1	0.0820329	0.430109	ENSCHIG00000027038	-
BP	GO:0071939	vitamin A import	1	0	1	1	0.0820329	0.430109	ENSCHIG00000027038	-
BP	GO:0072338	cellular lactam metabolic process	1	0	1	1	0.0820329	0.430109	ENSCHIG00000018324	-
BP	GO:0089709	L-histidine transmembrane transport	0	1	1	1	0.0820329	0.430109	-	ENSCHIG00000013851
BP	GO:0090119	vesicle-mediated cholesterol transport	0	1	1	1	0.0820329	0.430109	-	ENSCHIG00000009808
BP	GO:0090172	microtubule cytoskeleton organization involved in homologous chromosome segregation	1	0	1	1	0.0820329	0.430109	ENSCHIG00000026858	-
BP	GO:0090648	response to environmental enrichment	1	0	1	1	0.0820329	0.430109	ENSCHIG00000008213	-
BP	GO:0093001	glycolysis from storage polysaccharide through glucose-1-phosphate	0	1	1	1	0.0820329	0.430109	-	ENSCHIG00000025820
BP	GO:0097115	neurexin clustering involved in presynaptic membrane assembly	1	0	1	1	0.0820329	0.430109	ENSCHIG00000026919	-
BP	GO:0097212	lysosomal membrane organization	1	0	1	1	0.0820329	0.430109	ENSCHIG00000019450	-
BP	GO:0097213	regulation of lysosomal membrane permeability	1	0	1	1	0.0820329	0.430109	ENSCHIG00000019450	-
BP	GO:0097214	positive regulation of lysosomal membrane permeability	1	0	1	1	0.0820329	0.430109	ENSCHIG00000019450	-
BP	GO:0097254	renal tubular secretion	1	0	1	1	0.0820329	0.430109	ENSCHIG00000023566	-
BP	GO:0097273	creatinine homeostasis	1	0	1	1	0.0820329	0.430109	ENSCHIG00000007665	-
BP	GO:0097275	cellular ammonia homeostasis	1	0	1	1	0.0820329	0.430109	ENSCHIG00000007665	-
BP	GO:0097276	cellular creatinine homeostasis	1	0	1	1	0.0820329	0.430109	ENSCHIG00000007665	-
BP	GO:0097277	cellular urea homeostasis	1	0	1	1	0.0820329	0.430109	ENSCHIG00000007665	-
BP	GO:0098880	maintenance of postsynaptic specialization structure	1	0	1	1	0.0820329	0.430109	ENSCHIG00000023742	-
BP	GO:0099562	maintenance of postsynaptic density structure	1	0	1	1	0.0820329	0.430109	ENSCHIG00000023742	-
BP	GO:0120045	stereocilium maintenance	0	1	1	1	0.0820329	0.430109	-	ENSCHIG00000024492
BP	GO:1901229	regulation of non-canonical Wnt signaling pathway via JNK cascade	1	0	1	1	0.0820329	0.430109	ENSCHIG00000022144	-
BP	GO:1901231	positive regulation of non-canonical Wnt signaling pathway via JNK cascade	1	0	1	1	0.0820329	0.430109	ENSCHIG00000022144	-
BP	GO:1901232	regulation of convergent extension involved in axis elongation	1	0	1	1	0.0820329	0.430109	ENSCHIG00000022144	-
BP	GO:1901233	negative regulation of convergent extension involved in axis elongation	1	0	1	1	0.0820329	0.430109	ENSCHIG00000022144	-
BP	GO:1901256	regulation of macrophage colony-stimulating factor production	1	0	1	1	0.0820329	0.430109	ENSCHIG00000022513	-
BP	GO:1901258	positive regulation of macrophage colony-stimulating factor production	1	0	1	1	0.0820329	0.430109	ENSCHIG00000022513	-
BP	GO:1901303	negative regulation of cargo loading into COPII-coated vesicle	0	1	1	1	0.0820329	0.430109	-	ENSCHIG00000023323
BP	GO:1901475	pyruvate transmembrane transport	0	1	1	1	0.0820329	0.430109	-	ENSCHIG00000015717
BP	GO:1901631	positive regulation of presynaptic membrane organization	1	0	1	1	0.0820329	0.430109	ENSCHIG00000024661	-
BP	GO:1901731	positive regulation of platelet aggregation	1	0	1	1	0.0820329	0.430109	ENSCHIG00000019052	-
BP	GO:1902022	L-lysine transport	0	1	1	1	0.0820329	0.430109	-	ENSCHIG00000013851
BP	GO:1902024	L-histidine transport	0	1	1	1	0.0820329	0.430109	-	ENSCHIG00000013851
BP	GO:1902204	positive regulation of hepatocyte growth factor receptor signaling pathway	0	1	1	1	0.0820329	0.430109	-	ENSCHIG00000003279
BP	GO:1902310	positive regulation of peptidyl-serine dephosphorylation	1	0	1	1	0.0820329	0.430109	ENSCHIG00000019000	-
BP	GO:1903060	negative regulation of protein lipidation	1	0	1	1	0.0820329	0.430109	ENSCHIG00000023240	-
BP	GO:1903116	positive regulation of actin filament-based movement	1	0	1	1	0.0820329	0.430109	ENSCHIG00000017554	-
BP	GO:1903352	L-ornithine transmembrane transport	0	1	1	1	0.0820329	0.430109	-	ENSCHIG00000013851
BP	GO:1903400	L-arginine transmembrane transport	0	1	1	1	0.0820329	0.430109	-	ENSCHIG00000013851
BP	GO:1903401	L-lysine transmembrane transport	0	1	1	1	0.0820329	0.430109	-	ENSCHIG00000013851
BP	GO:1903422	negative regulation of synaptic vesicle recycling	1	0	1	1	0.0820329	0.430109	ENSCHIG00000016537	-
BP	GO:1903614	negative regulation of protein tyrosine phosphatase activity	0	1	1	1	0.0820329	0.430109	-	ENSCHIG00000027215
BP	GO:1903762	positive regulation of voltage-gated potassium channel activity involved in ventricular cardiac muscle cell action potential repolarization	1	0	1	1	0.0820329	0.430109	ENSCHIG00000017554	-
BP	GO:1903947	positive regulation of ventricular cardiac muscle cell action potential	1	0	1	1	0.0820329	0.430109	ENSCHIG00000017554	-
BP	GO:1903979	negative regulation of microglial cell activation	0	1	1	1	0.0820329	0.430109	-	ENSCHIG00000019614
BP	GO:1904048	regulation of spontaneous neurotransmitter secretion	1	0	1	1	0.0820329	0.430109	ENSCHIG00000016537	-
BP	GO:1904050	positive regulation of spontaneous neurotransmitter secretion	1	0	1	1	0.0820329	0.430109	ENSCHIG00000016537	-
BP	GO:1904204	regulation of skeletal muscle hypertrophy	1	0	1	1	0.0820329	0.430109	ENSCHIG00000011607	-
BP	GO:1904205	negative regulation of skeletal muscle hypertrophy	1	0	1	1	0.0820329	0.430109	ENSCHIG00000011607	-
BP	GO:1904732	regulation of electron transfer activity	0	1	1	1	0.0820329	0.430109	-	ENSCHIG00000026140
BP	GO:1904734	positive regulation of electron transfer activity	0	1	1	1	0.0820329	0.430109	-	ENSCHIG00000026140
BP	GO:1904806	regulation of protein oxidation	0	1	1	1	0.0820329	0.430109	-	ENSCHIG00000016346
BP	GO:1904808	positive regulation of protein oxidation	0	1	1	1	0.0820329	0.430109	-	ENSCHIG00000016346
BP	GO:1904959	regulation of cytochrome-c oxidase activity	0	1	1	1	0.0820329	0.430109	-	ENSCHIG00000026140
BP	GO:1904960	positive regulation of cytochrome-c oxidase activity	0	1	1	1	0.0820329	0.430109	-	ENSCHIG00000026140
BP	GO:1905026	positive regulation of membrane repolarization during ventricular cardiac muscle cell action potential	1	0	1	1	0.0820329	0.430109	ENSCHIG00000017554	-
BP	GO:1905033	positive regulation of membrane repolarization during cardiac muscle cell action potential	1	0	1	1	0.0820329	0.430109	ENSCHIG00000017554	-
BP	GO:1905161	protein localization to phagocytic vesicle	0	1	1	1	0.0820329	0.430109	-	ENSCHIG00000021455
BP	GO:1905169	regulation of protein localization to phagocytic vesicle	0	1	1	1	0.0820329	0.430109	-	ENSCHIG00000021455
BP	GO:1905171	positive regulation of protein localization to phagocytic vesicle	0	1	1	1	0.0820329	0.430109	-	ENSCHIG00000021455
BP	GO:1905277	negative regulation of epithelial tube formation	1	0	1	1	0.0820329	0.430109	ENSCHIG00000025038	-
BP	GO:1905380	regulation of snRNA transcription from RNA polymerase II promoter	1	0	1	1	0.0820329	0.430109	ENSCHIG00000009793	-
BP	GO:1905382	positive regulation of snRNA transcription from RNA polymerase II promoter	1	0	1	1	0.0820329	0.430109	ENSCHIG00000009793	-
BP	GO:1905443	regulation of clathrin coat assembly	1	0	1	1	0.0820329	0.430109	ENSCHIG00000025079	-
BP	GO:1905445	positive regulation of clathrin coat assembly	1	0	1	1	0.0820329	0.430109	ENSCHIG00000025079	-
BP	GO:1905642	negative regulation of DNA methylation	1	0	1	1	0.0820329	0.430109	ENSCHIG00000026242	-
BP	GO:1905938	positive regulation of germ cell proliferation	0	1	1	1	0.0820329	0.430109	-	ENSCHIG00000010453
BP	GO:1990575	mitochondrial L-ornithine transmembrane transport	0	1	1	1	0.0820329	0.430109	-	ENSCHIG00000013851
BP	GO:1990697	protein depalmitoleylation	1	0	1	1	0.0820329	0.430109	ENSCHIG00000017267	-
BP	GO:2000124	regulation of endocannabinoid signaling pathway	0	1	1	1	0.0820329	0.430109	-	ENSCHIG00000013660
BP	GO:2000212	negative regulation of glutamate metabolic process	1	0	1	1	0.0820329	0.430109	ENSCHIG00000026683	-
BP	GO:2000256	positive regulation of male germ cell proliferation	0	1	1	1	0.0820329	0.430109	-	ENSCHIG00000010453
BP	GO:2000302	positive regulation of synaptic vesicle exocytosis	1	0	1	1	0.0820329	0.430109	ENSCHIG00000026919	-
BP	GO:2000566	positive regulation of CD8-positive, alpha-beta T cell proliferation	1	0	1	1	0.0820329	0.430109	ENSCHIG00000014330	-
BP	GO:2000606	regulation of cell proliferation involved in mesonephros development	1	0	1	1	0.0820329	0.430109	ENSCHIG00000025038	-
BP	GO:2000607	negative regulation of cell proliferation involved in mesonephros development	1	0	1	1	0.0820329	0.430109	ENSCHIG00000025038	-
BP	GO:2000639	negative regulation of SREBP signaling pathway	0	1	1	1	0.0820329	0.430109	-	ENSCHIG00000023323
BP	GO:2000640	positive regulation of SREBP signaling pathway	0	1	1	1	0.0820329	0.430109	-	ENSCHIG00000025865
BP	GO:2000683	regulation of cellular response to X-ray	1	0	1	1	0.0820329	0.430109	ENSCHIG00000025038	-
BP	GO:2000699	fibroblast growth factor receptor signaling pathway involved in ureteric bud formation	1	0	1	1	0.0820329	0.430109	ENSCHIG00000025038	-
BP	GO:2000701	glial cell-derived neurotrophic factor receptor signaling pathway involved in ureteric bud formation	1	0	1	1	0.0820329	0.430109	ENSCHIG00000025038	-
BP	GO:2000702	regulation of fibroblast growth factor receptor signaling pathway involved in ureteric bud formation	1	0	1	1	0.0820329	0.430109	ENSCHIG00000025038	-
BP	GO:2000703	negative regulation of fibroblast growth factor receptor signaling pathway involved in ureteric bud formation	1	0	1	1	0.0820329	0.430109	ENSCHIG00000025038	-
BP	GO:2000733	regulation of glial cell-derived neurotrophic factor receptor signaling pathway involved in ureteric bud formation	1	0	1	1	0.0820329	0.430109	ENSCHIG00000025038	-
BP	GO:2000734	negative regulation of glial cell-derived neurotrophic factor receptor signaling pathway involved in ureteric bud formation	1	0	1	1	0.0820329	0.430109	ENSCHIG00000025038	-
BP	GO:2000818	negative regulation of myoblast proliferation	1	0	1	1	0.0820329	0.430109	ENSCHIG00000009793	-
BP	GO:2001142	nicotinate transport	1	0	1	1	0.0820329	0.430109	ENSCHIG00000026295	-
BP	GO:2001295	malonyl-CoA biosynthetic process	1	0	1	1	0.0820329	0.430109	ENSCHIG00000020615	-
CC	GO:0032994	protein-lipid complex	3	1	4	17	0.0408758	0.430109	ENSCHIG00000008250,ENSCHIG00000016651,ENSCHIG00000021164	ENSCHIG00000024540
CC	GO:0008305	integrin complex	3	1	4	18	0.0493592	0.430109	ENSCHIG00000012390,ENSCHIG00000013972,ENSCHIG00000025296	ENSCHIG00000016526
CC	GO:0001891	phagocytic cup	2	1	3	11	0.0509076	0.430109	ENSCHIG00000025358,ENSCHIG00000025694	ENSCHIG00000021455
CC	GO:0033017	sarcoplasmic reticulum membrane	3	0	3	11	0.0509076	0.430109	ENSCHIG00000014164,ENSCHIG00000016600,ENSCHIG00000024152	-
CC	GO:0034361	very-low-density lipoprotein particle	2	1	3	11	0.0509076	0.430109	ENSCHIG00000008250,ENSCHIG00000016651	ENSCHIG00000024540
CC	GO:0034364	high-density lipoprotein particle	2	1	3	11	0.0509076	0.430109	ENSCHIG00000008250,ENSCHIG00000021164	ENSCHIG00000024540
CC	GO:0034385	triglyceride-rich plasma lipoprotein particle	2	1	3	11	0.0509076	0.430109	ENSCHIG00000008250,ENSCHIG00000016651	ENSCHIG00000024540
CC	GO:0044420	extracellular matrix component	7	3	10	71	0.0529713	0.430109	ENSCHIG00000009082,ENSCHIG00000009616,ENSCHIG00000010567,ENSCHIG00000010892,ENSCHIG00000015742,ENSCHIG00000017298,ENSCHIG00000021120	ENSCHIG00000022125,ENSCHIG00000025647,ENSCHIG00000026168
CC	GO:0000798	nuclear cohesin complex	2	0	2	5	0.053633	0.430109	ENSCHIG00000022078,ENSCHIG00000022562	-
CC	GO:0005858	axonemal dynein complex	2	0	2	5	0.053633	0.430109	ENSCHIG00000013326,ENSCHIG00000025859	-
CC	GO:0005890	sodium:potassium-exchanging ATPase complex	1	1	2	5	0.053633	0.430109	ENSCHIG00000022273	ENSCHIG00000017191
CC	GO:0016942	insulin-like growth factor binding protein complex	1	1	2	5	0.053633	0.430109	ENSCHIG00000011607	ENSCHIG00000019464
CC	GO:0030314	junctional membrane complex	1	1	2	5	0.053633	0.430109	ENSCHIG00000014164	ENSCHIG00000025563
CC	GO:0030893	meiotic cohesin complex	2	0	2	5	0.053633	0.430109	ENSCHIG00000022078,ENSCHIG00000022562	-
CC	GO:0031232	extrinsic component of external side of plasma membrane	0	2	2	5	0.053633	0.430109	-	ENSCHIG00000016288,ENSCHIG00000021497
CC	GO:0034991	nuclear meiotic cohesin complex	2	0	2	5	0.053633	0.430109	ENSCHIG00000022078,ENSCHIG00000022562	-
CC	GO:0036454	growth factor complex	1	1	2	5	0.053633	0.430109	ENSCHIG00000011607	ENSCHIG00000019464
CC	GO:0031253	cell projection membrane	10	5	15	122	0.0591811	0.430109	ENSCHIG00000000107,ENSCHIG00000009050,ENSCHIG00000009832,ENSCHIG00000019052,ENSCHIG00000021090,ENSCHIG00000023908,ENSCHIG00000025022,ENSCHIG00000025079,ENSCHIG00000025998,ENSCHIG00000026198	ENSCHIG00000008680,ENSCHIG00000016448,ENSCHIG00000017182,ENSCHIG00000021788,ENSCHIG00000026484
CC	GO:0097223	sperm part	12	1	13	102	0.0598376	0.430109	ENSCHIG00000013270,ENSCHIG00000013326,ENSCHIG00000013699,ENSCHIG00000014732,ENSCHIG00000015270,ENSCHIG00000018358,ENSCHIG00000018707,ENSCHIG00000019402,ENSCHIG00000021401,ENSCHIG00000024353,ENSCHIG00000024806,ENSCHIG00000025807	ENSCHIG00000025820
CC	GO:0019897	extrinsic component of plasma membrane	6	3	9	64	0.0648723	0.430109	ENSCHIG00000000887,ENSCHIG00000011198,ENSCHIG00000015996,ENSCHIG00000016283,ENSCHIG00000023207,ENSCHIG00000026619	ENSCHIG00000013575,ENSCHIG00000016288,ENSCHIG00000021497
CC	GO:0030141	secretory granule	13	4	17	146	0.0709571	0.430109	ENSCHIG00000011305,ENSCHIG00000012989,ENSCHIG00000013699,ENSCHIG00000014732,ENSCHIG00000016400,ENSCHIG00000016965,ENSCHIG00000017825,ENSCHIG00000018707,ENSCHIG00000021401,ENSCHIG00000021675,ENSCHIG00000024353,ENSCHIG00000024806,ENSCHIG00000025807	ENSCHIG00000015374,ENSCHIG00000016288,ENSCHIG00000022814,ENSCHIG00000023984
CC	GO:0032009	early phagosome	0	2	2	6	0.0762877	0.430109	-	ENSCHIG00000009808,ENSCHIG00000021455
CC	GO:0043083	synaptic cleft	1	1	2	6	0.0762877	0.430109	ENSCHIG00000018270	ENSCHIG00000010763
CC	GO:0005614	interstitial matrix	3	0	3	13	0.0784376	0.430109	ENSCHIG00000000920,ENSCHIG00000018408,ENSCHIG00000026704	-
CC	GO:0030118	clathrin coat	3	0	3	13	0.0784376	0.430109	ENSCHIG00000011387,ENSCHIG00000017307,ENSCHIG00000018348	-
CC	GO:0005585	collagen type II trimer	1	0	1	1	0.0794495	0.430109	ENSCHIG00000009616	-
CC	GO:0005784	Sec61 translocon complex	0	1	1	1	0.0794495	0.430109	-	ENSCHIG00000012576
CC	GO:0031095	platelet dense tubular network membrane	1	0	1	1	0.0794495	0.430109	ENSCHIG00000019052	-
CC	GO:0034359	mature chylomicron	1	0	1	1	0.0794495	0.430109	ENSCHIG00000016651	-
CC	GO:0035693	NOS2-CD74 complex	1	0	1	1	0.0794495	0.430109	ENSCHIG00000014130	-
CC	GO:0036398	TCR signalosome	1	0	1	1	0.0794495	0.430109	ENSCHIG00000020683	-
CC	GO:0042022	interleukin-12 receptor complex	1	0	1	1	0.0794495	0.430109	ENSCHIG00000027177	-
CC	GO:0042568	insulin-like growth factor binary complex	0	1	1	1	0.0794495	0.430109	-	ENSCHIG00000019464
CC	GO:0043509	activin A complex	0	1	1	1	0.0794495	0.430109	-	ENSCHIG00000025901
CC	GO:0043540	6-phosphofructo-2-kinase/fructose-2,6-biphosphatase complex	1	0	1	1	0.0794495	0.430109	ENSCHIG00000023388	-
CC	GO:0045092	interleukin-18 receptor complex	1	0	1	1	0.0794495	0.430109	ENSCHIG00000019718	-
CC	GO:0048180	activin complex	0	1	1	1	0.0794495	0.430109	-	ENSCHIG00000025901
CC	GO:0070722	Tle3-Aes complex	1	0	1	1	0.0794495	0.430109	ENSCHIG00000014427	-
CC	GO:0071256	translocon complex	0	1	1	1	0.0794495	0.430109	-	ENSCHIG00000012576
CC	GO:0090619	meiotic spindle pole	1	0	1	1	0.0794495	0.430109	ENSCHIG00000026858	-
CC	GO:0097451	glial limiting end-foot	1	0	1	1	0.0794495	0.430109	ENSCHIG00000020062	-
CC	GO:0097728	9+0 motile cilium	1	0	1	1	0.0794495	0.430109	ENSCHIG00000011401	-
CC	GO:0098753	anchored component of the cytoplasmic side of the plasma membrane	1	0	1	1	0.0794495	0.430109	ENSCHIG00000015940	-
CC	GO:0098985	asymmetric, glutamatergic, excitatory synapse	1	0	1	1	0.0794495	0.430109	ENSCHIG00000013707	-
CC	GO:0099025	anchored component of postsynaptic membrane	1	0	1	1	0.0794495	0.430109	ENSCHIG00000017645	-
CC	GO:0099144	anchored component of synaptic membrane	1	0	1	1	0.0794495	0.430109	ENSCHIG00000017645	-
CC	GO:1990666	PCSK9-LDLR complex	0	1	1	1	0.0794495	0.430109	-	ENSCHIG00000019614
CC	GO:0033267	axon part	6	2	8	57	0.0797584	0.430109	ENSCHIG00000000510,ENSCHIG00000010560,ENSCHIG00000011664,ENSCHIG00000017645,ENSCHIG00000023908,ENSCHIG00000024980	ENSCHIG00000000433,ENSCHIG00000010763
MF	GO:0099095	ligand-gated anion channel activity	3	0	3	10	0.0406837	0.430109	ENSCHIG00000019387,ENSCHIG00000020268,ENSCHIG00000021468	-
MF	GO:1901618	organic hydroxy compound transmembrane transporter activity	2	1	3	10	0.0406837	0.430109	ENSCHIG00000007254,ENSCHIG00000025712	ENSCHIG00000015717
MF	GO:0035254	glutamate receptor binding	4	0	4	17	0.0426564	0.430109	ENSCHIG00000011249,ENSCHIG00000013707,ENSCHIG00000019842,ENSCHIG00000023742	-
MF	GO:0005496	steroid binding	2	5	7	41	0.0432687	0.430109	ENSCHIG00000005408,ENSCHIG00000013837	ENSCHIG00000000433,ENSCHIG00000017191,ENSCHIG00000017362,ENSCHIG00000021424,ENSCHIG00000024540
MF	GO:0005267	potassium channel activity	9	0	9	59	0.04499	0.430109	ENSCHIG00000002319,ENSCHIG00000005327,ENSCHIG00000011199,ENSCHIG00000013853,ENSCHIG00000014117,ENSCHIG00000017913,ENSCHIG00000018348,ENSCHIG00000018584,ENSCHIG00000026110	-
MF	GO:0016616	oxidoreductase activity, acting on the CH-OH group of donors, NAD or NADP as acceptor	3	6	9	59	0.04499	0.430109	ENSCHIG00000002159,ENSCHIG00000012951,ENSCHIG00000016676	ENSCHIG00000008787,ENSCHIG00000014252,ENSCHIG00000015556,ENSCHIG00000020123,ENSCHIG00000020217,ENSCHIG00000026057
MF	GO:0015078	hydrogen ion transmembrane transporter activity	1	4	5	25	0.0460057	0.430109	ENSCHIG00000021090	ENSCHIG00000013323,ENSCHIG00000017558,ENSCHIG00000017966,ENSCHIG00000022809
MF	GO:0030246	carbohydrate binding	3	4	7	42	0.048471	0.430109	ENSCHIG00000009303,ENSCHIG00000009900,ENSCHIG00000017645	ENSCHIG00000012021,ENSCHIG00000012523,ENSCHIG00000015183,ENSCHIG00000025820
MF	GO:0008237	metallopeptidase activity	6	3	9	60	0.0493229	0.430109	ENSCHIG00000009784,ENSCHIG00000015475,ENSCHIG00000016983,ENSCHIG00000018324,ENSCHIG00000022679,ENSCHIG00000023858	ENSCHIG00000016346,ENSCHIG00000016958,ENSCHIG00000019633
MF	GO:0046915	transition metal ion transmembrane transporter activity	1	3	4	18	0.0514684	0.430109	ENSCHIG00000024612	ENSCHIG00000008680,ENSCHIG00000011794,ENSCHIG00000019215
MF	GO:0022853	active ion transmembrane transporter activity	2	4	6	34	0.0516391	0.430109	ENSCHIG00000022273,ENSCHIG00000024152	ENSCHIG00000017191,ENSCHIG00000017558,ENSCHIG00000017966,ENSCHIG00000022809
MF	GO:1901611	phosphatidylglycerol binding	3	0	3	11	0.0526783	0.430109	ENSCHIG00000018324,ENSCHIG00000021164,ENSCHIG00000024988	-
MF	GO:0003796	lysozyme activity	1	1	2	5	0.0550006	0.430109	ENSCHIG00000014732	ENSCHIG00000004867
MF	GO:0004931	extracellularly ATP-gated cation channel activity	1	1	2	5	0.0550006	0.430109	ENSCHIG00000026818	ENSCHIG00000022913
MF	GO:0005004	GPI-linked ephrin receptor activity	0	2	2	5	0.0550006	0.430109	-	ENSCHIG00000015544,ENSCHIG00000020693
MF	GO:0005113	patched binding	2	0	2	5	0.0550006	0.430109	ENSCHIG00000013837,ENSCHIG00000016564	-
MF	GO:0008046	axon guidance receptor activity	1	1	2	5	0.0550006	0.430109	ENSCHIG00000010268	ENSCHIG00000020693
MF	GO:0008242	omega peptidase activity	0	2	2	5	0.0550006	0.430109	-	ENSCHIG00000009898,ENSCHIG00000019061
MF	GO:0015651	quaternary ammonium group transmembrane transporter activity	0	2	2	5	0.0550006	0.430109	-	ENSCHIG00000013851,ENSCHIG00000021136
MF	GO:0042289	MHC class II protein binding	2	0	2	5	0.0550006	0.430109	ENSCHIG00000009616,ENSCHIG00000014130	-
MF	GO:0061783	peptidoglycan muralytic activity	1	1	2	5	0.0550006	0.430109	ENSCHIG00000014732	ENSCHIG00000004867
MF	GO:0005217	intracellular ligand-gated ion channel activity	3	1	4	19	0.0611946	0.430109	ENSCHIG00000013099,ENSCHIG00000014164,ENSCHIG00000016600	ENSCHIG00000025563
MF	GO:0008066	glutamate receptor activity	3	1	4	19	0.0611946	0.430109	ENSCHIG00000014223,ENSCHIG00000017828,ENSCHIG00000022465	ENSCHIG00000026842
MF	GO:0050839	cell adhesion molecule binding	7	7	14	114	0.0732156	0.430109	ENSCHIG00000000255,ENSCHIG00000009832,ENSCHIG00000012390,ENSCHIG00000013972,ENSCHIG00000016271,ENSCHIG00000026198,ENSCHIG00000027057	ENSCHIG00000003279,ENSCHIG00000013575,ENSCHIG00000019633,ENSCHIG00000020028,ENSCHIG00000022600,ENSCHIG00000022913,ENSCHIG00000025096
MF	GO:0000062	fatty-acyl-CoA binding	0	2	2	6	0.0781772	0.430109	-	ENSCHIG00000015289,ENSCHIG00000021424
MF	GO:0001849	complement component C1q binding	1	1	2	6	0.0781772	0.430109	ENSCHIG00000025358	ENSCHIG00000012523
MF	GO:0004864	protein phosphatase inhibitor activity	1	1	2	6	0.0781772	0.430109	ENSCHIG00000026590	ENSCHIG00000027215
MF	GO:0005391	sodium:potassium-exchanging ATPase activity	1	1	2	6	0.0781772	0.430109	ENSCHIG00000022273	ENSCHIG00000017191
MF	GO:0008253	5'-nucleotidase activity	1	1	2	6	0.0781772	0.430109	ENSCHIG00000026605	ENSCHIG00000010651
MF	GO:0008331	high voltage-gated calcium channel activity	2	0	2	6	0.0781772	0.430109	ENSCHIG00000001734,ENSCHIG00000005457	-
MF	GO:0008429	phosphatidylethanolamine binding	1	1	2	6	0.0781772	0.430109	ENSCHIG00000021164	ENSCHIG00000013575
MF	GO:0008525	phosphatidylcholine transporter activity	1	1	2	6	0.0781772	0.430109	ENSCHIG00000021164	ENSCHIG00000023165
MF	GO:0008556	potassium-transporting ATPase activity	1	1	2	6	0.0781772	0.430109	ENSCHIG00000022273	ENSCHIG00000017191
MF	GO:0015299	solute:proton antiporter activity	1	1	2	6	0.0781772	0.430109	ENSCHIG00000021090	ENSCHIG00000013323
MF	GO:0035381	ATP-gated ion channel activity	1	1	2	6	0.0781772	0.430109	ENSCHIG00000026818	ENSCHIG00000022913
MF	GO:0015485	cholesterol binding	1	4	5	29	0.0791344	0.430109	ENSCHIG00000013837	ENSCHIG00000000433,ENSCHIG00000017362,ENSCHIG00000021424,ENSCHIG00000024540
MF	GO:0000334	3-hydroxyanthranilate 3,4-dioxygenase activity	1	0	1	1	0.0805578	0.430109	ENSCHIG00000014147	-
MF	GO:0001616	growth hormone secretagogue receptor activity	1	0	1	1	0.0805578	0.430109	ENSCHIG00000009656	-
MF	GO:0001872	(1->3)-beta-D-glucan binding	0	1	1	1	0.0805578	0.430109	-	ENSCHIG00000012523
MF	GO:0002114	interleukin-33 receptor activity	0	1	1	1	0.0805578	0.430109	-	ENSCHIG00000017471
MF	GO:0003854	3-beta-hydroxy-delta5-steroid dehydrogenase activity	0	1	1	1	0.0805578	0.430109	-	ENSCHIG00000020217
MF	GO:0003870	5-aminolevulinate synthase activity	1	0	1	1	0.0805578	0.430109	ENSCHIG00000011854	-
MF	GO:0004024	alcohol dehydrogenase activity, zinc-dependent	1	0	1	1	0.0805578	0.430109	ENSCHIG00000016676	-
MF	GO:0004055	argininosuccinate synthase activity	0	1	1	1	0.0805578	0.430109	-	ENSCHIG00000017801
MF	GO:0004058	aromatic-L-amino-acid decarboxylase activity	0	1	1	1	0.0805578	0.430109	-	ENSCHIG00000013689
MF	GO:0004074	biliverdin reductase activity	0	1	1	1	0.0805578	0.430109	-	ENSCHIG00000021831
MF	GO:0004084	branched-chain-amino-acid transaminase activity	0	1	1	1	0.0805578	0.430109	-	ENSCHIG00000008019
MF	GO:0004157	dihydropyrimidinase activity	0	1	1	1	0.0805578	0.430109	-	ENSCHIG00000025287
MF	GO:0004163	diphosphomevalonate decarboxylase activity	0	1	1	1	0.0805578	0.430109	-	ENSCHIG00000019348
MF	GO:0004341	gluconolactonase activity	0	1	1	1	0.0805578	0.430109	-	ENSCHIG00000011643
MF	GO:0004375	glycine dehydrogenase (decarboxylating) activity	1	0	1	1	0.0805578	0.430109	ENSCHIG00000022064	-
MF	GO:0004416	hydroxyacylglutathione hydrolase activity	0	1	1	1	0.0805578	0.430109	-	ENSCHIG00000022722
MF	GO:0004420	hydroxymethylglutaryl-CoA reductase (NADPH) activity	0	1	1	1	0.0805578	0.430109	-	ENSCHIG00000015556
MF	GO:0004421	hydroxymethylglutaryl-CoA synthase activity	1	0	1	1	0.0805578	0.430109	ENSCHIG00000025654	-
MF	GO:0004449	isocitrate dehydrogenase (NAD+) activity	0	1	1	1	0.0805578	0.430109	-	ENSCHIG00000014252
MF	GO:0004502	kynurenine 3-monooxygenase activity	1	0	1	1	0.0805578	0.430109	ENSCHIG00000018212	-
MF	GO:0004605	phosphatidate cytidylyltransferase activity	1	0	1	1	0.0805578	0.430109	ENSCHIG00000012002	-
MF	GO:0004609	phosphatidylserine decarboxylase activity	0	1	1	1	0.0805578	0.430109	-	ENSCHIG00000024327
MF	GO:0004611	phosphoenolpyruvate carboxykinase activity	1	0	1	1	0.0805578	0.430109	ENSCHIG00000004184	-
MF	GO:0004613	phosphoenolpyruvate carboxykinase (GTP) activity	1	0	1	1	0.0805578	0.430109	ENSCHIG00000004184	-
MF	GO:0004631	phosphomevalonate kinase activity	0	1	1	1	0.0805578	0.430109	-	ENSCHIG00000024473
MF	GO:0004900	erythropoietin receptor activity	0	1	1	1	0.0805578	0.430109	-	ENSCHIG00000008595
MF	GO:0004996	thyroid-stimulating hormone receptor activity	1	0	1	1	0.0805578	0.430109	ENSCHIG00000018424	-
MF	GO:0005287	high-affinity basic amino acid transmembrane transporter activity	0	1	1	1	0.0805578	0.430109	-	ENSCHIG00000013851
MF	GO:0005289	high-affinity arginine transmembrane transporter activity	0	1	1	1	0.0805578	0.430109	-	ENSCHIG00000013851
MF	GO:0005292	high-affinity lysine transmembrane transporter activity	0	1	1	1	0.0805578	0.430109	-	ENSCHIG00000013851
MF	GO:0005307	choline:sodium symporter activity	1	0	1	1	0.0805578	0.430109	ENSCHIG00000023067	-
MF	GO:0008123	cholesterol 7-alpha-monooxygenase activity	1	0	1	1	0.0805578	0.430109	ENSCHIG00000012643	-
MF	GO:0008294	calcium- and calmodulin-responsive adenylate cyclase activity	1	0	1	1	0.0805578	0.430109	ENSCHIG00000026047	-
MF	GO:0008349	MAP kinase kinase kinase kinase activity	1	0	1	1	0.0805578	0.430109	ENSCHIG00000012238	-
MF	GO:0008379	thioredoxin peroxidase activity	0	1	1	1	0.0805578	0.430109	-	ENSCHIG00000018632
MF	GO:0008386	cholesterol monooxygenase (side-chain-cleaving) activity	0	1	1	1	0.0805578	0.430109	-	ENSCHIG00000022151
MF	GO:0008431	vitamin E binding	1	0	1	1	0.0805578	0.430109	ENSCHIG00000020387	-
MF	GO:0008445	D-aspartate oxidase activity	1	0	1	1	0.0805578	0.430109	ENSCHIG00000001947	-
MF	GO:0008743	L-threonine 3-dehydrogenase activity	0	1	1	1	0.0805578	0.430109	-	ENSCHIG00000026057
MF	GO:0010348	lithium:proton antiporter activity	0	1	1	1	0.0805578	0.430109	-	ENSCHIG00000013323
MF	GO:0015125	bile acid transmembrane transporter activity	1	0	1	1	0.0805578	0.430109	ENSCHIG00000025712	-
MF	GO:0015227	acyl carnitine transmembrane transporter activity	0	1	1	1	0.0805578	0.430109	-	ENSCHIG00000013851
MF	GO:0015922	aspartate oxidase activity	1	0	1	1	0.0805578	0.430109	ENSCHIG00000001947	-
MF	GO:0016167	glial cell-derived neurotrophic factor receptor activity	1	0	1	1	0.0805578	0.430109	ENSCHIG00000008200	-
MF	GO:0016286	small conductance calcium-activated potassium channel activity	1	0	1	1	0.0805578	0.430109	ENSCHIG00000005327	-
MF	GO:0016435	rRNA (guanine) methyltransferase activity	0	1	1	1	0.0805578	0.430109	-	ENSCHIG00000020261
MF	GO:0016517	interleukin-12 receptor activity	1	0	1	1	0.0805578	0.430109	ENSCHIG00000027177	-
MF	GO:0016642	oxidoreductase activity, acting on the CH-NH2 group of donors, disulfide as acceptor	1	0	1	1	0.0805578	0.430109	ENSCHIG00000022064	-
MF	GO:0016713	oxidoreductase activity, acting on paired donors, with incorporation or reduction of molecular oxygen, reduced iron-sulfur protein as one donor, and incorporation of one atom of oxygen	0	1	1	1	0.0805578	0.430109	-	ENSCHIG00000022151
MF	GO:0016748	succinyltransferase activity	1	0	1	1	0.0805578	0.430109	ENSCHIG00000011854	-
MF	GO:0016749	N-succinyltransferase activity	1	0	1	1	0.0805578	0.430109	ENSCHIG00000011854	-
MF	GO:0017064	fatty acid amide hydrolase activity	0	1	1	1	0.0805578	0.430109	-	ENSCHIG00000022289
MF	GO:0019976	interleukin-2 binding	1	0	1	1	0.0805578	0.430109	ENSCHIG00000016735	-
MF	GO:0030020	extracellular matrix structural constituent conferring tensile strength	0	1	1	1	0.0805578	0.430109	-	ENSCHIG00000022125
MF	GO:0030305	heparanase activity	1	0	1	1	0.0805578	0.430109	ENSCHIG00000009216	-
MF	GO:0030429	kynureninase activity	1	0	1	1	0.0805578	0.430109	ENSCHIG00000025717	-
MF	GO:0031703	type 2 angiotensin receptor binding	1	0	1	1	0.0805578	0.430109	ENSCHIG00000010778	-
MF	GO:0032394	MHC class Ib receptor activity	1	0	1	1	0.0805578	0.430109	ENSCHIG00000011749	-
MF	GO:0033265	choline binding	1	0	1	1	0.0805578	0.430109	ENSCHIG00000023067	-
MF	GO:0034040	lipid-transporting ATPase activity	1	0	1	1	0.0805578	0.430109	ENSCHIG00000007254	-
MF	GO:0034041	sterol-transporting ATPase activity	1	0	1	1	0.0805578	0.430109	ENSCHIG00000007254	-
MF	GO:0034722	gamma-glutamyl-peptidase activity	0	1	1	1	0.0805578	0.430109	-	ENSCHIG00000009898
MF	GO:0035226	glutamate-cysteine ligase catalytic subunit binding	0	1	1	1	0.0805578	0.430109	-	ENSCHIG00000025257
MF	GO:0035472	choriogonadotropin hormone receptor activity	0	1	1	1	0.0805578	0.430109	-	ENSCHIG00000005935
MF	GO:0036393	thiocyanate peroxidase activity	1	0	1	1	0.0805578	0.430109	ENSCHIG00000011979	-
MF	GO:0036468	L-dopa decarboxylase activity	0	1	1	1	0.0805578	0.430109	-	ENSCHIG00000013689
MF	GO:0038106	choriogonadotropin hormone binding	0	1	1	1	0.0805578	0.430109	-	ENSCHIG00000005935
MF	GO:0042017	interleukin-22 binding	1	0	1	1	0.0805578	0.430109	ENSCHIG00000026489	-
MF	GO:0042018	interleukin-22 receptor activity	1	0	1	1	0.0805578	0.430109	ENSCHIG00000026489	-
MF	GO:0042282	hydroxymethylglutaryl-CoA reductase activity	0	1	1	1	0.0805578	0.430109	-	ENSCHIG00000015556
MF	GO:0042602	riboflavin reductase (NADPH) activity	0	1	1	1	0.0805578	0.430109	-	ENSCHIG00000021831
MF	GO:0042658	MHC class II protein binding, via antigen binding groove	1	0	1	1	0.0805578	0.430109	ENSCHIG00000014130	-
MF	GO:0045183	translation factor activity, non-nucleic acid binding	1	0	1	1	0.0805578	0.430109	ENSCHIG00000021908	-
MF	GO:0046539	histamine N-methyltransferase activity	1	0	1	1	0.0805578	0.430109	ENSCHIG00000010212	-
MF	GO:0046870	cadmium ion binding	1	0	1	1	0.0805578	0.430109	ENSCHIG00000019450	-
MF	GO:0047150	betaine-homocysteine S-methyltransferase activity	1	0	1	1	0.0805578	0.430109	ENSCHIG00000009078	-
MF	GO:0047598	7-dehydrocholesterol reductase activity	0	1	1	1	0.0805578	0.430109	-	ENSCHIG00000014907
MF	GO:0047714	galactolipase activity	1	0	1	1	0.0805578	0.430109	ENSCHIG00000011772	-
MF	GO:0047933	glucose-1,6-bisphosphate synthase activity	1	0	1	1	0.0805578	0.430109	ENSCHIG00000025872	-
MF	GO:0047963	glycine N-choloyltransferase activity	1	0	1	1	0.0805578	0.430109	ENSCHIG00000024449	-
MF	GO:0050197	phytanate-CoA ligase activity	0	1	1	1	0.0805578	0.430109	-	ENSCHIG00000016543
MF	GO:0050429	calcium-dependent phospholipase C activity	1	0	1	1	0.0805578	0.430109	ENSCHIG00000024716	-
MF	GO:0050512	lactosylceramide 4-alpha-galactosyltransferase activity	0	1	1	1	0.0805578	0.430109	-	ENSCHIG00000023291
MF	GO:0050528	acyloxyacyl hydrolase activity	1	0	1	1	0.0805578	0.430109	ENSCHIG00000024322	-
MF	GO:0052816	long-chain acyl-CoA hydrolase activity	1	0	1	1	0.0805578	0.430109	ENSCHIG00000024449	-
MF	GO:0052817	very long chain acyl-CoA hydrolase activity	1	0	1	1	0.0805578	0.430109	ENSCHIG00000024449	-
MF	GO:0070251	pristanate-CoA ligase activity	0	1	1	1	0.0805578	0.430109	-	ENSCHIG00000016543
MF	GO:0070330	aromatase activity	0	1	1	1	0.0805578	0.430109	-	ENSCHIG00000019108
MF	GO:0070733	protein adenylyltransferase activity	0	1	1	1	0.0805578	0.430109	-	ENSCHIG00000015887
MF	GO:0071885	N-terminal protein N-methyltransferase activity	0	1	1	1	0.0805578	0.430109	-	ENSCHIG00000008995
MF	GO:0071890	bicarbonate binding	1	0	1	1	0.0805578	0.430109	ENSCHIG00000010048	-
MF	GO:0090416	nicotinate transporter activity	1	0	1	1	0.0805578	0.430109	ENSCHIG00000026295	-
MF	GO:1990175	EH domain binding	1	0	1	1	0.0805578	0.430109	ENSCHIG00000023207	-
MF	GO:1990439	MAP kinase serine/threonine phosphatase activity	0	1	1	1	0.0805578	0.430109	-	ENSCHIG00000011289
MF	GO:1990699	palmitoleyl hydrolase activity	1	0	1	1	0.0805578	0.430109	ENSCHIG00000017267	-
MF	GO:2001065	mannan binding	0	1	1	1	0.0805578	0.430109	-	ENSCHIG00000015183
MF	GO:0015278	calcium-release channel activity	2	1	3	13	0.0810423	0.430109	ENSCHIG00000014164,ENSCHIG00000016600	ENSCHIG00000025563
BP	GO:0140013	meiotic nuclear division	12	0	12	94	0.0820934	0.43015	ENSCHIG00000009674,ENSCHIG00000013442,ENSCHIG00000013739,ENSCHIG00000014057,ENSCHIG00000020158,ENSCHIG00000022078,ENSCHIG00000022562,ENSCHIG00000025807,ENSCHIG00000026054,ENSCHIG00000026179,ENSCHIG00000026242,ENSCHIG00000026858	-
BP	GO:0031348	negative regulation of defense response	10	5	15	124	0.08222	0.430539	ENSCHIG00000009656,ENSCHIG00000010182,ENSCHIG00000014322,ENSCHIG00000015877,ENSCHIG00000016400,ENSCHIG00000022513,ENSCHIG00000024322,ENSCHIG00000025038,ENSCHIG00000025191,ENSCHIG00000026489	ENSCHIG00000006328,ENSCHIG00000010651,ENSCHIG00000013151,ENSCHIG00000024511,ENSCHIG00000025341
BP	GO:1904062	regulation of cation transmembrane transport	17	2	19	165	0.0822816	0.430586	ENSCHIG00000000887,ENSCHIG00000005327,ENSCHIG00000005699,ENSCHIG00000006632,ENSCHIG00000011722,ENSCHIG00000014954,ENSCHIG00000016983,ENSCHIG00000017346,ENSCHIG00000017554,ENSCHIG00000018141,ENSCHIG00000018584,ENSCHIG00000019842,ENSCHIG00000022273,ENSCHIG00000023858,ENSCHIG00000026287,ENSCHIG00000026510,ENSCHIG00000026919	ENSCHIG00000025563,ENSCHIG00000026140
BP	GO:0009653	anatomical structure morphogenesis	121	35	156	1721	0.0826822	0.432406	ENSCHIG00000000107,ENSCHIG00000000510,ENSCHIG00000001118,ENSCHIG00000004157,ENSCHIG00000004163,ENSCHIG00000005326,ENSCHIG00000005365,ENSCHIG00000006791,ENSCHIG00000007287,ENSCHIG00000007513,ENSCHIG00000007665,ENSCHIG00000008742,ENSCHIG00000008973,ENSCHIG00000008990,ENSCHIG00000009082,ENSCHIG00000009216,ENSCHIG00000009616,ENSCHIG00000009793,ENSCHIG00000010268,ENSCHIG00000010414,ENSCHIG00000010484,…	ENSCHIG00000000514,ENSCHIG00000002832,ENSCHIG00000003279,ENSCHIG00000007351,ENSCHIG00000008359,ENSCHIG00000008787,ENSCHIG00000010453,ENSCHIG00000011751,ENSCHIG00000011794,ENSCHIG00000012713,ENSCHIG00000012775,ENSCHIG00000016244,ENSCHIG00000016288,ENSCHIG00000016526,ENSCHIG00000017030,ENSCHIG00000018171,ENSCHIG00000018847,ENSCHIG00000019061,ENSCHIG00000019215,ENSCHIG00000019633,ENSCHIG00000020028,…
BP	GO:0046903	secretion	41	16	57	580	0.0840321	0.43661	ENSCHIG00000000288,ENSCHIG00000006072,ENSCHIG00000007513,ENSCHIG00000007665,ENSCHIG00000008729,ENSCHIG00000009050,ENSCHIG00000009511,ENSCHIG00000009656,ENSCHIG00000010182,ENSCHIG00000011305,ENSCHIG00000011737,ENSCHIG00000012520,ENSCHIG00000012611,ENSCHIG00000012683,ENSCHIG00000013458,ENSCHIG00000013656,ENSCHIG00000013972,ENSCHIG00000014130,ENSCHIG00000014330,ENSCHIG00000015014,ENSCHIG00000016283,…	ENSCHIG00000000514,ENSCHIG00000000529,ENSCHIG00000009808,ENSCHIG00000010763,ENSCHIG00000012827,ENSCHIG00000015556,ENSCHIG00000016288,ENSCHIG00000017471,ENSCHIG00000019633,ENSCHIG00000021455,ENSCHIG00000024540,ENSCHIG00000024617,ENSCHIG00000025288,ENSCHIG00000025820,ENSCHIG00000025865,ENSCHIG00000025901
BP	GO:0002369	T cell cytokine production	5	0	5	29	0.0842097	0.43661	ENSCHIG00000007513,ENSCHIG00000009511,ENSCHIG00000019718,ENSCHIG00000021993,ENSCHIG00000025038	-
BP	GO:0021522	spinal cord motor neuron differentiation	5	0	5	29	0.0842097	0.43661	ENSCHIG00000013837,ENSCHIG00000017600,ENSCHIG00000021986,ENSCHIG00000022513,ENSCHIG00000023774	-
BP	GO:0050819	negative regulation of coagulation	3	2	5	29	0.0842097	0.43661	ENSCHIG00000011081,ENSCHIG00000019513,ENSCHIG00000020663	ENSCHIG00000016288,ENSCHIG00000021754
BP	GO:0050850	positive regulation of calcium-mediated signaling	2	3	5	29	0.0842097	0.43661	ENSCHIG00000002209,ENSCHIG00000012455	ENSCHIG00000010453,ENSCHIG00000022913,ENSCHIG00000025563
BP	GO:0071320	cellular response to cAMP	4	1	5	29	0.0842097	0.43661	ENSCHIG00000011607,ENSCHIG00000016600,ENSCHIG00000019052,ENSCHIG00000020647	ENSCHIG00000011264
BP	GO:0001516	prostaglandin biosynthetic process	3	0	3	13	0.0846582	0.43661	ENSCHIG00000009050,ENSCHIG00000014130,ENSCHIG00000024614	-
BP	GO:0007625	grooming behavior	3	0	3	13	0.0846582	0.43661	ENSCHIG00000001947,ENSCHIG00000014556,ENSCHIG00000015504	-
BP	GO:0010875	positive regulation of cholesterol efflux	3	0	3	13	0.0846582	0.43661	ENSCHIG00000007254,ENSCHIG00000013837,ENSCHIG00000021164	-
BP	GO:0021514	ventral spinal cord interneuron differentiation	3	0	3	13	0.0846582	0.43661	ENSCHIG00000017600,ENSCHIG00000021986,ENSCHIG00000023774	-
BP	GO:0032366	intracellular sterol transport	1	2	3	13	0.0846582	0.43661	ENSCHIG00000007254	ENSCHIG00000009808,ENSCHIG00000019614
BP	GO:0032367	intracellular cholesterol transport	1	2	3	13	0.0846582	0.43661	ENSCHIG00000007254	ENSCHIG00000009808,ENSCHIG00000019614
BP	GO:0032634	interleukin-5 production	2	1	3	13	0.0846582	0.43661	ENSCHIG00000025038,ENSCHIG00000025316	ENSCHIG00000017471
BP	GO:0045026	plasma membrane fusion	3	0	3	13	0.0846582	0.43661	ENSCHIG00000014732,ENSCHIG00000016537,ENSCHIG00000025700	-
BP	GO:0045652	regulation of megakaryocyte differentiation	2	1	3	13	0.0846582	0.43661	ENSCHIG00000014472,ENSCHIG00000017758	ENSCHIG00000010453
BP	GO:0046457	prostanoid biosynthetic process	3	0	3	13	0.0846582	0.43661	ENSCHIG00000009050,ENSCHIG00000014130,ENSCHIG00000024614	-
BP	GO:0048070	regulation of developmental pigmentation	2	1	3	13	0.0846582	0.43661	ENSCHIG00000016322,ENSCHIG00000016564	ENSCHIG00000025211
BP	GO:0048557	embryonic digestive tract morphogenesis	3	0	3	13	0.0846582	0.43661	ENSCHIG00000012683,ENSCHIG00000016564,ENSCHIG00000019495	-
BP	GO:0071625	vocalization behavior	3	0	3	13	0.0846582	0.43661	ENSCHIG00000020596,ENSCHIG00000023742,ENSCHIG00000026510	-
BP	GO:0090136	epithelial cell-cell adhesion	2	1	3	13	0.0846582	0.43661	ENSCHIG00000006791,ENSCHIG00000016564	ENSCHIG00000016526
BP	GO:0098911	regulation of ventricular cardiac muscle cell action potential	3	0	3	13	0.0846582	0.43661	ENSCHIG00000013613,ENSCHIG00000016271,ENSCHIG00000017554	-
BP	GO:1903392	negative regulation of adherens junction organization	2	1	3	13	0.0846582	0.43661	ENSCHIG00000015855,ENSCHIG00000019052	ENSCHIG00000020028
BP	GO:0048709	oligodendrocyte differentiation	7	1	8	56	0.0849089	0.437628	ENSCHIG00000010560,ENSCHIG00000017298,ENSCHIG00000017645,ENSCHIG00000021925,ENSCHIG00000023774,ENSCHIG00000024864,ENSCHIG00000026510	ENSCHIG00000007588
CC	GO:0032420	stereocilium	4	1	5	30	0.0850585	0.438123	ENSCHIG00000019780,ENSCHIG00000020456,ENSCHIG00000022061,ENSCHIG00000026287	ENSCHIG00000024492
BP	GO:1903708	positive regulation of hemopoiesis	13	3	16	135	0.0858833	0.442094	ENSCHIG00000008990,ENSCHIG00000012005,ENSCHIG00000014130,ENSCHIG00000014472,ENSCHIG00000015014,ENSCHIG00000016564,ENSCHIG00000017758,ENSCHIG00000018691,ENSCHIG00000020828,ENSCHIG00000025038,ENSCHIG00000025123,ENSCHIG00000025316,ENSCHIG00000025961	ENSCHIG00000025211,ENSCHIG00000025865,ENSCHIG00000025901
CC	GO:0097729	9+2 motile cilium	7	1	8	58	0.086426	0.444608	ENSCHIG00000011401,ENSCHIG00000013270,ENSCHIG00000013326,ENSCHIG00000013699,ENSCHIG00000015270,ENSCHIG00000018358,ENSCHIG00000019402	ENSCHIG00000025820
BP	GO:0045834	positive regulation of lipid metabolic process	6	5	11	85	0.0865211	0.444818	ENSCHIG00000004597,ENSCHIG00000007254,ENSCHIG00000008250,ENSCHIG00000010778,ENSCHIG00000016921,ENSCHIG00000017450	ENSCHIG00000013660,ENSCHIG00000017362,ENSCHIG00000019614,ENSCHIG00000024540,ENSCHIG00000026550
BP	GO:0001658	branching involved in ureteric bud morphogenesis	7	0	7	47	0.0867013	0.445186	ENSCHIG00000010517,ENSCHIG00000010778,ENSCHIG00000012951,ENSCHIG00000013837,ENSCHIG00000015932,ENSCHIG00000016322,ENSCHIG00000022067	-
BP	GO:0034754	cellular hormone metabolic process	4	3	7	47	0.0867013	0.445186	ENSCHIG00000010429,ENSCHIG00000012951,ENSCHIG00000016676,ENSCHIG00000025030	ENSCHIG00000022151,ENSCHIG00000023984,ENSCHIG00000026550
BP	GO:0007215	glutamate receptor signaling pathway	6	0	6	38	0.0869119	0.44543	ENSCHIG00000008973,ENSCHIG00000014223,ENSCHIG00000017346,ENSCHIG00000019842,ENSCHIG00000026510,ENSCHIG00000026919	-
BP	GO:0045143	homologous chromosome segregation	6	0	6	38	0.0869119	0.44543	ENSCHIG00000009674,ENSCHIG00000014057,ENSCHIG00000022078,ENSCHIG00000022562,ENSCHIG00000026054,ENSCHIG00000026858	-
BP	GO:0048483	autonomic nervous system development	5	1	6	38	0.0869119	0.44543	ENSCHIG00000000920,ENSCHIG00000007665,ENSCHIG00000010268,ENSCHIG00000017591,ENSCHIG00000025038	ENSCHIG00000023266
BP	GO:0045321	leukocyte activation	44	5	49	492	0.0872215	0.446659	ENSCHIG00000000255,ENSCHIG00000007513,ENSCHIG00000009511,ENSCHIG00000010111,ENSCHIG00000011155,ENSCHIG00000011339,ENSCHIG00000011749,ENSCHIG00000012138,ENSCHIG00000012390,ENSCHIG00000012409,ENSCHIG00000012455,ENSCHIG00000012683,ENSCHIG00000013486,ENSCHIG00000014130,ENSCHIG00000014302,ENSCHIG00000014330,ENSCHIG00000014335,ENSCHIG00000015014,ENSCHIG00000016322,ENSCHIG00000016564,ENSCHIG00000018424,…	ENSCHIG00000019614,ENSCHIG00000019633,ENSCHIG00000023266,ENSCHIG00000025865,ENSCHIG00000027016
BP	GO:0071772	response to BMP	12	2	14	115	0.0873151	0.446659	ENSCHIG00000007665,ENSCHIG00000009616,ENSCHIG00000009784,ENSCHIG00000012502,ENSCHIG00000012951,ENSCHIG00000017591,ENSCHIG00000020663,ENSCHIG00000022298,ENSCHIG00000022955,ENSCHIG00000023003,ENSCHIG00000025038,ENSCHIG00000025316	ENSCHIG00000018847,ENSCHIG00000026550
BP	GO:0071773	cellular response to BMP stimulus	12	2	14	115	0.0873151	0.446659	ENSCHIG00000007665,ENSCHIG00000009616,ENSCHIG00000009784,ENSCHIG00000012502,ENSCHIG00000012951,ENSCHIG00000017591,ENSCHIG00000020663,ENSCHIG00000022298,ENSCHIG00000022955,ENSCHIG00000023003,ENSCHIG00000025038,ENSCHIG00000025316	ENSCHIG00000018847,ENSCHIG00000026550
BP	GO:0071310	cellular response to organic substance	83	37	120	1304	0.0875872	0.446921	ENSCHIG00000000510,ENSCHIG00000001118,ENSCHIG00000004163,ENSCHIG00000004184,ENSCHIG00000005365,ENSCHIG00000005408,ENSCHIG00000005699,ENSCHIG00000007665,ENSCHIG00000008990,ENSCHIG00000009050,ENSCHIG00000009616,ENSCHIG00000009656,ENSCHIG00000009784,ENSCHIG00000009793,ENSCHIG00000010124,ENSCHIG00000010514,ENSCHIG00000010778,ENSCHIG00000011037,ENSCHIG00000011133,ENSCHIG00000011607,ENSCHIG00000011689,…	ENSCHIG00000000433,ENSCHIG00000000805,ENSCHIG00000005935,ENSCHIG00000007961,ENSCHIG00000008019,ENSCHIG00000008359,ENSCHIG00000008470,ENSCHIG00000010453,ENSCHIG00000011264,ENSCHIG00000011838,ENSCHIG00000012775,ENSCHIG00000015544,ENSCHIG00000015887,ENSCHIG00000016103,ENSCHIG00000016526,ENSCHIG00000017191,ENSCHIG00000017471,ENSCHIG00000018847,ENSCHIG00000019038,ENSCHIG00000019614,ENSCHIG00000019633,…
BP	GO:0006869	lipid transport	10	8	18	156	0.0876671	0.446921	ENSCHIG00000000288,ENSCHIG00000007254,ENSCHIG00000008250,ENSCHIG00000009050,ENSCHIG00000013837,ENSCHIG00000015014,ENSCHIG00000016651,ENSCHIG00000021164,ENSCHIG00000025712,ENSCHIG00000027038	ENSCHIG00000009808,ENSCHIG00000016543,ENSCHIG00000019614,ENSCHIG00000021424,ENSCHIG00000023165,ENSCHIG00000024540,ENSCHIG00000025901,ENSCHIG00000026484
BP	GO:0006636	unsaturated fatty acid biosynthetic process	3	1	4	21	0.0878572	0.446921	ENSCHIG00000009050,ENSCHIG00000014130,ENSCHIG00000024614	ENSCHIG00000018012
BP	GO:0009069	serine family amino acid metabolic process	2	2	4	21	0.0878572	0.446921	ENSCHIG00000022064,ENSCHIG00000024449	ENSCHIG00000017242,ENSCHIG00000025257
BP	GO:0021511	spinal cord patterning	4	0	4	21	0.0878572	0.446921	ENSCHIG00000017600,ENSCHIG00000021986,ENSCHIG00000022571,ENSCHIG00000023774	-
BP	GO:0032689	negative regulation of interferon-gamma production	4	0	4	21	0.0878572	0.446921	ENSCHIG00000009511,ENSCHIG00000024438,ENSCHIG00000025038,ENSCHIG00000025191	-
BP	GO:0034381	plasma lipoprotein particle clearance	2	2	4	21	0.0878572	0.446921	ENSCHIG00000016651,ENSCHIG00000025481	ENSCHIG00000019614,ENSCHIG00000024540
BP	GO:0048710	regulation of astrocyte differentiation	2	2	4	21	0.0878572	0.446921	ENSCHIG00000012951,ENSCHIG00000017645	ENSCHIG00000016288,ENSCHIG00000019614
BP	GO:0071709	membrane assembly	4	0	4	21	0.0878572	0.446921	ENSCHIG00000013149,ENSCHIG00000024661,ENSCHIG00000026510,ENSCHIG00000026919	-
BP	GO:0023056	positive regulation of signaling	71	26	97	1038	0.0881047	0.447902	ENSCHIG00000000255,ENSCHIG00000000288,ENSCHIG00000000522,ENSCHIG00000001118,ENSCHIG00000002209,ENSCHIG00000007287,ENSCHIG00000007513,ENSCHIG00000008200,ENSCHIG00000009082,ENSCHIG00000009216,ENSCHIG00000009587,ENSCHIG00000009656,ENSCHIG00000010153,ENSCHIG00000010182,ENSCHIG00000010429,ENSCHIG00000010451,ENSCHIG00000010778,ENSCHIG00000011305,ENSCHIG00000011607,ENSCHIG00000011737,ENSCHIG00000012138,…	ENSCHIG00000000805,ENSCHIG00000003279,ENSCHIG00000008359,ENSCHIG00000008470,ENSCHIG00000010453,ENSCHIG00000010522,ENSCHIG00000011819,ENSCHIG00000012576,ENSCHIG00000012827,ENSCHIG00000014474,ENSCHIG00000016244,ENSCHIG00000016288,ENSCHIG00000019633,ENSCHIG00000020028,ENSCHIG00000021788,ENSCHIG00000022913,ENSCHIG00000023266,ENSCHIG00000023984,ENSCHIG00000025096,ENSCHIG00000025211,ENSCHIG00000025563,…
MF	GO:0032403	protein complex binding	21	11	32	311	0.088181	0.448012	ENSCHIG00000000255,ENSCHIG00000001734,ENSCHIG00000006791,ENSCHIG00000008742,ENSCHIG00000011774,ENSCHIG00000012180,ENSCHIG00000013972,ENSCHIG00000014130,ENSCHIG00000014302,ENSCHIG00000015363,ENSCHIG00000016310,ENSCHIG00000016500,ENSCHIG00000018872,ENSCHIG00000020062,ENSCHIG00000020799,ENSCHIG00000024664,ENSCHIG00000025079,ENSCHIG00000025296,ENSCHIG00000026704,ENSCHIG00000026858,ENSCHIG00000027057	ENSCHIG00000003279,ENSCHIG00000009001,ENSCHIG00000011795,ENSCHIG00000013575,ENSCHIG00000019633,ENSCHIG00000020028,ENSCHIG00000022600,ENSCHIG00000024199,ENSCHIG00000025096,ENSCHIG00000025426,ENSCHIG00000026841
BP	GO:0002696	positive regulation of leukocyte activation	20	2	22	198	0.0883266	0.448474	ENSCHIG00000000255,ENSCHIG00000009511,ENSCHIG00000011339,ENSCHIG00000012455,ENSCHIG00000012683,ENSCHIG00000013486,ENSCHIG00000014130,ENSCHIG00000014330,ENSCHIG00000015014,ENSCHIG00000016322,ENSCHIG00000016564,ENSCHIG00000018691,ENSCHIG00000018997,ENSCHIG00000019984,ENSCHIG00000020828,ENSCHIG00000021993,ENSCHIG00000024438,ENSCHIG00000025038,ENSCHIG00000025961,ENSCHIG00000027177	ENSCHIG00000025865,ENSCHIG00000027016
BP	GO:0001654	eye development	25	3	28	262	0.0885002	0.449077	ENSCHIG00000006707,ENSCHIG00000007513,ENSCHIG00000007665,ENSCHIG00000008973,ENSCHIG00000010414,ENSCHIG00000010484,ENSCHIG00000011081,ENSCHIG00000012373,ENSCHIG00000012683,ENSCHIG00000013603,ENSCHIG00000016322,ENSCHIG00000016564,ENSCHIG00000017724,ENSCHIG00000018872,ENSCHIG00000018972,ENSCHIG00000019590,ENSCHIG00000019860,ENSCHIG00000022067,ENSCHIG00000022298,ENSCHIG00000022754,ENSCHIG00000024864,…	ENSCHIG00000022125,ENSCHIG00000025901,ENSCHIG00000026550
BP	GO:0031347	regulation of defense response	27	10	37	360	0.0890491	0.451583	ENSCHIG00000000255,ENSCHIG00000009656,ENSCHIG00000010182,ENSCHIG00000011155,ENSCHIG00000011749,ENSCHIG00000013279,ENSCHIG00000013458,ENSCHIG00000014322,ENSCHIG00000014330,ENSCHIG00000015014,ENSCHIG00000015877,ENSCHIG00000016400,ENSCHIG00000016965,ENSCHIG00000017450,ENSCHIG00000017825,ENSCHIG00000019718,ENSCHIG00000019984,ENSCHIG00000021210,ENSCHIG00000021675,ENSCHIG00000022513,ENSCHIG00000023744,…	ENSCHIG00000006328,ENSCHIG00000010651,ENSCHIG00000013151,ENSCHIG00000017242,ENSCHIG00000019614,ENSCHIG00000021115,ENSCHIG00000021455,ENSCHIG00000024511,ENSCHIG00000025096,ENSCHIG00000025341
BP	GO:0007548	sex differentiation	13	6	19	167	0.0901461	0.456863	ENSCHIG00000005003,ENSCHIG00000008846,ENSCHIG00000008990,ENSCHIG00000010514,ENSCHIG00000012683,ENSCHIG00000013442,ENSCHIG00000016322,ENSCHIG00000020062,ENSCHIG00000022067,ENSCHIG00000022078,ENSCHIG00000022955,ENSCHIG00000024227,ENSCHIG00000025038	ENSCHIG00000005935,ENSCHIG00000012523,ENSCHIG00000018847,ENSCHIG00000025211,ENSCHIG00000025901,ENSCHIG00000026550
BP	GO:0048754	branching morphogenesis of an epithelial tube	13	2	15	126	0.0913999	0.462931	ENSCHIG00000005365,ENSCHIG00000010517,ENSCHIG00000010778,ENSCHIG00000012683,ENSCHIG00000012951,ENSCHIG00000013837,ENSCHIG00000015932,ENSCHIG00000016322,ENSCHIG00000016564,ENSCHIG00000017600,ENSCHIG00000022067,ENSCHIG00000022955,ENSCHIG00000025316	ENSCHIG00000008359,ENSCHIG00000022125
[truncated: 6,577 more rows]

## Sheet: lncRNA
Category	GO.ID	Term	list	Total	Pvalue	FDR	Gene
[truncated: 397 more rows]
