# Supplementary material for: Identification of mRNAs and lncRNAs Involved in the Regulation of Follicle Development in Goat
Source: Front Genet. 2020 Dec 17;11:589076. doi: 10.3389/fgene.2020.589076 (PMC7773919; doi:10.3389/fgene.2020.589076)
Supplement: Supplementary File 1 — Novel lncRNAs identified in the goat follicles. [file Data_Sheet_1.ZIP › Supplemental File S5.xlsx]

## Sheet: mRNA
PathwayID	Pathway	Level1	Level2	Up_number	Down_number	DEG_number	total_number	Pvalue	FDR	Up_gene	Down_gene	URL
chx04723	Retrograde endocannabinoid signaling	Organismal Systems	Nervous system	19	12	31	139	2.90416e-07	6.85436e-05	ENSCHIG00000018728,ENSCHIG00000017957,ENSCHIG00000011011,ENSCHIG00000026047,ENSCHIG00000013352,ENSCHIG00000012696,ENSCHIG00000008832,ENSCHIG00000007485,ENSCHIG00000021267,ENSCHIG00000000232,ENSCHIG00000016600,ENSCHIG00000005457,ENSCHIG00000017883,ENSCHIG00000019387,ENSCHIG00000021600,ENSCHIG00000022465,ENSCHIG00000014223,ENSCHIG00000011129,ENSCHIG00000022523	ENSCHIG00000015786,ENSCHIG00000022289,ENSCHIG00000016164,ENSCHIG00000000140,ENSCHIG00000011438,ENSCHIG00000016937,ENSCHIG00000014038,ENSCHIG00000024748,ENSCHIG00000013660,ENSCHIG00000014929,ENSCHIG00000027231,ENSCHIG00000026842	http://www.kegg.jp/kegg-bin/show_pathway?map04723/K04959%09%23FFFFFF,red/K15528%09%23FFFFFF,green/K03945%09%23FFFFFF,green/K04849%09%23FFFFFF,red/K04853%09%23FFFFFF,red/K04534%09%23FFFFFF,red/K05184%09%23FFFFFF,red/K05858%09%23FFFFFF,red/K13700%09%23FFFFFF,green/K05190%09%23FFFFFF,red/K04546%09%23FFFFFF,green/K03958%09%23FFFFFF,green/K03967%09%23FFFFFF,green/K03960%09%23FFFFFF,green/K11351%09%23F…
chx05033	Nicotine addiction	Human Diseases	Substance dependence	13	1	14	36	4.61573e-07	6.85436e-05	ENSCHIG00000018728,ENSCHIG00000017957,ENSCHIG00000013352,ENSCHIG00000008832,ENSCHIG00000017828,ENSCHIG00000021267,ENSCHIG00000005457,ENSCHIG00000019387,ENSCHIG00000021600,ENSCHIG00000022465,ENSCHIG00000014223,ENSCHIG00000011129,ENSCHIG00000022523	ENSCHIG00000026842	http://www.kegg.jp/kegg-bin/show_pathway?map05033/K05199%09%23FFFFFF,green/K05186%09%23FFFFFF,red/K04849%09%23FFFFFF,red/K05200%09%23FFFFFF,red/K05209%09%23FFFFFF,red/K05184%09%23FFFFFF,red/K05175%09%23FFFFFF,red/K05190%09%23FFFFFF,red/K05198%09%23FFFFFF,red/K12302%09%23FFFFFF,red/
chx00982	Drug metabolism - cytochrome P450	Metabolism	Xenobiotics biodegradation and metabolism	11	6	17	62	7.76272e-06	0.000768509	ENSCHIG00000020337,ENSCHIG00000022816,ENSCHIG00000000393,ENSCHIG00000011059,ENSCHIG00000011205,ENSCHIG00000013677,ENSCHIG00000026847,ENSCHIG00000016676,ENSCHIG00000023425,ENSCHIG00000011258,ENSCHIG00000020835	ENSCHIG00000026143,ENSCHIG00000015112,ENSCHIG00000014133,ENSCHIG00000012239,ENSCHIG00000008585,ENSCHIG00000019964	http://www.kegg.jp/kegg-bin/show_pathway?map00982/K00799%09%23FFFFFF,purple/K13980%09%23FFFFFF,green/K13951%09%23FFFFFF,red/K07415%09%23FFFFFF,red/K00485%09%23FFFFFF,red/K00157%09%23FFFFFF,purple/K00699%09%23FFFFFF,red/
chx00100	Steroid biosynthesis	Metabolism	Lipid metabolism	0	8	8	19	7.32343e-05	0.00454855	-	ENSCHIG00000024342,ENSCHIG00000008956,ENSCHIG00000012999,ENSCHIG00000009890,ENSCHIG00000021424,ENSCHIG00000008144,ENSCHIG00000025130,ENSCHIG00000014907	http://www.kegg.jp/kegg-bin/show_pathway?map00100/K05917%09%23FFFFFF,green/K00511%09%23FFFFFF,green/K00222%09%23FFFFFF,green/K00637%09%23FFFFFF,green/K07750%09%23FFFFFF,green/K00213%09%23FFFFFF,green/K00227%09%23FFFFFF,green/K00801%09%23FFFFFF,green/
chx04974	Protein digestion and absorption	Organismal Systems	Digestive system	12	7	19	87	7.65748e-05	0.00454855	ENSCHIG00000022436,ENSCHIG00000010899,ENSCHIG00000021090,ENSCHIG00000017344,ENSCHIG00000013678,ENSCHIG00000022634,ENSCHIG00000009616,ENSCHIG00000024621,ENSCHIG00000018324,ENSCHIG00000022273,ENSCHIG00000021195,ENSCHIG00000012664	ENSCHIG00000016448,ENSCHIG00000003894,ENSCHIG00000027094,ENSCHIG00000017191,ENSCHIG00000022643,ENSCHIG00000022125,ENSCHIG00000026168	http://www.kegg.jp/kegg-bin/show_pathway?map04974/K01389%09%23FFFFFF,red/K06237%09%23FFFFFF,green/K01539%09%23FFFFFF,green/K09708%09%23FFFFFF,green/K13867%09%23FFFFFF,red/K12040%09%23FFFFFF,red/K19719%09%23FFFFFF,red/K06002%09%23FFFFFF,red/K06238%09%23FFFFFF,red/K08133%09%23FFFFFF,green/K04916%09%23FFFFFF,red/K01540%09%23FFFFFF,purple/
chx00900	Terpenoid backbone biosynthesis	Metabolism	Metabolism of terpenoids and polyketides	1	7	8	21	0.00016959	0.00839469	ENSCHIG00000025654	ENSCHIG00000023940,ENSCHIG00000015556,ENSCHIG00000017426,ENSCHIG00000015096,ENSCHIG00000024473,ENSCHIG00000020170,ENSCHIG00000019348	http://www.kegg.jp/kegg-bin/show_pathway?map00900/K00787%09%23FFFFFF,green/K01823%09%23FFFFFF,green/K01597%09%23FFFFFF,green/K13273%09%23FFFFFF,green/K01641%09%23FFFFFF,purple/K00626%09%23FFFFFF,green/K00021%09%23FFFFFF,green/
chx04976	Bile secretion	Organismal Systems	Digestive system	12	5	17	79	0.000217449	0.00922603	ENSCHIG00000005530,ENSCHIG00000001735,ENSCHIG00000021030,ENSCHIG00000021090,ENSCHIG00000026047,ENSCHIG00000005327,ENSCHIG00000010124,ENSCHIG00000022273,ENSCHIG00000012643,ENSCHIG00000016126,ENSCHIG00000025712,ENSCHIG00000009979	ENSCHIG00000003894,ENSCHIG00000015556,ENSCHIG00000019614,ENSCHIG00000027094,ENSCHIG00000017191	http://www.kegg.jp/kegg-bin/show_pathway?map04976/K09866%09%23FFFFFF,red/K14360%09%23FFFFFF,red/K05673%09%23FFFFFF,red/K01539%09%23FFFFFF,green/K00489%09%23FFFFFF,red/K00021%09%23FFFFFF,green/K08048%09%23FFFFFF,red/K04943%09%23FFFFFF,red/K12040%09%23FFFFFF,red/K14342%09%23FFFFFF,red/K12473%09%23FFFFFF,green/K05664%09%23FFFFFF,red/K01540%09%23FFFFFF,purple/
chx04727	GABAergic synapse	Organismal Systems	Nervous system	16	1	17	80	0.000255112	0.00923719	ENSCHIG00000023089,ENSCHIG00000017957,ENSCHIG00000021058,ENSCHIG00000026047,ENSCHIG00000013352,ENSCHIG00000008832,ENSCHIG00000012696,ENSCHIG00000021267,ENSCHIG00000000232,ENSCHIG00000005457,ENSCHIG00000019387,ENSCHIG00000017883,ENSCHIG00000021003,ENSCHIG00000021600,ENSCHIG00000011129,ENSCHIG00000022523	ENSCHIG00000024748	http://www.kegg.jp/kegg-bin/show_pathway?map04727/K05186%09%23FFFFFF,red/K04849%09%23FFFFFF,red/K01580%09%23FFFFFF,red/K04853%09%23FFFFFF,red/K04534%09%23FFFFFF,red/K08048%09%23FFFFFF,red/K05184%09%23FFFFFF,red/K05190%09%23FFFFFF,red/K05175%09%23FFFFFF,red/K04546%09%23FFFFFF,green/K07825%09%23FFFFFF,red/K13576%09%23FFFFFF,red/
chx04913	Ovarian steroidogenesis	Organismal Systems	Endocrine system	5	7	12	46	0.000279915	0.00923719	ENSCHIG00000026712,ENSCHIG00000002159,ENSCHIG00000026459,ENSCHIG00000026047,ENSCHIG00000009050	ENSCHIG00000019614,ENSCHIG00000019108,ENSCHIG00000005935,ENSCHIG00000020217,ENSCHIG00000026550,ENSCHIG00000017362,ENSCHIG00000022151	http://www.kegg.jp/kegg-bin/show_pathway?map04913/K00070%09%23FFFFFF,green/K13368%09%23FFFFFF,red/K04248%09%23FFFFFF,green/K08048%09%23FFFFFF,red/K16342%09%23FFFFFF,red/K16620%09%23FFFFFF,green/K07434%09%23FFFFFF,green/K00498%09%23FFFFFF,green/K12473%09%23FFFFFF,green/K16931%09%23FFFFFF,green/
chx00140	Steroid hormone biosynthesis	Metabolism	Lipid metabolism	9	5	14	62	0.000456655	0.0135626	ENSCHIG00000022816,ENSCHIG00000025030,ENSCHIG00000000393,ENSCHIG00000020337,ENSCHIG00000002159,ENSCHIG00000012643,ENSCHIG00000021270,ENSCHIG00000012426,ENSCHIG00000002220	ENSCHIG00000019108,ENSCHIG00000011795,ENSCHIG00000020217,ENSCHIG00000012278,ENSCHIG00000022151	http://www.kegg.jp/kegg-bin/show_pathway?map00140/K07413%09%23FFFFFF,red/K00070%09%23FFFFFF,green/K13368%09%23FFFFFF,red/K00489%09%23FFFFFF,red/K00251%09%23FFFFFF,red/K10251%09%23FFFFFF,green/K00699%09%23FFFFFF,red/K07412%09%23FFFFFF,red/K07434%09%23FFFFFF,green/K00497%09%23FFFFFF,green/K00498%09%23FFFFFF,green/K07424%09%23FFFFFF,red/K07415%09%23FFFFFF,red/
chx04742	Taste transduction	Organismal Systems	Sensory system	12	1	13	61	0.00128308	0.0346432	ENSCHIG00000019387,ENSCHIG00000026222,ENSCHIG00000021600,ENSCHIG00000011112,ENSCHIG00000010567,ENSCHIG00000022634,ENSCHIG00000002319,ENSCHIG00000026047,ENSCHIG00000012696,ENSCHIG00000018525,ENSCHIG00000011129,ENSCHIG00000020127	ENSCHIG00000016974	http://www.kegg.jp/kegg-bin/show_pathway?map04742/K04836%09%23FFFFFF,green/K08048%09%23FFFFFF,red/K04819%09%23FFFFFF,red/K04827%09%23FFFFFF,red/K05175%09%23FFFFFF,red/K04841%09%23FFFFFF,red/K07825%09%23FFFFFF,red/K08474%09%23FFFFFF,red/K04980%09%23FFFFFF,red/K04916%09%23FFFFFF,red/K01509%09%23FFFFFF,red/
chx04964	Proximal tubule bicarbonate reclamation	Organismal Systems	Excretory system	4	3	7	22	0.00150883	0.0352052	ENSCHIG00000023089,ENSCHIG00000021090,ENSCHIG00000022273,ENSCHIG00000004184	ENSCHIG00000003894,ENSCHIG00000027094,ENSCHIG00000017191	http://www.kegg.jp/kegg-bin/show_pathway?map04964/K01539%09%23FFFFFF,green/K01596%09%23FFFFFF,red/K13576%09%23FFFFFF,red/K01540%09%23FFFFFF,purple/K12040%09%23FFFFFF,red/
chx00430	Taurine and hypotaurine metabolism	Metabolism	Metabolism of other amino acids	2	3	5	12	0.00189914	0.0352052	ENSCHIG00000021058,ENSCHIG00000021003	ENSCHIG00000017242,ENSCHIG00000023150,ENSCHIG00000021041	http://www.kegg.jp/kegg-bin/show_pathway?map00430/K00681%09%23FFFFFF,green/K01580%09%23FFFFFF,red/K18592%09%23FFFFFF,green/K00456%09%23FFFFFF,green/
chx04973	Carbohydrate digestion and absorption	Organismal Systems	Digestive system	7	3	10	42	0.00190215	0.0352052	ENSCHIG00000018753,ENSCHIG00000015889,ENSCHIG00000002692,ENSCHIG00000022273,ENSCHIG00000015030,ENSCHIG00000008516,ENSCHIG00000010515	ENSCHIG00000003894,ENSCHIG00000027094,ENSCHIG00000017191	http://www.kegg.jp/kegg-bin/show_pathway?map04973/K01176%09%23FFFFFF,red/K08143%09%23FFFFFF,red/K07593%09%23FFFFFF,red/K12047%09%23FFFFFF,red/K01229%09%23FFFFFF,red/K01539%09%23FFFFFF,green/K01540%09%23FFFFFF,purple/
chx05204	Chemical carcinogenesis	Human Diseases	Cancers: Overview	10	5	15	79	0.00194523	0.0352052	ENSCHIG00000020337,ENSCHIG00000022816,ENSCHIG00000000393,ENSCHIG00000026847,ENSCHIG00000021270,ENSCHIG00000016676,ENSCHIG00000023425,ENSCHIG00000011258,ENSCHIG00000012426,ENSCHIG00000002220	ENSCHIG00000026143,ENSCHIG00000015112,ENSCHIG00000014133,ENSCHIG00000012239,ENSCHIG00000008585	http://www.kegg.jp/kegg-bin/show_pathway?map05204/K07413%09%23FFFFFF,red/K13980%09%23FFFFFF,green/K13951%09%23FFFFFF,red/K00699%09%23FFFFFF,red/K07412%09%23FFFFFF,red/K00799%09%23FFFFFF,purple/K07424%09%23FFFFFF,red/K07415%09%23FFFFFF,red/
chx04970	Salivary secretion	Organismal Systems	Digestive system	8	7	15	79	0.00194523	0.0352052	ENSCHIG00000026047,ENSCHIG00000007485,ENSCHIG00000006608,ENSCHIG00000022273,ENSCHIG00000016600,ENSCHIG00000016306,ENSCHIG00000014579,ENSCHIG00000011979	ENSCHIG00000003894,ENSCHIG00000021423,ENSCHIG00000010988,ENSCHIG00000021774,ENSCHIG00000027094,ENSCHIG00000017191,ENSCHIG00000004867	http://www.kegg.jp/kegg-bin/show_pathway?map04970/K04959%09%23FFFFFF,red/K01539%09%23FFFFFF,green/K08048%09%23FFFFFF,red/K05858%09%23FFFFFF,red/K04936%09%23FFFFFF,red/K12550%09%23FFFFFF,red/K05850%09%23FFFFFF,green/K02183%09%23FFFFFF,green/K12319%09%23FFFFFF,red/K13915%09%23FFFFFF,purple/K01540%09%23FFFFFF,purple/
chx04614	Renin-angiotensin system	Organismal Systems	Endocrine system	4	3	7	23	0.00201512	0.0352052	ENSCHIG00000024353,ENSCHIG00000018324,ENSCHIG00000010778,ENSCHIG00000022730	ENSCHIG00000012539,ENSCHIG00000016448,ENSCHIG00000000805	http://www.kegg.jp/kegg-bin/show_pathway?map04614/K01389%09%23FFFFFF,red/K01325%09%23FFFFFF,red/K04167%09%23FFFFFF,green/K09708%09%23FFFFFF,green/K01257%09%23FFFFFF,green/K09821%09%23FFFFFF,red/K01283%09%23FFFFFF,red/
chx04918	Thyroid hormone synthesis	Organismal Systems	Endocrine system	11	3	14	72	0.00215133	0.0354969	ENSCHIG00000016569,ENSCHIG00000026228,ENSCHIG00000018424,ENSCHIG00000026047,ENSCHIG00000007485,ENSCHIG00000018952,ENSCHIG00000022273,ENSCHIG00000016600,ENSCHIG00000009995,ENSCHIG00000020647,ENSCHIG00000025998	ENSCHIG00000003894,ENSCHIG00000027094,ENSCHIG00000017191	http://www.kegg.jp/kegg-bin/show_pathway?map04918/K04959%09%23FFFFFF,red/K14385%09%23FFFFFF,red/K09048%09%23FFFFFF,red/K04249%09%23FFFFFF,red/K01539%09%23FFFFFF,green/K20731%09%23FFFFFF,red/K08048%09%23FFFFFF,red/K16141%09%23FFFFFF,red/K05858%09%23FFFFFF,red/K14702%09%23FFFFFF,red/K10063%09%23FFFFFF,red/K01540%09%23FFFFFF,purple/
chx02010	ABC transporters	Environmental Information Processing	Membrane transport	11	1	12	58	0.00253804	0.0388249	ENSCHIG00000005530,ENSCHIG00000026906,ENSCHIG00000012373,ENSCHIG00000001779,ENSCHIG00000021030,ENSCHIG00000021072,ENSCHIG00000004597,ENSCHIG00000014117,ENSCHIG00000016126,ENSCHIG00000007254,ENSCHIG00000009979	ENSCHIG00000023165	http://www.kegg.jp/kegg-bin/show_pathway?map02010/K05673%09%23FFFFFF,red/K05679%09%23FFFFFF,red/K05651%09%23FFFFFF,red/K05680%09%23FFFFFF,red/K05676%09%23FFFFFF,red/K05671%09%23FFFFFF,red/K05032%09%23FFFFFF,red/K05645%09%23FFFFFF,green/K05660%09%23FFFFFF,red/K05664%09%23FFFFFF,red/
chx04024	cAMP signaling pathway	Environmental Information Processing	Signal transduction	23	6	29	202	0.00261447	0.0388249	ENSCHIG00000005530,ENSCHIG00000026228,ENSCHIG00000010182,ENSCHIG00000010048,ENSCHIG00000007287,ENSCHIG00000018424,ENSCHIG00000013837,ENSCHIG00000026047,ENSCHIG00000009656,ENSCHIG00000017828,ENSCHIG00000005365,ENSCHIG00000022273,ENSCHIG00000022348,ENSCHIG00000000232,ENSCHIG00000024227,ENSCHIG00000016126,ENSCHIG00000016930,ENSCHIG00000022465,ENSCHIG00000011155,ENSCHIG00000014223,ENSCHIG00000022715,…	ENSCHIG00000003894,ENSCHIG00000021423,ENSCHIG00000027094,ENSCHIG00000021774,ENSCHIG00000017191,ENSCHIG00000026842	http://www.kegg.jp/kegg-bin/show_pathway?map04024/K04284%09%23FFFFFF,red/K04249%09%23FFFFFF,red/K04853%09%23FFFFFF,red/K06231%09%23FFFFFF,red/K05730%09%23FFFFFF,red/K04952%09%23FFFFFF,red/K11265%09%23FFFFFF,red/K02183%09%23FFFFFF,green/K01540%09%23FFFFFF,purple/K05199%09%23FFFFFF,green/K04665%09%23FFFFFF,red/K05673%09%23FFFFFF,red/K09048%09%23FFFFFF,red/K06225%09%23FFFFFF,red/K05200%09%23FFFFFF,r…
chx04925	Aldosterone synthesis and secretion	Organismal Systems	Endocrine system	6	10	16	91	0.00317722	0.0440978	ENSCHIG00000026228,ENSCHIG00000026047,ENSCHIG00000007485,ENSCHIG00000022273,ENSCHIG00000000232,ENSCHIG00000016600	ENSCHIG00000003894,ENSCHIG00000021423,ENSCHIG00000019614,ENSCHIG00000027094,ENSCHIG00000021774,ENSCHIG00000018171,ENSCHIG00000017191,ENSCHIG00000020217,ENSCHIG00000017362,ENSCHIG00000022151	http://www.kegg.jp/kegg-bin/show_pathway?map04925/K04959%09%23FFFFFF,red/K00070%09%23FFFFFF,green/K09048%09%23FFFFFF,red/K01539%09%23FFFFFF,green/K04853%09%23FFFFFF,red/K08048%09%23FFFFFF,red/K05858%09%23FFFFFF,red/K05850%09%23FFFFFF,green/K02183%09%23FFFFFF,green/K00498%09%23FFFFFF,green/K08794%09%23FFFFFF,green/K12473%09%23FFFFFF,green/K01540%09%23FFFFFF,purple/K16931%09%23FFFFFF,green/
chx00480	Glutathione metabolism	Metabolism	Metabolism of other amino acids	4	8	12	60	0.00341498	0.0440978	ENSCHIG00000006579,ENSCHIG00000026847,ENSCHIG00000023425,ENSCHIG00000011258	ENSCHIG00000025257,ENSCHIG00000017242,ENSCHIG00000026143,ENSCHIG00000015112,ENSCHIG00000014133,ENSCHIG00000023699,ENSCHIG00000008585,ENSCHIG00000023150	http://www.kegg.jp/kegg-bin/show_pathway?map00480/K01581%09%23FFFFFF,red/K05361%09%23FFFFFF,green/K00681%09%23FFFFFF,green/K00799%09%23FFFFFF,purple/K11205%09%23FFFFFF,green/K18592%09%23FFFFFF,green/
chx04721	Synaptic vesicle cycle	Organismal Systems	Nervous system	8	4	12	60	0.00341498	0.0440978	ENSCHIG00000018728,ENSCHIG00000011011,ENSCHIG00000016537,ENSCHIG00000005457,ENSCHIG00000022236,ENSCHIG00000024337,ENSCHIG00000018297,ENSCHIG00000010742	ENSCHIG00000017558,ENSCHIG00000022809,ENSCHIG00000017966,ENSCHIG00000008493	http://www.kegg.jp/kegg-bin/show_pathway?map04721/K02151%09%23FFFFFF,green/K04849%09%23FFFFFF,red/K02148%09%23FFFFFF,green/K15293%09%23FFFFFF,red/K02150%09%23FFFFFF,green/K01528%09%23FFFFFF,red/K08486%09%23FFFFFF,red/K12302%09%23FFFFFF,red/K02146%09%23FFFFFF,purple/K15291%09%23FFFFFF,red/K02152%09%23FFFFFF,red/
chx04724	Glutamatergic synapse	Organismal Systems	Nervous system	16	2	18	110	0.00407523	0.0488725	ENSCHIG00000023089,ENSCHIG00000018728,ENSCHIG00000008888,ENSCHIG00000023742,ENSCHIG00000026047,ENSCHIG00000009050,ENSCHIG00000012696,ENSCHIG00000007485,ENSCHIG00000017828,ENSCHIG00000026712,ENSCHIG00000016600,ENSCHIG00000017883,ENSCHIG00000016810,ENSCHIG00000026459,ENSCHIG00000022465,ENSCHIG00000014223	ENSCHIG00000024748,ENSCHIG00000026842	http://www.kegg.jp/kegg-bin/show_pathway?map04724/K04959%09%23FFFFFF,red/K04534%09%23FFFFFF,red/K16342%09%23FFFFFF,red/K05858%09%23FFFFFF,red/K04546%09%23FFFFFF,green/K05204%09%23FFFFFF,red/K13576%09%23FFFFFF,red/K05199%09%23FFFFFF,green/K05200%09%23FFFFFF,red/K08048%09%23FFFFFF,red/K05209%09%23FFFFFF,red/K15009%09%23FFFFFF,red/K05198%09%23FFFFFF,red/K07825%09%23FFFFFF,red/K05201%09%23FFFFFF,red/…
chx04514	Cell adhesion molecules (CAMs)	Environmental Information Processing	Signaling molecules and interaction	20	1	21	136	0.00411385	0.0488725	ENSCHIG00000022158,ENSCHIG00000010527,ENSCHIG00000014302,ENSCHIG00000013512,ENSCHIG00000020596,ENSCHIG00000010560,ENSCHIG00000024943,ENSCHIG00000020420,ENSCHIG00000024438,ENSCHIG00000017645,ENSCHIG00000013329,ENSCHIG00000012390,ENSCHIG00000009485,ENSCHIG00000009590,ENSCHIG00000024364,ENSCHIG00000000255,ENSCHIG00000011664,ENSCHIG00000020244,ENSCHIG00000019984,ENSCHIG00000026510	ENSCHIG00000011095	http://www.kegg.jp/kegg-bin/show_pathway?map04514/K06567%09%23FFFFFF,red/K06760%09%23FFFFFF,red/K06757%09%23FFFFFF,red/K06087%09%23FFFFFF,purple/K05412%09%23FFFFFF,red/K05718%09%23FFFFFF,red/K06713%09%23FFFFFF,red/K06815%09%23FFFFFF,red/K06751%09%23FFFFFF,red/K07378%09%23FFFFFF,red/K06780%09%23FFFFFF,red/K06708%09%23FFFFFF,red/K06771%09%23FFFFFF,red/K06456%09%23FFFFFF,red/K07377%09%23FFFFFF,red/K…
chx04966	Collecting duct acid secretion	Organismal Systems	Excretory system	3	4	7	26	0.00433914	0.0495664	ENSCHIG00000009610,ENSCHIG00000022236,ENSCHIG00000024337	ENSCHIG00000017558,ENSCHIG00000022809,ENSCHIG00000017966,ENSCHIG00000008493	http://www.kegg.jp/kegg-bin/show_pathway?map04966/K02150%09%23FFFFFF,green/K02151%09%23FFFFFF,green/K02146%09%23FFFFFF,purple/K02148%09%23FFFFFF,green/K06573%09%23FFFFFF,red/K02152%09%23FFFFFF,red/
chx05321	Inflammatory bowel disease (IBD)	Human Diseases	Immune diseases	11	1	12	62	0.00452142	0.0497356	ENSCHIG00000005408,ENSCHIG00000023851,ENSCHIG00000023744,ENSCHIG00000019718,ENSCHIG00000021993,ENSCHIG00000022158,ENSCHIG00000010527,ENSCHIG00000014302,ENSCHIG00000006485,ENSCHIG00000026777,ENSCHIG00000027177	ENSCHIG00000020331	http://www.kegg.jp/kegg-bin/show_pathway?map05321/K05070%09%23FFFFFF,red/K10166%09%23FFFFFF,red/K05064%09%23FFFFFF,red/K05065%09%23FFFFFF,red/K05071%09%23FFFFFF,green/K08534%09%23FFFFFF,red/K05075%09%23FFFFFF,red/K05063%09%23FFFFFF,red/K05174%09%23FFFFFF,red/K06752%09%23FFFFFF,red/
chx04921	Oxytocin signaling pathway	Organismal Systems	Endocrine system	17	5	22	147	0.00494223	0.0524229	ENSCHIG00000015754,ENSCHIG00000019368,ENSCHIG00000023341,ENSCHIG00000017585,ENSCHIG00000014164,ENSCHIG00000026047,ENSCHIG00000009050,ENSCHIG00000007485,ENSCHIG00000008115,ENSCHIG00000026712,ENSCHIG00000000232,ENSCHIG00000016600,ENSCHIG00000017883,ENSCHIG00000014579,ENSCHIG00000023040,ENSCHIG00000026459,ENSCHIG00000001734	ENSCHIG00000012323,ENSCHIG00000021423,ENSCHIG00000020246,ENSCHIG00000006417,ENSCHIG00000018171	http://www.kegg.jp/kegg-bin/show_pathway?map04921/K04873%09%23FFFFFF,red/K04959%09%23FFFFFF,red/K04853%09%23FFFFFF,red/K04534%09%23FFFFFF,red/K04863%09%23FFFFFF,red/K04961%09%23FFFFFF,red/K16342%09%23FFFFFF,red/K05858%09%23FFFFFF,red/K18154%09%23FFFFFF,green/K02183%09%23FFFFFF,green/K08794%09%23FFFFFF,green/K12319%09%23FFFFFF,red/K04977%09%23FFFFFF,red/K04860%09%23FFFFFF,red/K08048%09%23FFFFFF,re…
chx03320	PPAR signaling pathway	Organismal Systems	Endocrine system	8	6	14	79	0.00520375	0.0531204	ENSCHIG00000021164,ENSCHIG00000024533,ENSCHIG00000008250,ENSCHIG00000015877,ENSCHIG00000011037,ENSCHIG00000012643,ENSCHIG00000011482,ENSCHIG00000004184	ENSCHIG00000018012,ENSCHIG00000015289,ENSCHIG00000024540,ENSCHIG00000026484,ENSCHIG00000021348,ENSCHIG00000016543	http://www.kegg.jp/kegg-bin/show_pathway?map03320/K00507%09%23FFFFFF,green/K08761%09%23FFFFFF,red/K08530%09%23FFFFFF,red/K08762%09%23FFFFFF,green/K08769%09%23FFFFFF,red/K00489%09%23FFFFFF,red/K08749%09%23FFFFFF,red/K01596%09%23FFFFFF,red/K08757%09%23FFFFFF,green/K08745%09%23FFFFFF,green/K08758%09%23FFFFFF,green/K09025%09%23FFFFFF,red/K15013%09%23FFFFFF,red/K08746%09%23FFFFFF,green/
chx04979	Cholesterol metabolism	Organismal Systems	Digestive system	5	5	10	48	0.0053657	0.0531204	ENSCHIG00000021164,ENSCHIG00000021030,ENSCHIG00000016651,ENSCHIG00000012643,ENSCHIG00000025481	ENSCHIG00000024540,ENSCHIG00000021424,ENSCHIG00000019614,ENSCHIG00000021348,ENSCHIG00000017362	http://www.kegg.jp/kegg-bin/show_pathway?map04979/K14462%09%23FFFFFF,red/K08761%09%23FFFFFF,red/K00489%09%23FFFFFF,red/K10637%09%23FFFFFF,red/K08757%09%23FFFFFF,green/K00637%09%23FFFFFF,green/K08758%09%23FFFFFF,green/K12473%09%23FFFFFF,green/K05664%09%23FFFFFF,red/K16931%09%23FFFFFF,green/
chx05217	Basal cell carcinoma	Human Diseases	Cancers: Specific types	10	1	11	57	0.00657803	0.0630218	ENSCHIG00000007287,ENSCHIG00000010768,ENSCHIG00000021986,ENSCHIG00000013837,ENSCHIG00000005365,ENSCHIG00000007513,ENSCHIG00000025316,ENSCHIG00000017723,ENSCHIG00000012951,ENSCHIG00000017600	ENSCHIG00000011819	http://www.kegg.jp/kegg-bin/show_pathway?map05217/K16798%09%23FFFFFF,red/K06225%09%23FFFFFF,red/K04492%09%23FFFFFF,red/K06231%09%23FFFFFF,red/K04402%09%23FFFFFF,green/K04490%09%23FFFFFF,red/K11101%09%23FFFFFF,red/K21283%09%23FFFFFF,red/K16797%09%23FFFFFF,red/K06229%09%23FFFFFF,red/K02375%09%23FFFFFF,red/
chx04640	Hematopoietic cell lineage	Organismal Systems	Immune system	11	4	15	90	0.00701674	0.0651241	ENSCHIG00000015355,ENSCHIG00000006089,ENSCHIG00000011600,ENSCHIG00000020828,ENSCHIG00000018324,ENSCHIG00000023749,ENSCHIG00000022158,ENSCHIG00000010527,ENSCHIG00000014302,ENSCHIG00000014503,ENSCHIG00000017758	ENSCHIG00000020331,ENSCHIG00000008595,ENSCHIG00000025211,ENSCHIG00000027016	http://www.kegg.jp/kegg-bin/show_pathway?map04640/K05461%09%23FFFFFF,green/K01389%09%23FFFFFF,red/K05079%09%23FFFFFF,green/K06503%09%23FFFFFF,green/K05071%09%23FFFFFF,green/K06466%09%23FFFFFF,red/K06854%09%23FFFFFF,red/K05072%09%23FFFFFF,red/K06448%09%23FFFFFF,red/K06473%09%23FFFFFF,red/K06475%09%23FFFFFF,red/K06752%09%23FFFFFF,red/K05092%09%23FFFFFF,red/
chx00591	Linoleic acid metabolism	Metabolism	Lipid metabolism	7	1	8	36	0.00824112	0.0686869	ENSCHIG00000000393,ENSCHIG00000009050,ENSCHIG00000026712,ENSCHIG00000026459,ENSCHIG00000012426,ENSCHIG00000002220,ENSCHIG00000010501	ENSCHIG00000024459	http://www.kegg.jp/kegg-bin/show_pathway?map00591/K07413%09%23FFFFFF,red/K16817%09%23FFFFFF,green/K07415%09%23FFFFFF,red/K07424%09%23FFFFFF,red/K16342%09%23FFFFFF,red/K01047%09%23FFFFFF,red/
chx00650	Butanoate metabolism	Metabolism	Carbohydrate metabolism	5	2	7	29	0.00827113	0.0686869	ENSCHIG00000025654,ENSCHIG00000014654,ENSCHIG00000012668,ENSCHIG00000021058,ENSCHIG00000021003	ENSCHIG00000017426,ENSCHIG00000015096	http://www.kegg.jp/kegg-bin/show_pathway?map00650/K01641%09%23FFFFFF,purple/K01580%09%23FFFFFF,red/K00626%09%23FFFFFF,green/K01896%09%23FFFFFF,red/
chx05412	Arrhythmogenic right ventricular cardiomyopathy (ARVC)	Human Diseases	Cardiovascular diseases	11	1	12	67	0.00856104	0.0686869	ENSCHIG00000015754,ENSCHIG00000019368,ENSCHIG00000025296,ENSCHIG00000016271,ENSCHIG00000013972,ENSCHIG00000010768,ENSCHIG00000013613,ENSCHIG00000000232,ENSCHIG00000025316,ENSCHIG00000023040,ENSCHIG00000001734	ENSCHIG00000016526	http://www.kegg.jp/kegg-bin/show_pathway?map05412/K04873%09%23FFFFFF,red/K04860%09%23FFFFFF,red/K06589%09%23FFFFFF,red/K04492%09%23FFFFFF,red/K04853%09%23FFFFFF,red/K04863%09%23FFFFFF,red/K06588%09%23FFFFFF,green/K04490%09%23FFFFFF,red/K06587%09%23FFFFFF,red/K07597%09%23FFFFFF,red/K04861%09%23FFFFFF,red/K10381%09%23FFFFFF,red/
chx00980	Metabolism of xenobiotics by cytochrome P450	Metabolism	Xenobiotics biodegradation and metabolism	7	5	12	67	0.00856104	0.0686869	ENSCHIG00000020337,ENSCHIG00000022816,ENSCHIG00000000393,ENSCHIG00000026847,ENSCHIG00000016676,ENSCHIG00000023425,ENSCHIG00000011258	ENSCHIG00000026143,ENSCHIG00000014133,ENSCHIG00000015112,ENSCHIG00000012239,ENSCHIG00000008585	http://www.kegg.jp/kegg-bin/show_pathway?map00980/K00799%09%23FFFFFF,purple/K13980%09%23FFFFFF,green/K13951%09%23FFFFFF,red/K07415%09%23FFFFFF,red/K00699%09%23FFFFFF,red/
chx04911	Insulin secretion	Organismal Systems	Endocrine system	11	3	14	84	0.0090195	0.0686869	ENSCHIG00000014117,ENSCHIG00000012611,ENSCHIG00000000232,ENSCHIG00000026047,ENSCHIG00000016306,ENSCHIG00000005327,ENSCHIG00000007485,ENSCHIG00000026228,ENSCHIG00000008516,ENSCHIG00000010549,ENSCHIG00000022273	ENSCHIG00000017191,ENSCHIG00000003894,ENSCHIG00000027094	http://www.kegg.jp/kegg-bin/show_pathway?map04911/K07593%09%23FFFFFF,red/K09048%09%23FFFFFF,red/K01539%09%23FFFFFF,green/K04853%09%23FFFFFF,red/K08048%09%23FFFFFF,red/K04943%09%23FFFFFF,red/K04936%09%23FFFFFF,red/K05858%09%23FFFFFF,red/K16882%09%23FFFFFF,red/K05032%09%23FFFFFF,red/K01540%09%23FFFFFF,purple/K05274%09%23FFFFFF,red/
chx05323	Rheumatoid arthritis	Human Diseases	Immune diseases	10	4	14	84	0.0090195	0.0686869	ENSCHIG00000012390,ENSCHIG00000022158,ENSCHIG00000014302,ENSCHIG00000010527,ENSCHIG00000009590,ENSCHIG00000022679,ENSCHIG00000014322,ENSCHIG00000022236,ENSCHIG00000024337,ENSCHIG00000015014	ENSCHIG00000008493,ENSCHIG00000017966,ENSCHIG00000022809,ENSCHIG00000017558	http://www.kegg.jp/kegg-bin/show_pathway?map05323/K02151%09%23FFFFFF,green/K05473%09%23FFFFFF,red/K01394%09%23FFFFFF,red/K14379%09%23FFFFFF,red/K02148%09%23FFFFFF,green/K02150%09%23FFFFFF,green/K05412%09%23FFFFFF,red/K05718%09%23FFFFFF,red/K02146%09%23FFFFFF,purple/K06752%09%23FFFFFF,red/K02152%09%23FFFFFF,red/
chx05032	Morphine addiction	Human Diseases	Substance dependence	13	1	14	84	0.0090195	0.0686869	ENSCHIG00000010182,ENSCHIG00000017957,ENSCHIG00000026047,ENSCHIG00000013352,ENSCHIG00000008832,ENSCHIG00000012696,ENSCHIG00000021267,ENSCHIG00000005457,ENSCHIG00000019387,ENSCHIG00000017883,ENSCHIG00000021600,ENSCHIG00000011129,ENSCHIG00000022523	ENSCHIG00000024748	http://www.kegg.jp/kegg-bin/show_pathway?map05032/K05186%09%23FFFFFF,red/K04849%09%23FFFFFF,red/K04534%09%23FFFFFF,red/K08048%09%23FFFFFF,red/K05184%09%23FFFFFF,red/K05190%09%23FFFFFF,red/K05175%09%23FFFFFF,red/K04546%09%23FFFFFF,green/K04265%09%23FFFFFF,red/K07825%09%23FFFFFF,red/
chx00830	Retinol metabolism	Metabolism	Metabolism of cofactors and vitamins	7	5	12	68	0.00963149	0.0715138	ENSCHIG00000022816,ENSCHIG00000020337,ENSCHIG00000013677,ENSCHIG00000021270,ENSCHIG00000012426,ENSCHIG00000016676,ENSCHIG00000002220	ENSCHIG00000012239,ENSCHIG00000008787,ENSCHIG00000019964,ENSCHIG00000017958,ENSCHIG00000020123	http://www.kegg.jp/kegg-bin/show_pathway?map00830/K11146%09%23FFFFFF,green/K07413%09%23FFFFFF,red/K13980%09%23FFFFFF,green/K13951%09%23FFFFFF,red/K00699%09%23FFFFFF,red/K07412%09%23FFFFFF,red/K07249%09%23FFFFFF,green/K11152%09%23FFFFFF,green/K07424%09%23FFFFFF,red/K00157%09%23FFFFFF,purple/
chx04022	cGMP-PKG signaling pathway	Environmental Information Processing	Signal transduction	15	7	22	156	0.00990819	0.071774	ENSCHIG00000026228,ENSCHIG00000010182,ENSCHIG00000000380,ENSCHIG00000026047,ENSCHIG00000007485,ENSCHIG00000010549,ENSCHIG00000022273,ENSCHIG00000008115,ENSCHIG00000000232,ENSCHIG00000016600,ENSCHIG00000016306,ENSCHIG00000014579,ENSCHIG00000016930,ENSCHIG00000018453,ENSCHIG00000024152	ENSCHIG00000003894,ENSCHIG00000021423,ENSCHIG00000020246,ENSCHIG00000026699,ENSCHIG00000021774,ENSCHIG00000027094,ENSCHIG00000017191	http://www.kegg.jp/kegg-bin/show_pathway?map04022/K04959%09%23FFFFFF,red/K04853%09%23FFFFFF,red/K05858%09%23FFFFFF,red/K04936%09%23FFFFFF,red/K04952%09%23FFFFFF,red/K18154%09%23FFFFFF,green/K02183%09%23FFFFFF,green/K12319%09%23FFFFFF,red/K01540%09%23FFFFFF,purple/K05274%09%23FFFFFF,red/K05853%09%23FFFFFF,red/K09048%09%23FFFFFF,red/K01539%09%23FFFFFF,green/K08048%09%23FFFFFF,red/K05863%09%23FFFFFF…
chx04713	Circadian entrainment	Organismal Systems	Environmental adaptation	12	3	15	94	0.0104454	0.0738642	ENSCHIG00000010048,ENSCHIG00000022335,ENSCHIG00000014164,ENSCHIG00000026047,ENSCHIG00000012696,ENSCHIG00000007485,ENSCHIG00000017828,ENSCHIG00000022348,ENSCHIG00000017883,ENSCHIG00000014579,ENSCHIG00000022465,ENSCHIG00000014223	ENSCHIG00000021423,ENSCHIG00000024748,ENSCHIG00000026842	http://www.kegg.jp/kegg-bin/show_pathway?map04713/K05199%09%23FFFFFF,green/K21945%09%23FFFFFF,red/K05200%09%23FFFFFF,red/K04534%09%23FFFFFF,red/K08048%09%23FFFFFF,red/K04961%09%23FFFFFF,red/K05209%09%23FFFFFF,red/K05858%09%23FFFFFF,red/K11265%09%23FFFFFF,red/K04546%09%23FFFFFF,green/K07825%09%23FFFFFF,red/K05198%09%23FFFFFF,red/K02183%09%23FFFFFF,green/K12319%09%23FFFFFF,red/
chx04080	Neuroactive ligand-receptor interaction	Environmental Information Processing	Signaling molecules and interaction	31	5	36	294	0.0120819	0.0834493	ENSCHIG00000007322,ENSCHIG00000020268,ENSCHIG00000010182,ENSCHIG00000016409,ENSCHIG00000017957,ENSCHIG00000008888,ENSCHIG00000018424,ENSCHIG00000013352,ENSCHIG00000016921,ENSCHIG00000008832,ENSCHIG00000009656,ENSCHIG00000017828,ENSCHIG00000013164,ENSCHIG00000021267,ENSCHIG00000000288,ENSCHIG00000019387,ENSCHIG00000021600,ENSCHIG00000011198,ENSCHIG00000023610,ENSCHIG00000016810,ENSCHIG00000012750,…	ENSCHIG00000010123,ENSCHIG00000022913,ENSCHIG00000005935,ENSCHIG00000000805,ENSCHIG00000026842	http://www.kegg.jp/kegg-bin/show_pathway?map04080/K04284%09%23FFFFFF,red/K04249%09%23FFFFFF,red/K01352%09%23FFFFFF,red/K05215%09%23FFFFFF,red/K05184%09%23FFFFFF,red/K05190%09%23FFFFFF,red/K04211%09%23FFFFFF,red/K05204%09%23FFFFFF,red/K04167%09%23FFFFFF,green/K04280%09%23FFFFFF,red/K04299%09%23FFFFFF,red/K01315%09%23FFFFFF,red/K05199%09%23FFFFFF,green/K05051%09%23FFFFFF,red/K05200%09%23FFFFFF,red/…
chx05150	Staphylococcus aureus infection	Human Diseases	Infectious diseases: Bacterial	8	1	9	47	0.0140579	0.094679	ENSCHIG00000019924,ENSCHIG00000007888,ENSCHIG00000012390,ENSCHIG00000022158,ENSCHIG00000010527,ENSCHIG00000014302,ENSCHIG00000011198,ENSCHIG00000027171	ENSCHIG00000015787	http://www.kegg.jp/kegg-bin/show_pathway?map05150/K06513%09%23FFFFFF,red/K03991%09%23FFFFFF,green/K05718%09%23FFFFFF,red/K06752%09%23FFFFFF,red/K07596%09%23FFFFFF,red/K01315%09%23FFFFFF,red/K12560%09%23FFFFFF,red/
chx00500	Starch and sucrose metabolism	Metabolism	Carbohydrate metabolism	6	1	7	32	0.0143453	0.094679	ENSCHIG00000024664,ENSCHIG00000015889,ENSCHIG00000020166,ENSCHIG00000025872,ENSCHIG00000015030,ENSCHIG00000023861	ENSCHIG00000011255	http://www.kegg.jp/kegg-bin/show_pathway?map00500/K01176%09%23FFFFFF,red/K12047%09%23FFFFFF,red/K12317%09%23FFFFFF,red/K00688%09%23FFFFFF,green/K11809%09%23FFFFFF,red/K01513%09%23FFFFFF,red/K00693%09%23FFFFFF,red/
chx04924	Renin secretion	Organismal Systems	Endocrine system	9	2	11	64	0.015598	0.100709	ENSCHIG00000010182,ENSCHIG00000024353,ENSCHIG00000007485,ENSCHIG00000010778,ENSCHIG00000000232,ENSCHIG00000016600,ENSCHIG00000016306,ENSCHIG00000014579,ENSCHIG00000021877	ENSCHIG00000025426,ENSCHIG00000021423	http://www.kegg.jp/kegg-bin/show_pathway?map04924/K04959%09%23FFFFFF,red/K04853%09%23FFFFFF,red/K05858%09%23FFFFFF,red/K04936%09%23FFFFFF,red/K05030%09%23FFFFFF,red/K01363%09%23FFFFFF,green/K04265%09%23FFFFFF,red/K02183%09%23FFFFFF,green/K12319%09%23FFFFFF,red/K09821%09%23FFFFFF,red/K01283%09%23FFFFFF,red/
chx04972	Pancreatic secretion	Organismal Systems	Digestive system	10	4	14	92	0.0193523	0.12229	ENSCHIG00000026047,ENSCHIG00000007485,ENSCHIG00000022273,ENSCHIG00000016600,ENSCHIG00000016306,ENSCHIG00000021877,ENSCHIG00000018453,ENSCHIG00000024152,ENSCHIG00000011772,ENSCHIG00000010501	ENSCHIG00000003894,ENSCHIG00000021774,ENSCHIG00000027094,ENSCHIG00000017191	http://www.kegg.jp/kegg-bin/show_pathway?map04972/K04959%09%23FFFFFF,red/K05853%09%23FFFFFF,red/K01539%09%23FFFFFF,green/K08048%09%23FFFFFF,red/K05858%09%23FFFFFF,red/K04936%09%23FFFFFF,red/K05030%09%23FFFFFF,red/K05850%09%23FFFFFF,green/K14075%09%23FFFFFF,red/K01540%09%23FFFFFF,purple/K01047%09%23FFFFFF,red/
chx04260	Cardiac muscle contraction	Organismal Systems	Circulatory system	6	6	12	75	0.0202877	0.124024	ENSCHIG00000015754,ENSCHIG00000019368,ENSCHIG00000022273,ENSCHIG00000000232,ENSCHIG00000023040,ENSCHIG00000001734	ENSCHIG00000003894,ENSCHIG00000026106,ENSCHIG00000016010,ENSCHIG00000027094,ENSCHIG00000017191,ENSCHIG00000026293	http://www.kegg.jp/kegg-bin/show_pathway?map04260/K00419%09%23FFFFFF,green/K04873%09%23FFFFFF,red/K04860%09%23FFFFFF,red/K01539%09%23FFFFFF,green/K04853%09%23FFFFFF,red/K04863%09%23FFFFFF,red/K02270%09%23FFFFFF,green/K01540%09%23FFFFFF,purple/K04861%09%23FFFFFF,red/K02266%09%23FFFFFF,green/
chx05016	Huntington's disease	Human Diseases	Neurodegenerative diseases	10	14	24	186	0.0204619	0.124024	ENSCHIG00000026228,ENSCHIG00000013326,ENSCHIG00000017397,ENSCHIG00000011401,ENSCHIG00000015877,ENSCHIG00000007485,ENSCHIG00000011037,ENSCHIG00000019506,ENSCHIG00000018234,ENSCHIG00000018276	ENSCHIG00000015786,ENSCHIG00000012907,ENSCHIG00000009947,ENSCHIG00000016164,ENSCHIG00000026106,ENSCHIG00000000140,ENSCHIG00000026699,ENSCHIG00000011438,ENSCHIG00000016937,ENSCHIG00000014038,ENSCHIG00000016010,ENSCHIG00000014929,ENSCHIG00000027231,ENSCHIG00000026293	http://www.kegg.jp/kegg-bin/show_pathway?map05016/K08530%09%23FFFFFF,red/K03945%09%23FFFFFF,green/K08769%09%23FFFFFF,red/K10408%09%23FFFFFF,red/K05858%09%23FFFFFF,red/K03958%09%23FFFFFF,green/K02270%09%23FFFFFF,green/K03967%09%23FFFFFF,green/K03957%09%23FFFFFF,green/K11351%09%23FFFFFF,green/K03960%09%23FFFFFF,green/K02266%09%23FFFFFF,green/K00419%09%23FFFFFF,green/K09048%09%23FFFFFF,red/K03946%09…
chx00740	Riboflavin metabolism	Metabolism	Metabolism of cofactors and vitamins	2	1	3	8	0.0233657	0.138543	ENSCHIG00000024664,ENSCHIG00000014322	ENSCHIG00000021831	http://www.kegg.jp/kegg-bin/show_pathway?map00740/K05901%09%23FFFFFF,green/K14379%09%23FFFFFF,red/K01513%09%23FFFFFF,red/
chx04512	ECM-receptor interaction	Environmental Information Processing	Signaling molecules and interaction	8	3	11	68	0.0237903	0.138543	ENSCHIG00000025296,ENSCHIG00000010899,ENSCHIG00000025639,ENSCHIG00000026322,ENSCHIG00000013972,ENSCHIG00000009616,ENSCHIG00000017010,ENSCHIG00000009082	ENSCHIG00000022125,ENSCHIG00000026168,ENSCHIG00000016526	http://www.kegg.jp/kegg-bin/show_pathway?map04512/K06245%09%23FFFFFF,red/K06237%09%23FFFFFF,green/K06589%09%23FFFFFF,red/K06252%09%23FFFFFF,red/K06588%09%23FFFFFF,green/K06246%09%23FFFFFF,red/K06258%09%23FFFFFF,red/K19719%09%23FFFFFF,red/K06587%09%23FFFFFF,red/K06238%09%23FFFFFF,red/
chx04726	Serotonergic synapse	Organismal Systems	Nervous system	14	2	16	113	0.0244682	0.139751	ENSCHIG00000000232,ENSCHIG00000026712,ENSCHIG00000016600,ENSCHIG00000017883,ENSCHIG00000005457,ENSCHIG00000026222,ENSCHIG00000026459,ENSCHIG00000009050,ENSCHIG00000012696,ENSCHIG00000016921,ENSCHIG00000005327,ENSCHIG00000007485,ENSCHIG00000022715,ENSCHIG00000002220	ENSCHIG00000013689,ENSCHIG00000024748	http://www.kegg.jp/kegg-bin/show_pathway?map04726/K04959%09%23FFFFFF,red/K07413%09%23FFFFFF,red/K01593%09%23FFFFFF,green/K04849%09%23FFFFFF,red/K04853%09%23FFFFFF,red/K04534%09%23FFFFFF,red/K04943%09%23FFFFFF,red/K04819%09%23FFFFFF,red/K16342%09%23FFFFFF,red/K05858%09%23FFFFFF,red/K04546%09%23FFFFFF,green/K07825%09%23FFFFFF,red/K04157%09%23FFFFFF,red/K04160%09%23FFFFFF,red/
chx04730	Long-term depression	Organismal Systems	Nervous system	9	1	10	60	0.0251257	0.140799	ENSCHIG00000014164,ENSCHIG00000009050,ENSCHIG00000007485,ENSCHIG00000016600,ENSCHIG00000026712,ENSCHIG00000017883,ENSCHIG00000014579,ENSCHIG00000026459,ENSCHIG00000014223	ENSCHIG00000026842	http://www.kegg.jp/kegg-bin/show_pathway?map04730/K05199%09%23FFFFFF,green/K04959%09%23FFFFFF,red/K04534%09%23FFFFFF,red/K04961%09%23FFFFFF,red/K16342%09%23FFFFFF,red/K05858%09%23FFFFFF,red/K05198%09%23FFFFFF,red/K12319%09%23FFFFFF,red/
chx00190	Oxidative phosphorylation	Metabolism	Energy metabolism	2	16	18	133	0.0269026	0.147964	ENSCHIG00000022236,ENSCHIG00000024337	ENSCHIG00000015786,ENSCHIG00000026140,ENSCHIG00000017558,ENSCHIG00000016164,ENSCHIG00000026106,ENSCHIG00000017966,ENSCHIG00000022809,ENSCHIG00000000140,ENSCHIG00000011438,ENSCHIG00000016937,ENSCHIG00000008493,ENSCHIG00000014038,ENSCHIG00000016010,ENSCHIG00000014929,ENSCHIG00000027231,ENSCHIG00000026293	http://www.kegg.jp/kegg-bin/show_pathway?map00190/K03945%09%23FFFFFF,green/K02148%09%23FFFFFF,green/K02150%09%23FFFFFF,green/K03958%09%23FFFFFF,green/K02270%09%23FFFFFF,green/K03967%09%23FFFFFF,green/K03957%09%23FFFFFF,green/K11351%09%23FFFFFF,green/K03960%09%23FFFFFF,green/K02266%09%23FFFFFF,green/K00419%09%23FFFFFF,green/K02151%09%23FFFFFF,green/K03946%09%23FFFFFF,green/K03948%09%23FFFFFF,green…
chx04340	Hedgehog signaling pathway	Environmental Information Processing	Signal transduction	8	0	8	45	0.0303412	0.16228	ENSCHIG00000016322,ENSCHIG00000007287,ENSCHIG00000021986,ENSCHIG00000013837,ENSCHIG00000017723,ENSCHIG00000017600,ENSCHIG00000016564,ENSCHIG00000005365	-	http://www.kegg.jp/kegg-bin/show_pathway?map04340/K16798%09%23FFFFFF,red/K06225%09%23FFFFFF,red/K11989%09%23FFFFFF,red/K06231%09%23FFFFFF,red/K02161%09%23FFFFFF,red/K11101%09%23FFFFFF,red/K16797%09%23FFFFFF,red/K06229%09%23FFFFFF,red/
chx00620	Pyruvate metabolism	Metabolism	Carbohydrate metabolism	3	4	7	37	0.0305982	0.16228	ENSCHIG00000020615,ENSCHIG00000022161,ENSCHIG00000004184	ENSCHIG00000022722,ENSCHIG00000017426,ENSCHIG00000021853,ENSCHIG00000001144	http://www.kegg.jp/kegg-bin/show_pathway?map00620/K01512%09%23FFFFFF,green/K01958%09%23FFFFFF,red/K00626%09%23FFFFFF,green/K01946%09%23FFFFFF,red/K01596%09%23FFFFFF,red/K01069%09%23FFFFFF,green/K00027%09%23FFFFFF,green/
chx04927	Cortisol synthesis and secretion	Organismal Systems	Endocrine system	5	5	10	63	0.0340711	0.177529	ENSCHIG00000000232,ENSCHIG00000016600,ENSCHIG00000026228,ENSCHIG00000026047,ENSCHIG00000007485	ENSCHIG00000019614,ENSCHIG00000020217,ENSCHIG00000017362,ENSCHIG00000012278,ENSCHIG00000022151	http://www.kegg.jp/kegg-bin/show_pathway?map04927/K04959%09%23FFFFFF,red/K00070%09%23FFFFFF,green/K09048%09%23FFFFFF,red/K04853%09%23FFFFFF,red/K08048%09%23FFFFFF,red/K05858%09%23FFFFFF,red/K00497%09%23FFFFFF,green/K00498%09%23FFFFFF,green/K12473%09%23FFFFFF,green/K16931%09%23FFFFFF,green/
chx04060	Cytokine-cytokine receptor interaction	Environmental Information Processing	Signaling molecules and interaction	27	6	33	290	0.0401168	0.205426	ENSCHIG00000016409,ENSCHIG00000023851,ENSCHIG00000008081,ENSCHIG00000015014,ENSCHIG00000010429,ENSCHIG00000010514,ENSCHIG00000023744,ENSCHIG00000025961,ENSCHIG00000021901,ENSCHIG00000010153,ENSCHIG00000020828,ENSCHIG00000024406,ENSCHIG00000022754,ENSCHIG00000015572,ENSCHIG00000019718,ENSCHIG00000012502,ENSCHIG00000011175,ENSCHIG00000024227,ENSCHIG00000016224,ENSCHIG00000006485,ENSCHIG00000026777,…	ENSCHIG00000025901,ENSCHIG00000020331,ENSCHIG00000008595,ENSCHIG00000026550,ENSCHIG00000011796,ENSCHIG00000017471	http://www.kegg.jp/kegg-bin/show_pathway?map04060/K05065%09%23FFFFFF,red/K05071%09%23FFFFFF,green/K21083%09%23FFFFFF,red/K05442%09%23FFFFFF,red/K05174%09%23FFFFFF,red/K04664%09%23FFFFFF,red/K04665%09%23FFFFFF,red/K04389%09%23FFFFFF,red/K05439%09%23FFFFFF,red/K05059%09%23FFFFFF,red/K05063%09%23FFFFFF,red/K21283%09%23FFFFFF,red/K05136%09%23FFFFFF,red/K13072%09%23FFFFFF,red/K04722%09%23FFFFFF,red/K0…
chx04978	Mineral absorption	Organismal Systems	Digestive system	3	4	7	40	0.0447036	0.222746	ENSCHIG00000021090,ENSCHIG00000022273,ENSCHIG00000010412	ENSCHIG00000021497,ENSCHIG00000003894,ENSCHIG00000027094,ENSCHIG00000017191	http://www.kegg.jp/kegg-bin/show_pathway?map04978/K01539%09%23FFFFFF,green/K14736%09%23FFFFFF,green/K01540%09%23FFFFFF,purple/K13625%09%23FFFFFF,red/K12040%09%23FFFFFF,red/
chx00983	Drug metabolism - other enzymes	Metabolism	Xenobiotics biodegradation and metabolism	6	5	11	75	0.0449991	0.222746	ENSCHIG00000020337,ENSCHIG00000022816,ENSCHIG00000000393,ENSCHIG00000026847,ENSCHIG00000023425,ENSCHIG00000011258	ENSCHIG00000026143,ENSCHIG00000014133,ENSCHIG00000015112,ENSCHIG00000008585,ENSCHIG00000025287	http://www.kegg.jp/kegg-bin/show_pathway?map00983/K01464%09%23FFFFFF,green/K00799%09%23FFFFFF,purple/K07415%09%23FFFFFF,red/K00699%09%23FFFFFF,red/
chx04145	Phagosome	Cellular Processes	Transport and catabolism	9	10	19	152	0.0476786	0.23214	ENSCHIG00000009303,ENSCHIG00000022158,ENSCHIG00000010527,ENSCHIG00000014302,ENSCHIG00000022236,ENSCHIG00000024337,ENSCHIG00000007888,ENSCHIG00000024364,ENSCHIG00000027171	ENSCHIG00000008493,ENSCHIG00000017558,ENSCHIG00000017966,ENSCHIG00000015787,ENSCHIG00000022809,ENSCHIG00000015002,ENSCHIG00000016526,ENSCHIG00000027016,ENSCHIG00000025595,ENSCHIG00000013760	http://www.kegg.jp/kegg-bin/show_pathway?map04145/K06513%09%23FFFFFF,red/K07375%09%23FFFFFF,green/K02148%09%23FFFFFF,green/K10415%09%23FFFFFF,green/K02150%09%23FFFFFF,green/K10074%09%23FFFFFF,red/K06751%09%23FFFFFF,red/K02151%09%23FFFFFF,green/K06503%09%23FFFFFF,green/K06588%09%23FFFFFF,green/K03991%09%23FFFFFF,green/K02146%09%23FFFFFF,purple/K07342%09%23FFFFFF,green/K06752%09%23FFFFFF,red/K02152…
chx04961	Endocrine and other factor-regulated calcium reabsorption	Organismal Systems	Excretory system	4	3	7	41	0.0501986	0.240467	ENSCHIG00000018297,ENSCHIG00000022730,ENSCHIG00000007485,ENSCHIG00000022273	ENSCHIG00000003894,ENSCHIG00000027094,ENSCHIG00000017191	http://www.kegg.jp/kegg-bin/show_pathway?map04961/K01528%09%23FFFFFF,red/K01325%09%23FFFFFF,red/K01539%09%23FFFFFF,green/K01540%09%23FFFFFF,purple/K05858%09%23FFFFFF,red/
chx04270	Vascular smooth muscle contraction	Organismal Systems	Circulatory system	13	4	17	134	0.052313	0.246619	ENSCHIG00000026047,ENSCHIG00000009050,ENSCHIG00000007485,ENSCHIG00000010549,ENSCHIG00000008115,ENSCHIG00000010778,ENSCHIG00000026712,ENSCHIG00000000232,ENSCHIG00000016600,ENSCHIG00000016306,ENSCHIG00000014579,ENSCHIG00000026459,ENSCHIG00000010501	ENSCHIG00000012323,ENSCHIG00000021423,ENSCHIG00000009143,ENSCHIG00000006417	http://www.kegg.jp/kegg-bin/show_pathway?map04270/K04959%09%23FFFFFF,red/K04853%09%23FFFFFF,red/K08048%09%23FFFFFF,red/K16342%09%23FFFFFF,red/K05858%09%23FFFFFF,red/K04936%09%23FFFFFF,red/K00907%09%23FFFFFF,red/K12751%09%23FFFFFF,green/K02183%09%23FFFFFF,green/K09821%09%23FFFFFF,red/K12319%09%23FFFFFF,red/K12315%09%23FFFFFF,green/K01047%09%23FFFFFF,red/K05274%09%23FFFFFF,red/
chx04672	Intestinal immune network for IgA production	Organismal Systems	Immune system	7	0	7	42	0.056102	0.260348	ENSCHIG00000022158,ENSCHIG00000010527,ENSCHIG00000014302,ENSCHIG00000024943,ENSCHIG00000012409,ENSCHIG00000009590,ENSCHIG00000026192	-	http://www.kegg.jp/kegg-bin/show_pathway?map04672/K05412%09%23FFFFFF,red/K06713%09%23FFFFFF,red/K06752%09%23FFFFFF,red/K13072%09%23FFFFFF,red/K10989%09%23FFFFFF,red/
chx05410	Hypertrophic cardiomyopathy (HCM)	Human Diseases	Cardiovascular diseases	10	1	11	78	0.0571565	0.261161	ENSCHIG00000015754,ENSCHIG00000019368,ENSCHIG00000025296,ENSCHIG00000023341,ENSCHIG00000013972,ENSCHIG00000024353,ENSCHIG00000010778,ENSCHIG00000000232,ENSCHIG00000023040,ENSCHIG00000001734	ENSCHIG00000016526	http://www.kegg.jp/kegg-bin/show_pathway?map05410/K04873%09%23FFFFFF,red/K04860%09%23FFFFFF,red/K06589%09%23FFFFFF,red/K04853%09%23FFFFFF,red/K04863%09%23FFFFFF,red/K06588%09%23FFFFFF,green/K07200%09%23FFFFFF,red/K06587%09%23FFFFFF,red/K09821%09%23FFFFFF,red/K04861%09%23FFFFFF,red/K01283%09%23FFFFFF,red/
chx04261	Adrenergic signaling in cardiomyocytes	Organismal Systems	Circulatory system	11	6	17	136	0.0586657	0.261199	ENSCHIG00000015754,ENSCHIG00000019368,ENSCHIG00000026228,ENSCHIG00000014943,ENSCHIG00000026047,ENSCHIG00000007485,ENSCHIG00000022273,ENSCHIG00000000232,ENSCHIG00000023040,ENSCHIG00000016322,ENSCHIG00000001734	ENSCHIG00000003894,ENSCHIG00000021423,ENSCHIG00000000805,ENSCHIG00000021774,ENSCHIG00000027094,ENSCHIG00000017191	http://www.kegg.jp/kegg-bin/show_pathway?map04261/K04873%09%23FFFFFF,red/K04860%09%23FFFFFF,red/K09048%09%23FFFFFF,red/K01539%09%23FFFFFF,green/K04853%09%23FFFFFF,red/K04863%09%23FFFFFF,red/K08048%09%23FFFFFF,red/K05858%09%23FFFFFF,red/K02161%09%23FFFFFF,red/K05850%09%23FFFFFF,green/K04354%09%23FFFFFF,red/K02183%09%23FFFFFF,green/K04167%09%23FFFFFF,green/K04861%09%23FFFFFF,red/K01540%09%23FFFFFF,…
chx04020	Calcium signaling pathway	Environmental Information Processing	Signal transduction	15	6	21	176	0.0589238	0.261199	ENSCHIG00000000232,ENSCHIG00000016600,ENSCHIG00000005457,ENSCHIG00000023610,ENSCHIG00000014164,ENSCHIG00000026047,ENSCHIG00000016921,ENSCHIG00000018453,ENSCHIG00000024152,ENSCHIG00000026075,ENSCHIG00000007485,ENSCHIG00000022715,ENSCHIG00000017828,ENSCHIG00000026818,ENSCHIG00000008115	ENSCHIG00000022913,ENSCHIG00000021774,ENSCHIG00000021423,ENSCHIG00000005935,ENSCHIG00000018171,ENSCHIG00000026699	http://www.kegg.jp/kegg-bin/show_pathway?map04020/K04959%09%23FFFFFF,red/K04849%09%23FFFFFF,red/K04853%09%23FFFFFF,red/K05215%09%23FFFFFF,red/K04961%09%23FFFFFF,red/K05858%09%23FFFFFF,red/K04211%09%23FFFFFF,red/K02183%09%23FFFFFF,green/K08794%09%23FFFFFF,green/K05853%09%23FFFFFF,red/K04248%09%23FFFFFF,green/K08048%09%23FFFFFF,red/K05209%09%23FFFFFF,red/K05863%09%23FFFFFF,green/K05219%09%23FFFFFF,…
chx00601	Glycosphingolipid biosynthesis - lacto and neolacto series	Metabolism	Glycan biosynthesis and metabolism	2	3	5	26	0.0598506	0.261406	ENSCHIG00000023768,ENSCHIG00000010111	ENSCHIG00000023291,ENSCHIG00000019995,ENSCHIG00000005257	http://www.kegg.jp/kegg-bin/show_pathway?map00601/K07820%09%23FFFFFF,green/K01988%09%23FFFFFF,green/K00718%09%23FFFFFF,red/K07969%09%23FFFFFF,green/K07635%09%23FFFFFF,red/
chx04915	Estrogen signaling pathway	Organismal Systems	Endocrine system	15	1	16	127	0.0615414	0.264895	ENSCHIG00000011943,ENSCHIG00000016983,ENSCHIG00000017306,ENSCHIG00000026228,ENSCHIG00000026047,ENSCHIG00000012495,ENSCHIG00000007485,ENSCHIG00000016600,ENSCHIG00000010693,ENSCHIG00000021923,ENSCHIG00000017883,ENSCHIG00000010632,ENSCHIG00000016322,ENSCHIG00000013100,ENSCHIG00000018097	ENSCHIG00000021423	http://www.kegg.jp/kegg-bin/show_pathway?map04915/K04959%09%23FFFFFF,red/K17448%09%23FFFFFF,red/K09048%09%23FFFFFF,red/K04534%09%23FFFFFF,red/K08048%09%23FFFFFF,red/K05858%09%23FFFFFF,red/K02161%09%23FFFFFF,red/K01403%09%23FFFFFF,red/K02183%09%23FFFFFF,green/K07604%09%23FFFFFF,red/
chx04971	Gastric acid secretion	Organismal Systems	Digestive system	6	4	10	70	0.0630326	0.267438	ENSCHIG00000016301,ENSCHIG00000026047,ENSCHIG00000007485,ENSCHIG00000022273,ENSCHIG00000008115,ENSCHIG00000016600	ENSCHIG00000003894,ENSCHIG00000021423,ENSCHIG00000027094,ENSCHIG00000017191	http://www.kegg.jp/kegg-bin/show_pathway?map04971/K04959%09%23FFFFFF,red/K01539%09%23FFFFFF,green/K08048%09%23FFFFFF,red/K05858%09%23FFFFFF,red/K00907%09%23FFFFFF,red/K02183%09%23FFFFFF,green/K13962%09%23FFFFFF,red/K01540%09%23FFFFFF,purple/
chx00380	Tryptophan metabolism	Metabolism	Amino acid metabolism	4	3	7	44	0.0691509	0.284043	ENSCHIG00000025717,ENSCHIG00000013677,ENSCHIG00000018212,ENSCHIG00000014147	ENSCHIG00000017426,ENSCHIG00000019964,ENSCHIG00000013689	http://www.kegg.jp/kegg-bin/show_pathway?map00380/K00452%09%23FFFFFF,red/K01593%09%23FFFFFF,green/K00626%09%23FFFFFF,green/K00486%09%23FFFFFF,red/K01556%09%23FFFFFF,red/K00157%09%23FFFFFF,purple/
chx00270	Cysteine and methionine metabolism	Metabolism	Amino acid metabolism	3	4	7	44	0.0691509	0.284043	ENSCHIG00000009078,ENSCHIG00000009411,ENSCHIG00000006391	ENSCHIG00000025257,ENSCHIG00000024327,ENSCHIG00000021041,ENSCHIG00000008019	http://www.kegg.jp/kegg-bin/show_pathway?map00270/K00826%09%23FFFFFF,green/K14454%09%23FFFFFF,green/K00789%09%23FFFFFF,red/K17399%09%23FFFFFF,red/K11205%09%23FFFFFF,green/K00544%09%23FFFFFF,red/K00456%09%23FFFFFF,green/
chx04940	Type I diabetes mellitus	Human Diseases	Endocrine and metabolic diseases	8	0	8	53	0.0699469	0.284043	ENSCHIG00000021058,ENSCHIG00000024364,ENSCHIG00000022754,ENSCHIG00000022158,ENSCHIG00000010527,ENSCHIG00000021003,ENSCHIG00000014302,ENSCHIG00000009590	-	http://www.kegg.jp/kegg-bin/show_pathway?map04940/K04389%09%23FFFFFF,red/K05412%09%23FFFFFF,red/K06751%09%23FFFFFF,red/K01580%09%23FFFFFF,red/K06752%09%23FFFFFF,red/
chx00072	Synthesis and degradation of ketone bodies	Metabolism	Lipid metabolism	1	2	3	12	0.071555	0.284043	ENSCHIG00000025654	ENSCHIG00000017426,ENSCHIG00000015096	http://www.kegg.jp/kegg-bin/show_pathway?map00072/K01641%09%23FFFFFF,purple/K00626%09%23FFFFFF,green/
chx04725	Cholinergic synapse	Organismal Systems	Nervous system	13	1	14	110	0.0717281	0.284043	ENSCHIG00000023067,ENSCHIG00000026228,ENSCHIG00000026047,ENSCHIG00000012696,ENSCHIG00000007485,ENSCHIG00000000232,ENSCHIG00000016600,ENSCHIG00000005457,ENSCHIG00000017883,ENSCHIG00000018348,ENSCHIG00000016322,ENSCHIG00000014447,ENSCHIG00000011199	ENSCHIG00000024748	http://www.kegg.jp/kegg-bin/show_pathway?map04725/K04959%09%23FFFFFF,red/K04930%09%23FFFFFF,red/K09048%09%23FFFFFF,red/K04849%09%23FFFFFF,red/K04853%09%23FFFFFF,red/K04534%09%23FFFFFF,red/K08048%09%23FFFFFF,red/K04927%09%23FFFFFF,red/K05858%09%23FFFFFF,red/K02161%09%23FFFFFF,red/K04805%09%23FFFFFF,red/K04546%09%23FFFFFF,green/K07825%09%23FFFFFF,red/K14387%09%23FFFFFF,red/
chx00592	alpha-Linolenic acid metabolism	Metabolism	Lipid metabolism	4	1	5	29	0.0882225	0.344764	ENSCHIG00000009050,ENSCHIG00000026712,ENSCHIG00000026459,ENSCHIG00000010501	ENSCHIG00000024459	http://www.kegg.jp/kegg-bin/show_pathway?map00592/K16817%09%23FFFFFF,green/K16342%09%23FFFFFF,red/K01047%09%23FFFFFF,red/
chx04728	Dopaminergic synapse	Organismal Systems	Nervous system	11	4	15	124	0.0902751	0.348204	ENSCHIG00000026228,ENSCHIG00000014943,ENSCHIG00000012696,ENSCHIG00000007485,ENSCHIG00000017828,ENSCHIG00000016600,ENSCHIG00000005457,ENSCHIG00000017883,ENSCHIG00000024980,ENSCHIG00000022465,ENSCHIG00000014223	ENSCHIG00000013689,ENSCHIG00000021423,ENSCHIG00000024748,ENSCHIG00000026842	http://www.kegg.jp/kegg-bin/show_pathway?map04728/K05199%09%23FFFFFF,green/K04959%09%23FFFFFF,red/K01593%09%23FFFFFF,green/K09048%09%23FFFFFF,red/K05200%09%23FFFFFF,red/K04849%09%23FFFFFF,red/K04534%09%23FFFFFF,red/K05209%09%23FFFFFF,red/K05858%09%23FFFFFF,red/K04546%09%23FFFFFF,green/K07825%09%23FFFFFF,red/K05198%09%23FFFFFF,red/K04354%09%23FFFFFF,red/K02183%09%23FFFFFF,green/K04833%09%23FFFFFF,…
chx00590	Arachidonic acid metabolism	Metabolism	Lipid metabolism	8	2	10	76	0.0977227	0.372098	ENSCHIG00000000393,ENSCHIG00000009050,ENSCHIG00000024614,ENSCHIG00000026712,ENSCHIG00000021270,ENSCHIG00000026459,ENSCHIG00000002220,ENSCHIG00000010501	ENSCHIG00000017242,ENSCHIG00000024459	http://www.kegg.jp/kegg-bin/show_pathway?map00590/K07413%09%23FFFFFF,red/K16342%09%23FFFFFF,red/K07412%09%23FFFFFF,red/K18592%09%23FFFFFF,green/K15729%09%23FFFFFF,red/K07415%09%23FFFFFF,red/K16817%09%23FFFFFF,green/K01047%09%23FFFFFF,red/
chx05010	Alzheimer's disease	Human Diseases	Neurodegenerative diseases	7	12	19	168	0.104628	0.388859	ENSCHIG00000007485,ENSCHIG00000017828,ENSCHIG00000018324,ENSCHIG00000000232,ENSCHIG00000016600,ENSCHIG00000018453,ENSCHIG00000024152	ENSCHIG00000015786,ENSCHIG00000016164,ENSCHIG00000021423,ENSCHIG00000026106,ENSCHIG00000000140,ENSCHIG00000011438,ENSCHIG00000016937,ENSCHIG00000014038,ENSCHIG00000016010,ENSCHIG00000014929,ENSCHIG00000027231,ENSCHIG00000026293	http://www.kegg.jp/kegg-bin/show_pathway?map05010/K01389%09%23FFFFFF,red/K04959%09%23FFFFFF,red/K03945%09%23FFFFFF,green/K04853%09%23FFFFFF,red/K05858%09%23FFFFFF,red/K03958%09%23FFFFFF,green/K02183%09%23FFFFFF,green/K02270%09%23FFFFFF,green/K03967%09%23FFFFFF,green/K03957%09%23FFFFFF,green/K11351%09%23FFFFFF,green/K03960%09%23FFFFFF,green/K02266%09%23FFFFFF,green/K00419%09%23FFFFFF,green/K03946%…
chx04977	Vitamin digestion and absorption	Organismal Systems	Digestive system	3	1	4	22	0.104743	0.388859	ENSCHIG00000027152,ENSCHIG00000019577,ENSCHIG00000016651	ENSCHIG00000021348	http://www.kegg.jp/kegg-bin/show_pathway?map04977/K08757%09%23FFFFFF,green/K14616%09%23FFFFFF,red/K14462%09%23FFFFFF,red/K14622%09%23FFFFFF,red/
chx04659	Th17 cell differentiation	Organismal Systems	Immune system	10	2	12	97	0.10645	0.390315	ENSCHIG00000005408,ENSCHIG00000023851,ENSCHIG00000023744,ENSCHIG00000025038,ENSCHIG00000021993,ENSCHIG00000022158,ENSCHIG00000010527,ENSCHIG00000014302,ENSCHIG00000006485,ENSCHIG00000027177	ENSCHIG00000020331,ENSCHIG00000017471	http://www.kegg.jp/kegg-bin/show_pathway?map04659/K05070%09%23FFFFFF,red/K04723%09%23FFFFFF,green/K10166%09%23FFFFFF,red/K17895%09%23FFFFFF,red/K05065%09%23FFFFFF,red/K05071%09%23FFFFFF,green/K08534%09%23FFFFFF,red/K05075%09%23FFFFFF,red/K05063%09%23FFFFFF,red/K06752%09%23FFFFFF,red/
chx04151	PI3K-Akt signaling pathway	Environmental Information Processing	Signal transduction	25	10	35	340	0.10975	0.392285	ENSCHIG00000024886,ENSCHIG00000025296,ENSCHIG00000010899,ENSCHIG00000026322,ENSCHIG00000026228,ENSCHIG00000016409,ENSCHIG00000006089,ENSCHIG00000013972,ENSCHIG00000014943,ENSCHIG00000013629,ENSCHIG00000012696,ENSCHIG00000009082,ENSCHIG00000020166,ENSCHIG00000020828,ENSCHIG00000022754,ENSCHIG00000022211,ENSCHIG00000012683,ENSCHIG00000016322,ENSCHIG00000006485,ENSCHIG00000004184,ENSCHIG00000023776,…	ENSCHIG00000023266,ENSCHIG00000020331,ENSCHIG00000008595,ENSCHIG00000022125,ENSCHIG00000025558,ENSCHIG00000025211,ENSCHIG00000026168,ENSCHIG00000016526,ENSCHIG00000024748,ENSCHIG00000019087	http://www.kegg.jp/kegg-bin/show_pathway?map04151/K05461%09%23FFFFFF,green/K06245%09%23FFFFFF,red/K06589%09%23FFFFFF,red/K05070%09%23FFFFFF,red/K03176%09%23FFFFFF,green/K13303%09%23FFFFFF,red/K05071%09%23FFFFFF,green/K06246%09%23FFFFFF,red/K07205%09%23FFFFFF,green/K04546%09%23FFFFFF,green/K04354%09%23FFFFFF,red/K05072%09%23FFFFFF,red/K16198%09%23FFFFFF,green/K06237%09%23FFFFFF,green/K04389%09%23F…
chx00052	Galactose metabolism	Metabolism	Carbohydrate metabolism	3	2	5	31	0.110384	0.392285	ENSCHIG00000015889,ENSCHIG00000002692,ENSCHIG00000023861	ENSCHIG00000025820,ENSCHIG00000014228	http://www.kegg.jp/kegg-bin/show_pathway?map00052/K12047%09%23FFFFFF,red/K01229%09%23FFFFFF,red/K00850%09%23FFFFFF,green/K12317%09%23FFFFFF,red/K12309%09%23FFFFFF,green/
chx00350	Tyrosine metabolism	Metabolism	Amino acid metabolism	2	4	6	40	0.110949	0.392285	ENSCHIG00000013677,ENSCHIG00000016676	ENSCHIG00000013689,ENSCHIG00000012239,ENSCHIG00000019964,ENSCHIG00000024327	http://www.kegg.jp/kegg-bin/show_pathway?map00350/K01593%09%23FFFFFF,green/K14454%09%23FFFFFF,green/K13980%09%23FFFFFF,green/K13951%09%23FFFFFF,red/K00157%09%23FFFFFF,purple/
chx05231	Choline metabolism in cancer	Human Diseases	Cancers: Overview	9	3	12	98	0.112657	0.393637	ENSCHIG00000023067,ENSCHIG00000015820,ENSCHIG00000024732,ENSCHIG00000026769,ENSCHIG00000009050,ENSCHIG00000026712,ENSCHIG00000025875,ENSCHIG00000006824,ENSCHIG00000026459	ENSCHIG00000022600,ENSCHIG00000021136,ENSCHIG00000019087	http://www.kegg.jp/kegg-bin/show_pathway?map05231/K15282%09%23FFFFFF,red/K15377%09%23FFFFFF,red/K00901%09%23FFFFFF,red/K16342%09%23FFFFFF,red/K01080%09%23FFFFFF,green/K07205%09%23FFFFFF,green/K08199%09%23FFFFFF,red/K14387%09%23FFFFFF,red/K08200%09%23FFFFFF,green/K05748%09%23FFFFFF,red/
chx05200	Pathways in cancer	Human Diseases	Cancers: Overview	34	15	49	496	0.11603	0.400708	ENSCHIG00000024886,ENSCHIG00000016983,ENSCHIG00000026322,ENSCHIG00000006089,ENSCHIG00000007287,ENSCHIG00000010768,ENSCHIG00000023744,ENSCHIG00000013629,ENSCHIG00000013837,ENSCHIG00000021986,ENSCHIG00000026047,ENSCHIG00000015877,ENSCHIG00000012696,ENSCHIG00000007485,ENSCHIG00000020828,ENSCHIG00000022754,ENSCHIG00000008213,ENSCHIG00000005365,ENSCHIG00000007513,ENSCHIG00000012683,ENSCHIG00000026847,…	ENSCHIG00000023266,ENSCHIG00000026143,ENSCHIG00000015112,ENSCHIG00000014133,ENSCHIG00000021423,ENSCHIG00000020331,ENSCHIG00000008585,ENSCHIG00000008595,ENSCHIG00000022125,ENSCHIG00000015198,ENSCHIG00000026168,ENSCHIG00000025211,ENSCHIG00000011819,ENSCHIG00000024748,ENSCHIG00000025722	http://www.kegg.jp/kegg-bin/show_pathway?map05200/K05461%09%23FFFFFF,green/K08530%09%23FFFFFF,red/K05065%09%23FFFFFF,red/K05858%09%23FFFFFF,red/K05071%09%23FFFFFF,green/K04546%09%23FFFFFF,green/K00799%09%23FFFFFF,purple/K02183%09%23FFFFFF,green/K06229%09%23FFFFFF,red/K06237%09%23FFFFFF,green/K16798%09%23FFFFFF,red/K04389%09%23FFFFFF,red/K04358%09%23FFFFFF,red/K07825%09%23FFFFFF,red/K05063%09%23FF…
chx04152	AMPK signaling pathway	Environmental Information Processing	Signal transduction	9	5	14	119	0.117425	0.400864	ENSCHIG00000023388,ENSCHIG00000023341,ENSCHIG00000026228,ENSCHIG00000000380,ENSCHIG00000014943,ENSCHIG00000015877,ENSCHIG00000020166,ENSCHIG00000020615,ENSCHIG00000004184	ENSCHIG00000018012,ENSCHIG00000025820,ENSCHIG00000015556,ENSCHIG00000019087,ENSCHIG00000017472	http://www.kegg.jp/kegg-bin/show_pathway?map04152/K00507%09%23FFFFFF,green/K08530%09%23FFFFFF,red/K09048%09%23FFFFFF,red/K00021%09%23FFFFFF,green/K01946%09%23FFFFFF,red/K19028%09%23FFFFFF,red/K03841%09%23FFFFFF,green/K01596%09%23FFFFFF,red/K07200%09%23FFFFFF,red/K07205%09%23FFFFFF,green/K04354%09%23FFFFFF,red/K00850%09%23FFFFFF,green/K17446%09%23FFFFFF,red/K00693%09%23FFFFFF,red/
chx04710	Circadian rhythm	Organismal Systems	Environmental adaptation	5	0	5	32	0.122381	0.408394	ENSCHIG00000022335,ENSCHIG00000017450,ENSCHIG00000023341,ENSCHIG00000005408,ENSCHIG00000024108	-	http://www.kegg.jp/kegg-bin/show_pathway?map04710/K21945%09%23FFFFFF,red/K03728%09%23FFFFFF,red/K03730%09%23FFFFFF,red/K07200%09%23FFFFFF,red/K08534%09%23FFFFFF,red/
chx00760	Nicotinate and nicotinamide metabolism	Metabolism	Metabolism of cofactors and vitamins	3	2	5	32	0.122381	0.408394	ENSCHIG00000024664,ENSCHIG00000026605,ENSCHIG00000013677	ENSCHIG00000019964,ENSCHIG00000010651	http://www.kegg.jp/kegg-bin/show_pathway?map00760/K19970%09%23FFFFFF,green/K01513%09%23FFFFFF,red/K00157%09%23FFFFFF,purple/K01081%09%23FFFFFF,red/
chx04216	Ferroptosis	Cellular Processes	Cell growth and death	2	4	6	42	0.132241	0.431726	ENSCHIG00000026820,ENSCHIG00000010412	ENSCHIG00000025257,ENSCHIG00000021497,ENSCHIG00000023699,ENSCHIG00000027016	http://www.kegg.jp/kegg-bin/show_pathway?map04216/K05361%09%23FFFFFF,green/K06503%09%23FFFFFF,green/K13624%09%23FFFFFF,red/K11205%09%23FFFFFF,green/K14736%09%23FFFFFF,green/K13625%09%23FFFFFF,red/
chx04714	Thermogenesis	Organismal Systems	Environmental adaptation	9	15	24	227	0.132338	0.431726	ENSCHIG00000011037,ENSCHIG00000023341,ENSCHIG00000026228,ENSCHIG00000024523,ENSCHIG00000010048,ENSCHIG00000017655,ENSCHIG00000026047,ENSCHIG00000015877,ENSCHIG00000022348	ENSCHIG00000015786,ENSCHIG00000016937,ENSCHIG00000007195,ENSCHIG00000014038,ENSCHIG00000026140,ENSCHIG00000013851,ENSCHIG00000016010,ENSCHIG00000016164,ENSCHIG00000014929,ENSCHIG00000027231,ENSCHIG00000026106,ENSCHIG00000026293,ENSCHIG00000000140,ENSCHIG00000011438,ENSCHIG00000017510	http://www.kegg.jp/kegg-bin/show_pathway?map04714/K08530%09%23FFFFFF,red/K03945%09%23FFFFFF,green/K08769%09%23FFFFFF,red/K15109%09%23FFFFFF,green/K11652%09%23FFFFFF,green/K22410%09%23FFFFFF,red/K11265%09%23FFFFFF,red/K03958%09%23FFFFFF,green/K02270%09%23FFFFFF,green/K03967%09%23FFFFFF,green/K03957%09%23FFFFFF,green/K03960%09%23FFFFFF,green/K11351%09%23FFFFFF,green/K02266%09%23FFFFFF,green/K00419%…
chx04658	Th1 and Th2 cell differentiation	Organismal Systems	Immune system	9	1	10	81	0.133733	0.431726	ENSCHIG00000025038,ENSCHIG00000024379,ENSCHIG00000021993,ENSCHIG00000022158,ENSCHIG00000010527,ENSCHIG00000014302,ENSCHIG00000006485,ENSCHIG00000026777,ENSCHIG00000027177	ENSCHIG00000020331	http://www.kegg.jp/kegg-bin/show_pathway?map04658/K05070%09%23FFFFFF,red/K10166%09%23FFFFFF,red/K17895%09%23FFFFFF,red/K09279%09%23FFFFFF,red/K05064%09%23FFFFFF,red/K05071%09%23FFFFFF,green/K05063%09%23FFFFFF,red/K06752%09%23FFFFFF,red/
chx00750	Vitamin B6 metabolism	Metabolism	Metabolism of cofactors and vitamins	1	1	2	8	0.13837	0.441893	ENSCHIG00000013677	ENSCHIG00000019964	http://www.kegg.jp/kegg-bin/show_pathway?map00750/K00157%09%23FFFFFF,purple/
chx05031	Amphetamine addiction	Human Diseases	Substance dependence	5	3	8	62	0.140573	0.44415	ENSCHIG00000016252,ENSCHIG00000026228,ENSCHIG00000022465,ENSCHIG00000014223,ENSCHIG00000017828	ENSCHIG00000013689,ENSCHIG00000021423,ENSCHIG00000026842	http://www.kegg.jp/kegg-bin/show_pathway?map05031/K05199%09%23FFFFFF,green/K15840%09%23FFFFFF,red/K01593%09%23FFFFFF,green/K09048%09%23FFFFFF,red/K05200%09%23FFFFFF,red/K05209%09%23FFFFFF,red/K05198%09%23FFFFFF,red/K02183%09%23FFFFFF,green/
chx04950	Maturity onset diabetes of the young	Human Diseases	Endocrine and metabolic diseases	2	2	4	25	0.14943	0.467167	ENSCHIG00000008516,ENSCHIG00000023774	ENSCHIG00000012775,ENSCHIG00000011232	http://www.kegg.jp/kegg-bin/show_pathway?map04950/K07593%09%23FFFFFF,red/K08030%09%23FFFFFF,red/K08038%09%23FFFFFF,green/K08027%09%23FFFFFF,green/
chx05332	Graft-versus-host disease	Human Diseases	Immune diseases	6	0	6	44	0.155313	0.478977	ENSCHIG00000024364,ENSCHIG00000022754,ENSCHIG00000022158,ENSCHIG00000010527,ENSCHIG00000014302,ENSCHIG00000009590	-	http://www.kegg.jp/kegg-bin/show_pathway?map05332/K04389%09%23FFFFFF,red/K05412%09%23FFFFFF,red/K06751%09%23FFFFFF,red/K06752%09%23FFFFFF,red/
chx04922	Glucagon signaling pathway	Organismal Systems	Endocrine system	9	2	11	94	0.156434	0.478977	ENSCHIG00000016600,ENSCHIG00000023388,ENSCHIG00000023341,ENSCHIG00000026228,ENSCHIG00000008516,ENSCHIG00000004184,ENSCHIG00000007485,ENSCHIG00000020166,ENSCHIG00000020615	ENSCHIG00000021423,ENSCHIG00000011255	http://www.kegg.jp/kegg-bin/show_pathway?map04922/K07593%09%23FFFFFF,red/K04959%09%23FFFFFF,red/K09048%09%23FFFFFF,red/K01946%09%23FFFFFF,red/K19028%09%23FFFFFF,red/K01596%09%23FFFFFF,red/K07200%09%23FFFFFF,red/K05858%09%23FFFFFF,red/K02183%09%23FFFFFF,green/K00688%09%23FFFFFF,green/K00693%09%23FFFFFF,red/
chx04960	Aldosterone-regulated sodium reabsorption	Organismal Systems	Excretory system	2	3	5	35	0.161708	0.484649	ENSCHIG00000022273,ENSCHIG00000018525	ENSCHIG00000003894,ENSCHIG00000027094,ENSCHIG00000017191	http://www.kegg.jp/kegg-bin/show_pathway?map04960/K04827%09%23FFFFFF,red/K01539%09%23FFFFFF,green/K01540%09%23FFFFFF,purple/
chx00770	Pantothenate and CoA biosynthesis	Metabolism	Metabolism of cofactors and vitamins	1	2	3	17	0.163181	0.484649	ENSCHIG00000024664	ENSCHIG00000008019,ENSCHIG00000025287	http://www.kegg.jp/kegg-bin/show_pathway?map00770/K00826%09%23FFFFFF,green/K01464%09%23FFFFFF,green/K01513%09%23FFFFFF,red/
chx00910	Nitrogen metabolism	Metabolism	Energy metabolism	2	1	3	17	0.163181	0.484649	ENSCHIG00000024032,ENSCHIG00000004709	ENSCHIG00000019033	http://www.kegg.jp/kegg-bin/show_pathway?map00910/K01672%09%23FFFFFF,purple/
chx00030	Pentose phosphate pathway	Metabolism	Carbohydrate metabolism	0	4	4	26	0.165718	0.487308	-	ENSCHIG00000025820,ENSCHIG00000011643,ENSCHIG00000006118,ENSCHIG00000017472	http://www.kegg.jp/kegg-bin/show_pathway?map00030/K00850%09%23FFFFFF,green/K00615%09%23FFFFFF,green/K03841%09%23FFFFFF,green/K01053%09%23FFFFFF,green/
chx04510	Focal adhesion	Cellular Processes	Cellular community - eukaryotes	15	4	19	181	0.17335	0.504754	ENSCHIG00000010693,ENSCHIG00000025296,ENSCHIG00000003108,ENSCHIG00000019842,ENSCHIG00000010899,ENSCHIG00000026322,ENSCHIG00000016322,ENSCHIG00000013972,ENSCHIG00000023776,ENSCHIG00000009616,ENSCHIG00000017010,ENSCHIG00000011155,ENSCHIG00000009082,ENSCHIG00000017536,ENSCHIG00000008115	ENSCHIG00000009461,ENSCHIG00000022125,ENSCHIG00000026168,ENSCHIG00000016526	http://www.kegg.jp/kegg-bin/show_pathway?map04510/K06245%09%23FFFFFF,red/K17448%09%23FFFFFF,red/K06589%09%23FFFFFF,red/K05730%09%23FFFFFF,red/K06246%09%23FFFFFF,red/K12758%09%23FFFFFF,red/K06275%09%23FFFFFF,red/K04349%09%23FFFFFF,red/K06237%09%23FFFFFF,green/K12757%09%23FFFFFF,green/K06252%09%23FFFFFF,red/K06588%09%23FFFFFF,green/K05449%09%23FFFFFF,red/K02161%09%23FFFFFF,red/K19719%09%23FFFFFF,re…
chx00250	Alanine, aspartate and glutamate metabolism	Metabolism	Amino acid metabolism	3	2	5	36	0.175824	0.506988	ENSCHIG00000001947,ENSCHIG00000021058,ENSCHIG00000021003	ENSCHIG00000017801,ENSCHIG00000024327	http://www.kegg.jp/kegg-bin/show_pathway?map00250/K14454%09%23FFFFFF,green/K00272%09%23FFFFFF,red/K01580%09%23FFFFFF,red/K01940%09%23FFFFFF,green/
chx05320	Autoimmune thyroid disease	Human Diseases	Immune diseases	7	0	7	56	0.181052	0.517042	ENSCHIG00000018424,ENSCHIG00000024364,ENSCHIG00000022754,ENSCHIG00000022158,ENSCHIG00000010527,ENSCHIG00000014302,ENSCHIG00000009590	-	http://www.kegg.jp/kegg-bin/show_pathway?map05320/K04389%09%23FFFFFF,red/K05412%09%23FFFFFF,red/K06751%09%23FFFFFF,red/K04249%09%23FFFFFF,red/K06752%09%23FFFFFF,red/
chx01524	Platinum drug resistance	Human Diseases	Drug resistance: Antineoplastic	5	4	9	77	0.188194	0.528458	ENSCHIG00000022754,ENSCHIG00000026847,ENSCHIG00000016322,ENSCHIG00000023425,ENSCHIG00000011258	ENSCHIG00000026143,ENSCHIG00000014133,ENSCHIG00000015112,ENSCHIG00000008585	http://www.kegg.jp/kegg-bin/show_pathway?map01524/K04389%09%23FFFFFF,red/K00799%09%23FFFFFF,purple/K02161%09%23FFFFFF,red/
chx05216	Thyroid cancer	Human Diseases	Cancers: Specific types	3	2	5	37	0.190387	0.528458	ENSCHIG00000025316,ENSCHIG00000010768,ENSCHIG00000015877	ENSCHIG00000011819,ENSCHIG00000023266	http://www.kegg.jp/kegg-bin/show_pathway?map05216/K08530%09%23FFFFFF,red/K04492%09%23FFFFFF,red/K03176%09%23FFFFFF,green/K04402%09%23FFFFFF,green/K04490%09%23FFFFFF,red/
chx00860	Porphyrin and chlorophyll metabolism	Metabolism	Metabolism of cofactors and vitamins	4	1	5	37	0.190387	0.528458	ENSCHIG00000020337,ENSCHIG00000026820,ENSCHIG00000011854,ENSCHIG00000022816	ENSCHIG00000021831	http://www.kegg.jp/kegg-bin/show_pathway?map00860/K13624%09%23FFFFFF,red/K05901%09%23FFFFFF,green/K00643%09%23FFFFFF,red/K00699%09%23FFFFFF,red/
chx05330	Allograft rejection	Human Diseases	Immune diseases	6	0	6	47	0.192911	0.530505	ENSCHIG00000024364,ENSCHIG00000022754,ENSCHIG00000022158,ENSCHIG00000010527,ENSCHIG00000014302,ENSCHIG00000009590	-	http://www.kegg.jp/kegg-bin/show_pathway?map05330/K04389%09%23FFFFFF,red/K05412%09%23FFFFFF,red/K06751%09%23FFFFFF,red/K06752%09%23FFFFFF,red/
chx04611	Platelet activation	Organismal Systems	Immune system	11	1	12	111	0.211054	0.575073	ENSCHIG00000020683,ENSCHIG00000026047,ENSCHIG00000009050,ENSCHIG00000007485,ENSCHIG00000008115,ENSCHIG00000026712,ENSCHIG00000016600,ENSCHIG00000014579,ENSCHIG00000005373,ENSCHIG00000023610,ENSCHIG00000026459	ENSCHIG00000009461	http://www.kegg.jp/kegg-bin/show_pathway?map04611/K04959%09%23FFFFFF,red/K12757%09%23FFFFFF,green/K05215%09%23FFFFFF,red/K08048%09%23FFFFFF,red/K16342%09%23FFFFFF,red/K05858%09%23FFFFFF,red/K07361%09%23FFFFFF,red/K00907%09%23FFFFFF,red/K17704%09%23FFFFFF,red/K12319%09%23FFFFFF,red/
chx05414	Dilated cardiomyopathy (DCM)	Human Diseases	Cardiovascular diseases	8	1	9	80	0.218903	0.585715	ENSCHIG00000000232,ENSCHIG00000015754,ENSCHIG00000019368,ENSCHIG00000025296,ENSCHIG00000023040,ENSCHIG00000013972,ENSCHIG00000026047,ENSCHIG00000001734	ENSCHIG00000016526	http://www.kegg.jp/kegg-bin/show_pathway?map05414/K04873%09%23FFFFFF,red/K04860%09%23FFFFFF,red/K06589%09%23FFFFFF,red/K04853%09%23FFFFFF,red/K04863%09%23FFFFFF,red/K08048%09%23FFFFFF,red/K06588%09%23FFFFFF,green/K06587%09%23FFFFFF,red/K04861%09%23FFFFFF,red/
chx04666	Fc gamma R-mediated phagocytosis	Organismal Systems	Immune system	6	3	9	80	0.218903	0.585715	ENSCHIG00000018691,ENSCHIG00000020495,ENSCHIG00000024732,ENSCHIG00000011155,ENSCHIG00000014472,ENSCHIG00000027171	ENSCHIG00000015054,ENSCHIG00000017166,ENSCHIG00000022600	http://www.kegg.jp/kegg-bin/show_pathway?map04666/K12562%09%23FFFFFF,red/K05730%09%23FFFFFF,red/K05754%09%23FFFFFF,green/K01080%09%23FFFFFF,green/K03084%09%23FFFFFF,red/K05768%09%23FFFFFF,red/K05748%09%23FFFFFF,red/K12560%09%23FFFFFF,red/
chx04750	Inflammatory mediator regulation of TRP channels	Organismal Systems	Sensory system	8	3	11	102	0.226482	0.600581	ENSCHIG00000026047,ENSCHIG00000009050,ENSCHIG00000016921,ENSCHIG00000007485,ENSCHIG00000016600,ENSCHIG00000026712,ENSCHIG00000026459,ENSCHIG00000002220	ENSCHIG00000023266,ENSCHIG00000021423,ENSCHIG00000017471	http://www.kegg.jp/kegg-bin/show_pathway?map04750/K04959%09%23FFFFFF,red/K07413%09%23FFFFFF,red/K04723%09%23FFFFFF,green/K03176%09%23FFFFFF,green/K08048%09%23FFFFFF,red/K16342%09%23FFFFFF,red/K05858%09%23FFFFFF,red/K04157%09%23FFFFFF,red/K02183%09%23FFFFFF,green/
chx04630	Jak-STAT signaling pathway	Environmental Information Processing	Signal transduction	15	3	18	179	0.232321	0.608442	ENSCHIG00000026489,ENSCHIG00000016409,ENSCHIG00000023851,ENSCHIG00000008081,ENSCHIG00000010514,ENSCHIG00000023744,ENSCHIG00000020828,ENSCHIG00000013677,ENSCHIG00000016224,ENSCHIG00000016322,ENSCHIG00000006485,ENSCHIG00000026777,ENSCHIG00000012750,ENSCHIG00000027177,ENSCHIG00000017758	ENSCHIG00000020331,ENSCHIG00000019964,ENSCHIG00000008595	http://www.kegg.jp/kegg-bin/show_pathway?map04630/K05070%09%23FFFFFF,red/K05064%09%23FFFFFF,red/K05065%09%23FFFFFF,red/K05071%09%23FFFFFF,green/K05075%09%23FFFFFF,red/K05072%09%23FFFFFF,red/K05442%09%23FFFFFF,red/K00157%09%23FFFFFF,purple/K05139%09%23FFFFFF,red/K05079%09%23FFFFFF,green/K05439%09%23FFFFFF,red/K05059%09%23FFFFFF,red/K02161%09%23FFFFFF,red/K06854%09%23FFFFFF,red/K05063%09%23FFFFFF,r…
chx00565	Ether lipid metabolism	Metabolism	Lipid metabolism	4	2	6	50	0.233544	0.608442	ENSCHIG00000026712,ENSCHIG00000026459,ENSCHIG00000009050,ENSCHIG00000010501	ENSCHIG00000022600,ENSCHIG00000024459	http://www.kegg.jp/kegg-bin/show_pathway?map00565/K16817%09%23FFFFFF,green/K16342%09%23FFFFFF,red/K01080%09%23FFFFFF,green/K01047%09%23FFFFFF,red/
chx01040	Biosynthesis of unsaturated fatty acids	Metabolism	Lipid metabolism	1	3	4	30	0.236199	0.610011	ENSCHIG00000002858	ENSCHIG00000018012,ENSCHIG00000011795,ENSCHIG00000002685	http://www.kegg.jp/kegg-bin/show_pathway?map01040/K00507%09%23FFFFFF,green/K10250%09%23FFFFFF,green/K10251%09%23FFFFFF,green/K10205%09%23FFFFFF,red/
chx04610	Complement and coagulation cascades	Organismal Systems	Immune system	6	3	9	82	0.240382	0.615462	ENSCHIG00000011198,ENSCHIG00000021210,ENSCHIG00000013903,ENSCHIG00000004247,ENSCHIG00000021931,ENSCHIG00000015810	ENSCHIG00000021754,ENSCHIG00000015374,ENSCHIG00000015787	http://www.kegg.jp/kegg-bin/show_pathway?map04610/K06462%09%23FFFFFF,red/K01321%09%23FFFFFF,red/K06557%09%23FFFFFF,green/K03912%09%23FFFFFF,red/K03995%09%23FFFFFF,red/K03991%09%23FFFFFF,green/K03902%09%23FFFFFF,green/K01315%09%23FFFFFF,red/K03906%09%23FFFFFF,red/
chx00053	Ascorbate and aldarate metabolism	Metabolism	Carbohydrate metabolism	2	1	3	21	0.251785	0.633731	ENSCHIG00000020337,ENSCHIG00000022816	ENSCHIG00000011643	http://www.kegg.jp/kegg-bin/show_pathway?map00053/K01053%09%23FFFFFF,green/K00699%09%23FFFFFF,red/
chx03060	Protein export	Genetic Information Processing	Folding, sorting and degradation	0	3	3	21	0.251785	0.633731	-	ENSCHIG00000006738,ENSCHIG00000015002,ENSCHIG00000019717	http://www.kegg.jp/kegg-bin/show_pathway?map03060/K12272%09%23FFFFFF,green/K13280%09%23FFFFFF,green/K07342%09%23FFFFFF,green/
chx00280	Valine, leucine and isoleucine degradation	Metabolism	Amino acid metabolism	2	4	6	52	0.261981	0.651379	ENSCHIG00000025654,ENSCHIG00000013677	ENSCHIG00000017426,ENSCHIG00000019964,ENSCHIG00000015096,ENSCHIG00000008019	http://www.kegg.jp/kegg-bin/show_pathway?map00280/K00826%09%23FFFFFF,green/K01641%09%23FFFFFF,purple/K00626%09%23FFFFFF,green/K00157%09%23FFFFFF,purple/
chx00061	Fatty acid biosynthesis	Metabolism	Lipid metabolism	2	0	2	12	0.263184	0.651379	ENSCHIG00000020615,ENSCHIG00000011482	-	http://www.kegg.jp/kegg-bin/show_pathway?map00061/K01946%09%23FFFFFF,red/K15013%09%23FFFFFF,red/
chx00051	Fructose and mannose metabolism	Metabolism	Carbohydrate metabolism	1	3	4	32	0.273761	0.66525	ENSCHIG00000023388	ENSCHIG00000025820,ENSCHIG00000016031,ENSCHIG00000017472	http://www.kegg.jp/kegg-bin/show_pathway?map00051/K00850%09%23FFFFFF,green/K19028%09%23FFFFFF,red/K03841%09%23FFFFFF,green/K01803%09%23FFFFFF,green/
chx05340	Primary immunodeficiency	Human Diseases	Immune diseases	4	0	4	32	0.273761	0.66525	ENSCHIG00000020828,ENSCHIG00000024943,ENSCHIG00000012409,ENSCHIG00000006485	-	http://www.kegg.jp/kegg-bin/show_pathway?map05340/K05070%09%23FFFFFF,red/K05072%09%23FFFFFF,red/K06713%09%23FFFFFF,red/K10989%09%23FFFFFF,red/
chx04142	Lysosome	Cellular Processes	Transport and catabolism	5	7	12	118	0.275507	0.66525	ENSCHIG00000012113,ENSCHIG00000002499,ENSCHIG00000022236,ENSCHIG00000014322,ENSCHIG00000023275	ENSCHIG00000017558,ENSCHIG00000025426,ENSCHIG00000013809,ENSCHIG00000021207,ENSCHIG00000007841,ENSCHIG00000014228,ENSCHIG00000011024	http://www.kegg.jp/kegg-bin/show_pathway?map04142/K06501%09%23FFFFFF,red/K12384%09%23FFFFFF,green/K14379%09%23FFFFFF,red/K06562%09%23FFFFFF,red/K06497%09%23FFFFFF,green/K12309%09%23FFFFFF,green/K01363%09%23FFFFFF,green/K01186%09%23FFFFFF,green/K02146%09%23FFFFFF,purple/K12397%09%23FFFFFF,red/K12387%09%23FFFFFF,green/
chx04926	Relaxin signaling pathway	Organismal Systems	Endocrine system	8	4	12	119	0.285204	0.677977	ENSCHIG00000016983,ENSCHIG00000026228,ENSCHIG00000026047,ENSCHIG00000012696,ENSCHIG00000007485,ENSCHIG00000010693,ENSCHIG00000017883,ENSCHIG00000023776	ENSCHIG00000022125,ENSCHIG00000026168,ENSCHIG00000020939,ENSCHIG00000024748	http://www.kegg.jp/kegg-bin/show_pathway?map04926/K06237%09%23FFFFFF,green/K17448%09%23FFFFFF,red/K09048%09%23FFFFFF,red/K04534%09%23FFFFFF,red/K08048%09%23FFFFFF,red/K05449%09%23FFFFFF,red/K05858%09%23FFFFFF,red/K21999%09%23FFFFFF,green/K04546%09%23FFFFFF,green/K01403%09%23FFFFFF,red/K07825%09%23FFFFFF,red/
chx04912	GnRH signaling pathway	Organismal Systems	Endocrine system	8	1	9	86	0.285344	0.677977	ENSCHIG00000026047,ENSCHIG00000009050,ENSCHIG00000007485,ENSCHIG00000000232,ENSCHIG00000026712,ENSCHIG00000016600,ENSCHIG00000026459,ENSCHIG00000013350	ENSCHIG00000021423	http://www.kegg.jp/kegg-bin/show_pathway?map04912/K04959%09%23FFFFFF,red/K02183%09%23FFFFFF,green/K04280%09%23FFFFFF,red/K04853%09%23FFFFFF,red/K08048%09%23FFFFFF,red/K16342%09%23FFFFFF,red/K05858%09%23FFFFFF,red/
chx04932	Non-alcoholic fatty liver disease (NAFLD)	Human Diseases	Endocrine and metabolic diseases	3	11	14	142	0.292095	0.683684	ENSCHIG00000023341,ENSCHIG00000000393,ENSCHIG00000022754	ENSCHIG00000015786,ENSCHIG00000016164,ENSCHIG00000026106,ENSCHIG00000000140,ENSCHIG00000011438,ENSCHIG00000016937,ENSCHIG00000014038,ENSCHIG00000016010,ENSCHIG00000014929,ENSCHIG00000027231,ENSCHIG00000026293	http://www.kegg.jp/kegg-bin/show_pathway?map04932/K00419%09%23FFFFFF,green/K04389%09%23FFFFFF,red/K03946%09%23FFFFFF,green/K03945%09%23FFFFFF,green/K03948%09%23FFFFFF,green/K07200%09%23FFFFFF,red/K03958%09%23FFFFFF,green/K02270%09%23FFFFFF,green/K07415%09%23FFFFFF,red/K03967%09%23FFFFFF,green/K03957%09%23FFFFFF,green/K11351%09%23FFFFFF,green/K03960%09%23FFFFFF,green/K02266%09%23FFFFFF,green/
chx00290	Valine, leucine and isoleucine biosynthesis	Metabolism	Amino acid metabolism	0	1	1	4	0.293421	0.683684	-	ENSCHIG00000008019	http://www.kegg.jp/kegg-bin/show_pathway?map00290/K00826%09%23FFFFFF,green/
chx00010	Glycolysis / Gluconeogenesis	Metabolism	Carbohydrate metabolism	3	4	7	65	0.294652	0.683684	ENSCHIG00000016676,ENSCHIG00000004184,ENSCHIG00000003650	ENSCHIG00000025820,ENSCHIG00000012239,ENSCHIG00000016031,ENSCHIG00000017472	http://www.kegg.jp/kegg-bin/show_pathway?map00010/K13980%09%23FFFFFF,green/K13951%09%23FFFFFF,red/K00850%09%23FFFFFF,green/K03841%09%23FFFFFF,green/K01596%09%23FFFFFF,red/K01803%09%23FFFFFF,green/K00927%09%23FFFFFF,red/
chx05310	Asthma	Human Diseases	Immune diseases	3	0	3	23	0.29842	0.68706	ENSCHIG00000022158,ENSCHIG00000010527,ENSCHIG00000014302	-	http://www.kegg.jp/kegg-bin/show_pathway?map05310/K06752%09%23FFFFFF,red/
chx00260	Glycine, serine and threonine metabolism	Metabolism	Amino acid metabolism	4	1	5	44	0.301675	0.689212	ENSCHIG00000011854,ENSCHIG00000022064,ENSCHIG00000009078,ENSCHIG00000010045	ENSCHIG00000026057	http://www.kegg.jp/kegg-bin/show_pathway?map00260/K15789%09%23FFFFFF,green/K00108%09%23FFFFFF,red/K00281%09%23FFFFFF,red/K00544%09%23FFFFFF,red/K00643%09%23FFFFFF,red/
chx04975	Fat digestion and absorption	Organismal Systems	Digestive system	3	2	5	45	0.318451	0.721985	ENSCHIG00000016651,ENSCHIG00000011772,ENSCHIG00000010501	ENSCHIG00000022600,ENSCHIG00000021348	http://www.kegg.jp/kegg-bin/show_pathway?map04975/K08757%09%23FFFFFF,green/K14462%09%23FFFFFF,red/K14075%09%23FFFFFF,red/K01080%09%23FFFFFF,green/K01047%09%23FFFFFF,red/
chx04612	Antigen processing and presentation	Organismal Systems	Immune system	6	1	7	68	0.335693	0.75531	ENSCHIG00000024364,ENSCHIG00000022158,ENSCHIG00000010527,ENSCHIG00000014302,ENSCHIG00000021553,ENSCHIG00000014130	ENSCHIG00000025426	http://www.kegg.jp/kegg-bin/show_pathway?map04612/K01363%09%23FFFFFF,green/K06505%09%23FFFFFF,red/K07980%09%23FFFFFF,red/K06751%09%23FFFFFF,red/K06752%09%23FFFFFF,red/
chx04916	Melanogenesis	Organismal Systems	Endocrine system	7	2	9	91	0.344295	0.76884	ENSCHIG00000026228,ENSCHIG00000010768,ENSCHIG00000026047,ENSCHIG00000007485,ENSCHIG00000017883,ENSCHIG00000007513,ENSCHIG00000025316	ENSCHIG00000021423,ENSCHIG00000025211	http://www.kegg.jp/kegg-bin/show_pathway?map04916/K05461%09%23FFFFFF,green/K09048%09%23FFFFFF,red/K04492%09%23FFFFFF,red/K04534%09%23FFFFFF,red/K08048%09%23FFFFFF,red/K05858%09%23FFFFFF,red/K04490%09%23FFFFFF,red/K02183%09%23FFFFFF,green/K02375%09%23FFFFFF,red/
chx05012	Parkinson's disease	Human Diseases	Neurodegenerative diseases	0	13	13	137	0.351384	0.775037	-	ENSCHIG00000015786,ENSCHIG00000016164,ENSCHIG00000019061,ENSCHIG00000026106,ENSCHIG00000000140,ENSCHIG00000026699,ENSCHIG00000011438,ENSCHIG00000016937,ENSCHIG00000014038,ENSCHIG00000016010,ENSCHIG00000014929,ENSCHIG00000027231,ENSCHIG00000026293	http://www.kegg.jp/kegg-bin/show_pathway?map05012/K00419%09%23FFFFFF,green/K03946%09%23FFFFFF,green/K03945%09%23FFFFFF,green/K03948%09%23FFFFFF,green/K05611%09%23FFFFFF,green/K05863%09%23FFFFFF,green/K03958%09%23FFFFFF,green/K02270%09%23FFFFFF,green/K03967%09%23FFFFFF,green/K03960%09%23FFFFFF,green/K11351%09%23FFFFFF,green/K03957%09%23FFFFFF,green/K02266%09%23FFFFFF,green/
chx05030	Cocaine addiction	Human Diseases	Substance dependence	4	1	5	47	0.35229	0.775037	ENSCHIG00000016252,ENSCHIG00000026228,ENSCHIG00000014223,ENSCHIG00000017828	ENSCHIG00000013689	http://www.kegg.jp/kegg-bin/show_pathway?map05030/K05198%09%23FFFFFF,red/K15840%09%23FFFFFF,red/K01593%09%23FFFFFF,green/K09048%09%23FFFFFF,red/K05209%09%23FFFFFF,red/
chx00120	Primary bile acid biosynthesis	Metabolism	Lipid metabolism	2	0	2	15	0.358199	0.782244	ENSCHIG00000012643,ENSCHIG00000025030	-	http://www.kegg.jp/kegg-bin/show_pathway?map00120/K00489%09%23FFFFFF,red/K00251%09%23FFFFFF,red/
chx05418	Fluid shear stress and atherosclerosis	Human Diseases	Cardiovascular diseases	5	8	13	138	0.361216	0.783075	ENSCHIG00000016983,ENSCHIG00000026847,ENSCHIG00000016322,ENSCHIG00000023425,ENSCHIG00000011258	ENSCHIG00000017801,ENSCHIG00000026143,ENSCHIG00000014133,ENSCHIG00000015112,ENSCHIG00000021423,ENSCHIG00000008585,ENSCHIG00000013447,ENSCHIG00000025722	http://www.kegg.jp/kegg-bin/show_pathway?map05418/K03671%09%23FFFFFF,green/K01403%09%23FFFFFF,red/K00799%09%23FFFFFF,purple/K02183%09%23FFFFFF,green/K01940%09%23FFFFFF,green/K00355%09%23FFFFFF,green/K02161%09%23FFFFFF,red/
chx05014	Amyotrophic lateral sclerosis (ALS)	Human Diseases	Neurodegenerative diseases	4	1	5	48	0.369283	0.79476	ENSCHIG00000003847,ENSCHIG00000017828,ENSCHIG00000016322,ENSCHIG00000014223	ENSCHIG00000019945	http://www.kegg.jp/kegg-bin/show_pathway?map05014/K04573%09%23FFFFFF,green/K05198%09%23FFFFFF,red/K04574%09%23FFFFFF,red/K05209%09%23FFFFFF,red/K02161%09%23FFFFFF,red/
chx05100	Bacterial invasion of epithelial cells	Human Diseases	Infectious diseases: Bacterial	5	2	7	71	0.377442	0.806476	ENSCHIG00000024732,ENSCHIG00000020902,ENSCHIG00000010693,ENSCHIG00000013270,ENSCHIG00000018297	ENSCHIG00000015054,ENSCHIG00000017166	http://www.kegg.jp/kegg-bin/show_pathway?map05100/K01528%09%23FFFFFF,red/K16938%09%23FFFFFF,red/K17448%09%23FFFFFF,red/K05754%09%23FFFFFF,green/K12366%09%23FFFFFF,red/K05748%09%23FFFFFF,red/
chx05416	Viral myocarditis	Human Diseases	Cardiovascular diseases	6	0	6	60	0.381955	0.81029	ENSCHIG00000012390,ENSCHIG00000024364,ENSCHIG00000022158,ENSCHIG00000010527,ENSCHIG00000014302,ENSCHIG00000009590	-	http://www.kegg.jp/kegg-bin/show_pathway?map05416/K05412%09%23FFFFFF,red/K06751%09%23FFFFFF,red/K05718%09%23FFFFFF,red/K06752%09%23FFFFFF,red/
chx04931	Insulin resistance	Human Diseases	Endocrine and metabolic diseases	7	3	10	106	0.386872	0.813576	ENSCHIG00000024533,ENSCHIG00000023341,ENSCHIG00000026228,ENSCHIG00000008516,ENSCHIG00000004184,ENSCHIG00000020166,ENSCHIG00000020615	ENSCHIG00000011255,ENSCHIG00000016543,ENSCHIG00000026484	http://www.kegg.jp/kegg-bin/show_pathway?map04931/K07593%09%23FFFFFF,red/K09048%09%23FFFFFF,red/K01946%09%23FFFFFF,red/K08749%09%23FFFFFF,red/K01596%09%23FFFFFF,red/K07200%09%23FFFFFF,red/K08745%09%23FFFFFF,green/K00688%09%23FFFFFF,green/K08746%09%23FFFFFF,green/K00693%09%23FFFFFF,red/
chx00603	Glycosphingolipid biosynthesis - globo and isoglobo series	Metabolism	Glycan biosynthesis and metabolism	1	1	2	16	0.388983	0.813576	ENSCHIG00000023768	ENSCHIG00000023291	http://www.kegg.jp/kegg-bin/show_pathway?map00603/K01988%09%23FFFFFF,green/K00718%09%23FFFFFF,red/
chx05225	Hepatocellular carcinoma	Human Diseases	Cancers: Specific types	8	7	15	165	0.398381	0.827407	ENSCHIG00000010693,ENSCHIG00000007513,ENSCHIG00000026847,ENSCHIG00000025316,ENSCHIG00000024523,ENSCHIG00000010768,ENSCHIG00000023425,ENSCHIG00000011258	ENSCHIG00000011819,ENSCHIG00000026143,ENSCHIG00000015112,ENSCHIG00000014133,ENSCHIG00000008585,ENSCHIG00000025722,ENSCHIG00000017510	http://www.kegg.jp/kegg-bin/show_pathway?map05225/K17448%09%23FFFFFF,red/K04492%09%23FFFFFF,red/K04402%09%23FFFFFF,green/K11652%09%23FFFFFF,green/K04490%09%23FFFFFF,red/K00799%09%23FFFFFF,purple/K22198%09%23FFFFFF,red/K00355%09%23FFFFFF,green/K02375%09%23FFFFFF,red/
chx04923	Regulation of lipolysis in adipocytes	Organismal Systems	Endocrine system	4	1	5	50	0.403251	0.827841	ENSCHIG00000010182,ENSCHIG00000000380,ENSCHIG00000018424,ENSCHIG00000026047	ENSCHIG00000024459	http://www.kegg.jp/kegg-bin/show_pathway?map04923/K04265%09%23FFFFFF,red/K04249%09%23FFFFFF,red/K17446%09%23FFFFFF,red/K08048%09%23FFFFFF,red/K16817%09%23FFFFFF,green/
chx00400	Phenylalanine, tyrosine and tryptophan biosynthesis	Metabolism	Amino acid metabolism	0	1	1	6	0.406088	0.827841	-	ENSCHIG00000024327	http://www.kegg.jp/kegg-bin/show_pathway?map00400/K14454%09%23FFFFFF,green/
chx04810	Regulation of actin cytoskeleton	Cellular Processes	Cell motility	13	5	18	201	0.406952	0.827841	ENSCHIG00000024886,ENSCHIG00000025296,ENSCHIG00000003108,ENSCHIG00000013972,ENSCHIG00000021400,ENSCHIG00000012390,ENSCHIG00000024732,ENSCHIG00000013629,ENSCHIG00000008115,ENSCHIG00000012683,ENSCHIG00000004247,ENSCHIG00000011155,ENSCHIG00000014472	ENSCHIG00000015054,ENSCHIG00000017166,ENSCHIG00000019229,ENSCHIG00000016526,ENSCHIG00000009461	http://www.kegg.jp/kegg-bin/show_pathway?map04810/K06462%09%23FFFFFF,red/K06589%09%23FFFFFF,red/K12757%09%23FFFFFF,green/K05730%09%23FFFFFF,red/K05754%09%23FFFFFF,green/K06588%09%23FFFFFF,green/K06594%09%23FFFFFF,red/K12758%09%23FFFFFF,red/K04358%09%23FFFFFF,red/K00907%09%23FFFFFF,red/K06587%09%23FFFFFF,red/K05752%09%23FFFFFF,green/K05718%09%23FFFFFF,red/K05768%09%23FFFFFF,red/K05748%09%23FFFFFF,…
chx04014	Ras signaling pathway	Environmental Information Processing	Signal transduction	15	5	20	225	0.411483	0.831363	ENSCHIG00000026712,ENSCHIG00000010693,ENSCHIG00000012683,ENSCHIG00000024886,ENSCHIG00000019842,ENSCHIG00000006089,ENSCHIG00000027087,ENSCHIG00000023776,ENSCHIG00000026459,ENSCHIG00000013629,ENSCHIG00000009050,ENSCHIG00000012696,ENSCHIG00000017828,ENSCHIG00000022754,ENSCHIG00000010501	ENSCHIG00000023266,ENSCHIG00000024748,ENSCHIG00000021423,ENSCHIG00000024459,ENSCHIG00000025211	http://www.kegg.jp/kegg-bin/show_pathway?map04014/K05461%09%23FFFFFF,green/K17448%09%23FFFFFF,red/K03176%09%23FFFFFF,green/K16342%09%23FFFFFF,red/K04546%09%23FFFFFF,green/K04349%09%23FFFFFF,red/K02183%09%23FFFFFF,green/K12363%09%23FFFFFF,red/K16817%09%23FFFFFF,green/K01047%09%23FFFFFF,red/K04389%09%23FFFFFF,red/K05209%09%23FFFFFF,red/K05449%09%23FFFFFF,red/K07825%09%23FFFFFF,red/K04358%09%23FFFFF…
chx04371	Apelin signaling pathway	Environmental Information Processing	Signal transduction	10	2	12	132	0.417694	0.838211	ENSCHIG00000023341,ENSCHIG00000010048,ENSCHIG00000014164,ENSCHIG00000026047,ENSCHIG00000012696,ENSCHIG00000007485,ENSCHIG00000008115,ENSCHIG00000022348,ENSCHIG00000016600,ENSCHIG00000011037	ENSCHIG00000021423,ENSCHIG00000024748	http://www.kegg.jp/kegg-bin/show_pathway?map04371/K04959%09%23FFFFFF,red/K08769%09%23FFFFFF,red/K08048%09%23FFFFFF,red/K04961%09%23FFFFFF,red/K07200%09%23FFFFFF,red/K05858%09%23FFFFFF,red/K11265%09%23FFFFFF,red/K04546%09%23FFFFFF,green/K07825%09%23FFFFFF,red/K00907%09%23FFFFFF,red/K02183%09%23FFFFFF,green/
chx04720	Long-term potentiation	Organismal Systems	Nervous system	5	1	6	63	0.427699	0.846843	ENSCHIG00000016600,ENSCHIG00000026047,ENSCHIG00000014223,ENSCHIG00000007485,ENSCHIG00000017828	ENSCHIG00000021423	http://www.kegg.jp/kegg-bin/show_pathway?map04720/K04959%09%23FFFFFF,red/K05198%09%23FFFFFF,red/K02183%09%23FFFFFF,green/K08048%09%23FFFFFF,red/K05209%09%23FFFFFF,red/K05858%09%23FFFFFF,red/
chx04664	Fc epsilon RI signaling pathway	Organismal Systems	Immune system	6	0	6	63	0.427699	0.846843	ENSCHIG00000020683,ENSCHIG00000009050,ENSCHIG00000026712,ENSCHIG00000018691,ENSCHIG00000026459,ENSCHIG00000011155	-	http://www.kegg.jp/kegg-bin/show_pathway?map04664/K07361%09%23FFFFFF,red/K03084%09%23FFFFFF,red/K05730%09%23FFFFFF,red/K16342%09%23FFFFFF,red/
chx04934	Cushing's syndrome	Human Diseases	Endocrine and metabolic diseases	8	5	13	145	0.430852	0.847438	ENSCHIG00000026228,ENSCHIG00000010768,ENSCHIG00000026047,ENSCHIG00000007485,ENSCHIG00000000232,ENSCHIG00000016600,ENSCHIG00000007513,ENSCHIG00000025316	ENSCHIG00000019614,ENSCHIG00000020217,ENSCHIG00000017362,ENSCHIG00000012278,ENSCHIG00000022151	http://www.kegg.jp/kegg-bin/show_pathway?map04934/K04959%09%23FFFFFF,red/K00070%09%23FFFFFF,green/K09048%09%23FFFFFF,red/K04492%09%23FFFFFF,red/K04853%09%23FFFFFF,red/K08048%09%23FFFFFF,red/K05858%09%23FFFFFF,red/K04490%09%23FFFFFF,red/K00497%09%23FFFFFF,green/K00498%09%23FFFFFF,green/K12473%09%23FFFFFF,green/K16931%09%23FFFFFF,green/K02375%09%23FFFFFF,red/
chx04350	TGF-beta signaling pathway	Environmental Information Processing	Signal transduction	5	3	8	87	0.437747	0.850285	ENSCHIG00000010429,ENSCHIG00000012502,ENSCHIG00000024227,ENSCHIG00000010484,ENSCHIG00000012951	ENSCHIG00000025901,ENSCHIG00000020094,ENSCHIG00000026550	http://www.kegg.jp/kegg-bin/show_pathway?map04350/K04665%09%23FFFFFF,red/K04667%09%23FFFFFF,green/K04663%09%23FFFFFF,red/K04686%09%23FFFFFF,red/K16620%09%23FFFFFF,green/K21283%09%23FFFFFF,red/K04664%09%23FFFFFF,red/K17695%09%23FFFFFF,green/
chx00790	Folate biosynthesis	Metabolism	Metabolism of cofactors and vitamins	1	2	3	29	0.438026	0.850285	ENSCHIG00000009791	ENSCHIG00000009898,ENSCHIG00000024080	http://www.kegg.jp/kegg-bin/show_pathway?map00790/K01307%09%23FFFFFF,green/K01077%09%23FFFFFF,red/K00072%09%23FFFFFF,green/
chx01523	Antifolate resistance	Human Diseases	Drug resistance: Antineoplastic	3	1	4	41	0.447668	0.859229	ENSCHIG00000005530,ENSCHIG00000016126,ENSCHIG00000009979	ENSCHIG00000009898	http://www.kegg.jp/kegg-bin/show_pathway?map01523/K01307%09%23FFFFFF,green/K05673%09%23FFFFFF,red/
chx00220	Arginine biosynthesis	Metabolism	Amino acid metabolism	0	2	2	18	0.448419	0.859229	-	ENSCHIG00000017801,ENSCHIG00000024327	http://www.kegg.jp/kegg-bin/show_pathway?map00220/K14454%09%23FFFFFF,green/K01940%09%23FFFFFF,green/
chx04670	Leukocyte transendothelial migration	Organismal Systems	Immune system	7	2	9	101	0.465498	0.886236	ENSCHIG00000016983,ENSCHIG00000003108,ENSCHIG00000020420,ENSCHIG00000013279,ENSCHIG00000012390,ENSCHIG00000011155,ENSCHIG00000027054	ENSCHIG00000009461,ENSCHIG00000011095	http://www.kegg.jp/kegg-bin/show_pathway?map04670/K12757%09%23FFFFFF,green/K05730%09%23FFFFFF,red/K07363%09%23FFFFFF,red/K06087%09%23FFFFFF,purple/K12758%09%23FFFFFF,red/K01403%09%23FFFFFF,red/K05718%09%23FFFFFF,red/K08016%09%23FFFFFF,red/
chx00640	Propanoate metabolism	Metabolism	Carbohydrate metabolism	1	2	3	31	0.48248	0.906941	ENSCHIG00000020615	ENSCHIG00000023281,ENSCHIG00000017426	http://www.kegg.jp/kegg-bin/show_pathway?map00640/K01908%09%23FFFFFF,green/K00626%09%23FFFFFF,green/K01946%09%23FFFFFF,red/
chx00020	Citrate cycle (TCA cycle)	Metabolism	Carbohydrate metabolism	2	1	3	31	0.48248	0.906941	ENSCHIG00000022161,ENSCHIG00000004184	ENSCHIG00000014252	http://www.kegg.jp/kegg-bin/show_pathway?map00020/K01958%09%23FFFFFF,red/K00030%09%23FFFFFF,green/K01596%09%23FFFFFF,red/
chx04928	Parathyroid hormone synthesis, secretion and action	Organismal Systems	Endocrine system	8	1	9	104	0.501361	0.918463	ENSCHIG00000026228,ENSCHIG00000015014,ENSCHIG00000025038,ENSCHIG00000026047,ENSCHIG00000007485,ENSCHIG00000016600,ENSCHIG00000026972,ENSCHIG00000016322	ENSCHIG00000002832	http://www.kegg.jp/kegg-bin/show_pathway?map04928/K04959%09%23FFFFFF,red/K07995%09%23FFFFFF,green/K09048%09%23FFFFFF,red/K05473%09%23FFFFFF,red/K17895%09%23FFFFFF,red/K08048%09%23FFFFFF,red/K04612%09%23FFFFFF,red/K05858%09%23FFFFFF,red/K02161%09%23FFFFFF,red/
chx04146	Peroxisome	Cellular Processes	Transport and catabolism	3	4	7	80	0.502047	0.918463	ENSCHIG00000001947,ENSCHIG00000023208,ENSCHIG00000004597	ENSCHIG00000025758,ENSCHIG00000009947,ENSCHIG00000024473,ENSCHIG00000016543	http://www.kegg.jp/kegg-bin/show_pathway?map04146/K13348%09%23FFFFFF,green/K05676%09%23FFFFFF,red/K13273%09%23FFFFFF,green/K04564%09%23FFFFFF,green/K00272%09%23FFFFFF,red/K13356%09%23FFFFFF,red/K08746%09%23FFFFFF,green/
chx04962	Vasopressin-regulated water reabsorption	Organismal Systems	Excretory system	2	2	4	44	0.503476	0.918463	ENSCHIG00000026228,ENSCHIG00000010124	ENSCHIG00000013760,ENSCHIG00000025878	http://www.kegg.jp/kegg-bin/show_pathway?map04962/K09866%09%23FFFFFF,red/K09048%09%23FFFFFF,red/K10415%09%23FFFFFF,green/K12462%09%23FFFFFF,green/
chx04930	Type II diabetes mellitus	Human Diseases	Endocrine and metabolic diseases	4	0	4	44	0.503476	0.918463	ENSCHIG00000000380,ENSCHIG00000005457,ENSCHIG00000008516,ENSCHIG00000014117	-	http://www.kegg.jp/kegg-bin/show_pathway?map04930/K07593%09%23FFFFFF,red/K04849%09%23FFFFFF,red/K17446%09%23FFFFFF,red/K05032%09%23FFFFFF,red/
chx00062	Fatty acid elongation	Metabolism	Lipid metabolism	1	2	3	32	0.504072	0.918463	ENSCHIG00000002858	ENSCHIG00000011795,ENSCHIG00000002685	http://www.kegg.jp/kegg-bin/show_pathway?map00062/K10250%09%23FFFFFF,green/K10251%09%23FFFFFF,green/K10205%09%23FFFFFF,red/
chx00511	Other glycan degradation	Metabolism	Glycan biosynthesis and metabolism	0	2	2	21	0.531047	0.961713	-	ENSCHIG00000014228,ENSCHIG00000011024	http://www.kegg.jp/kegg-bin/show_pathway?map00511/K01186%09%23FFFFFF,green/K12309%09%23FFFFFF,green/
chx00920	Sulfur metabolism	Metabolism	Energy metabolism	0	1	1	9	0.542341	0.972865	-	ENSCHIG00000006773	http://www.kegg.jp/kegg-bin/show_pathway?map00920/K00387%09%23FFFFFF,green/
chx00410	beta-Alanine metabolism	Metabolism	Metabolism of other amino acids	2	1	3	34	0.545799	0.972865	ENSCHIG00000021058,ENSCHIG00000021003	ENSCHIG00000025287	http://www.kegg.jp/kegg-bin/show_pathway?map00410/K01464%09%23FFFFFF,green/K01580%09%23FFFFFF,red/
chx00531	Glycosaminoglycan degradation	Metabolism	Glycan biosynthesis and metabolism	1	1	2	22	0.556651	0.972865	ENSCHIG00000009216	ENSCHIG00000014228	http://www.kegg.jp/kegg-bin/show_pathway?map00531/K07964%09%23FFFFFF,red/K12309%09%23FFFFFF,green/
chx00514	Other types of O-glycan biosynthesis	Metabolism	Glycan biosynthesis and metabolism	0	2	2	22	0.556651	0.972865	-	ENSCHIG00000000514,ENSCHIG00000014870	http://www.kegg.jp/kegg-bin/show_pathway?map00514/K11703%09%23FFFFFF,green/K03691%09%23FFFFFF,green/
chx00071	Fatty acid degradation	Metabolism	Lipid metabolism	2	2	4	47	0.556653	0.972865	ENSCHIG00000011482,ENSCHIG00000016676	ENSCHIG00000012239,ENSCHIG00000017426	http://www.kegg.jp/kegg-bin/show_pathway?map00071/K13980%09%23FFFFFF,green/K13951%09%23FFFFFF,red/K00626%09%23FFFFFF,green/K15013%09%23FFFFFF,red/
chx04010	MAPK signaling pathway	Environmental Information Processing	Signal transduction	18	5	23	280	0.556859	0.972865	ENSCHIG00000000232,ENSCHIG00000026712,ENSCHIG00000005457,ENSCHIG00000012683,ENSCHIG00000024886,ENSCHIG00000015754,ENSCHIG00000019368,ENSCHIG00000019842,ENSCHIG00000023040,ENSCHIG00000006089,ENSCHIG00000027087,ENSCHIG00000023776,ENSCHIG00000026459,ENSCHIG00000013629,ENSCHIG00000009050,ENSCHIG00000012238,ENSCHIG00000001734,ENSCHIG00000022754	ENSCHIG00000011819,ENSCHIG00000023266,ENSCHIG00000011289,ENSCHIG00000017471,ENSCHIG00000025211	http://www.kegg.jp/kegg-bin/show_pathway?map04010/K05461%09%23FFFFFF,green/K04873%09%23FFFFFF,red/K04849%09%23FFFFFF,red/K04723%09%23FFFFFF,green/K04853%09%23FFFFFF,red/K04863%09%23FFFFFF,red/K03176%09%23FFFFFF,green/K16342%09%23FFFFFF,red/K04459%09%23FFFFFF,green/K04349%09%23FFFFFF,red/K12363%09%23FFFFFF,red/K04389%09%23FFFFFF,red/K04860%09%23FFFFFF,red/K04402%09%23FFFFFF,green/K05449%09%23FFFFF…
chx05143	African trypanosomiasis	Human Diseases	Infectious diseases: Parasitic	2	1	3	35	0.565876	0.982837	ENSCHIG00000007485,ENSCHIG00000022754	ENSCHIG00000021348	http://www.kegg.jp/kegg-bin/show_pathway?map05143/K08757%09%23FFFFFF,green/K04389%09%23FFFFFF,red/K05858%09%23FFFFFF,red/
chx00360	Phenylalanine metabolism	Metabolism	Amino acid metabolism	0	2	2	23	0.581245	0.99786	-	ENSCHIG00000013689,ENSCHIG00000024327	http://www.kegg.jp/kegg-bin/show_pathway?map00360/K01593%09%23FFFFFF,green/K14454%09%23FFFFFF,green/
chx00515	Mannose type O-glycan biosynthesis	Metabolism	Glycan biosynthesis and metabolism	1	1	2	23	0.581245	0.99786	ENSCHIG00000021453	ENSCHIG00000015609	http://www.kegg.jp/kegg-bin/show_pathway?map00515/K09668%09%23FFFFFF,purple/
chx00600	Sphingolipid metabolism	Metabolism	Lipid metabolism	0	4	4	49	0.590345	0.998668	-	ENSCHIG00000022600,ENSCHIG00000021963,ENSCHIG00000014228,ENSCHIG00000011024	http://www.kegg.jp/kegg-bin/show_pathway?map00600/K01186%09%23FFFFFF,green/K00654%09%23FFFFFF,green/K01080%09%23FFFFFF,green/K12309%09%23FFFFFF,green/
chx04211	Longevity regulating pathway	Organismal Systems	Aging	5	2	7	87	0.592977	0.998668	ENSCHIG00000023341,ENSCHIG00000026228,ENSCHIG00000000380,ENSCHIG00000026047,ENSCHIG00000015877	ENSCHIG00000009947,ENSCHIG00000019087	http://www.kegg.jp/kegg-bin/show_pathway?map04211/K07205%09%23FFFFFF,green/K08530%09%23FFFFFF,red/K09048%09%23FFFFFF,red/K04564%09%23FFFFFF,green/K17446%09%23FFFFFF,red/K08048%09%23FFFFFF,red/K07200%09%23FFFFFF,red/
chx04650	Natural killer cell mediated cytotoxicity	Organismal Systems	Immune system	11	0	11	137	0.593873	0.998668	ENSCHIG00000012228,ENSCHIG00000011749,ENSCHIG00000020683,ENSCHIG00000000300,ENSCHIG00000012390,ENSCHIG00000024364,ENSCHIG00000022754,ENSCHIG00000015572,ENSCHIG00000010693,ENSCHIG00000021553,ENSCHIG00000011155	-	http://www.kegg.jp/kegg-bin/show_pathway?map04650/K06582%09%23FFFFFF,red/K04389%09%23FFFFFF,red/K17448%09%23FFFFFF,red/K06751%09%23FFFFFF,red/K05730%09%23FFFFFF,red/K07361%09%23FFFFFF,red/K07980%09%23FFFFFF,red/K06728%09%23FFFFFF,red/K05718%09%23FFFFFF,red/K07989%09%23FFFFFF,red/K04722%09%23FFFFFF,red/
chx04068	FoxO signaling pathway	Environmental Information Processing	Signal transduction	7	3	10	125	0.598468	0.998668	ENSCHIG00000000522,ENSCHIG00000023341,ENSCHIG00000000380,ENSCHIG00000004184,ENSCHIG00000020828,ENSCHIG00000022754,ENSCHIG00000022211	ENSCHIG00000019940,ENSCHIG00000011819,ENSCHIG00000009947	http://www.kegg.jp/kegg-bin/show_pathway?map04068/K06623%09%23FFFFFF,green/K04389%09%23FFFFFF,red/K17848%09%23FFFFFF,red/K04564%09%23FFFFFF,green/K01596%09%23FFFFFF,red/K13303%09%23FFFFFF,red/K04402%09%23FFFFFF,green/K07200%09%23FFFFFF,red/K05072%09%23FFFFFF,red/K17446%09%23FFFFFF,red/
chx00564	Glycerophospholipid metabolism	Metabolism	Lipid metabolism	6	2	8	100	0.598528	0.998668	ENSCHIG00000026712,ENSCHIG00000015820,ENSCHIG00000026459,ENSCHIG00000012002,ENSCHIG00000009050,ENSCHIG00000010501	ENSCHIG00000022600,ENSCHIG00000024459	http://www.kegg.jp/kegg-bin/show_pathway?map00564/K00981%09%23FFFFFF,red/K00901%09%23FFFFFF,red/K16817%09%23FFFFFF,green/K16342%09%23FFFFFF,red/K01080%09%23FFFFFF,green/K01047%09%23FFFFFF,red/
chx04744	Phototransduction	Organismal Systems	Sensory system	1	1	2	24	0.604818	1	ENSCHIG00000016930	ENSCHIG00000021423	http://www.kegg.jp/kegg-bin/show_pathway?map04744/K02183%09%23FFFFFF,green/K04952%09%23FFFFFF,red/
chx04530	Tight junction	Cellular Processes	Cellular community - eukaryotes	8	5	13	164	0.613492	1	ENSCHIG00000023341,ENSCHIG00000020420,ENSCHIG00000014943,ENSCHIG00000009070,ENSCHIG00000011600,ENSCHIG00000011344,ENSCHIG00000026733,ENSCHIG00000002945	ENSCHIG00000012323,ENSCHIG00000015777,ENSCHIG00000006417,ENSCHIG00000011095,ENSCHIG00000009461	http://www.kegg.jp/kegg-bin/show_pathway?map04530/K10352%09%23FFFFFF,red/K12757%09%23FFFFFF,green/K07200%09%23FFFFFF,red/K18584%09%23FFFFFF,green/K06087%09%23FFFFFF,purple/K12751%09%23FFFFFF,green/K04354%09%23FFFFFF,red/K21111%09%23FFFFFF,red/K06448%09%23FFFFFF,red/
chx00130	Ubiquinone and other terpenoid-quinone biosynthesis	Metabolism	Metabolism of cofactors and vitamins	0	1	1	11	0.615344	1	-	ENSCHIG00000025722	http://www.kegg.jp/kegg-bin/show_pathway?map00130/K00355%09%23FFFFFF,green/
chx04917	Prolactin signaling pathway	Organismal Systems	Endocrine system	5	1	6	77	0.626436	1	ENSCHIG00000010693,ENSCHIG00000008516,ENSCHIG00000016409,ENSCHIG00000015014,ENSCHIG00000012750	ENSCHIG00000005935	http://www.kegg.jp/kegg-bin/show_pathway?map04917/K07593%09%23FFFFFF,red/K17448%09%23FFFFFF,red/K05473%09%23FFFFFF,red/K04248%09%23FFFFFF,green/K05439%09%23FFFFFF,red/
chx00230	Purine metabolism	Metabolism	Nucleotide metabolism	9	1	10	128	0.628887	1	ENSCHIG00000013332,ENSCHIG00000024664,ENSCHIG00000010048,ENSCHIG00000010567,ENSCHIG00000026605,ENSCHIG00000026047,ENSCHIG00000022348,ENSCHIG00000014579,ENSCHIG00000009873	ENSCHIG00000010651	http://www.kegg.jp/kegg-bin/show_pathway?map00230/K12320%09%23FFFFFF,red/K08048%09%23FFFFFF,red/K19970%09%23FFFFFF,green/K01081%09%23FFFFFF,red/K11265%09%23FFFFFF,red/K01490%09%23FFFFFF,red/K12319%09%23FFFFFF,red/K01513%09%23FFFFFF,red/K01509%09%23FFFFFF,red/
chx04390	Hippo signaling pathway	Environmental Information Processing	Signal transduction	9	2	11	144	0.66037	1	ENSCHIG00000010429,ENSCHIG00000010768,ENSCHIG00000014943,ENSCHIG00000012502,ENSCHIG00000024227,ENSCHIG00000007513,ENSCHIG00000025316,ENSCHIG00000012951,ENSCHIG00000017600	ENSCHIG00000026550,ENSCHIG00000025558	http://www.kegg.jp/kegg-bin/show_pathway?map04390/K16198%09%23FFFFFF,green/K04665%09%23FFFFFF,red/K16798%09%23FFFFFF,red/K04492%09%23FFFFFF,red/K04490%09%23FFFFFF,red/K04663%09%23FFFFFF,red/K16620%09%23FFFFFF,green/K04354%09%23FFFFFF,red/K21283%09%23FFFFFF,red/K04664%09%23FFFFFF,red/K02375%09%23FFFFFF,red/
chx04015	Rap1 signaling pathway	Environmental Information Processing	Signal transduction	13	2	15	195	0.66257	1	ENSCHIG00000024886,ENSCHIG00000020683,ENSCHIG00000012390,ENSCHIG00000013629,ENSCHIG00000026047,ENSCHIG00000007485,ENSCHIG00000017828,ENSCHIG00000017883,ENSCHIG00000012683,ENSCHIG00000024073,ENSCHIG00000005373,ENSCHIG00000023776,ENSCHIG00000013149	ENSCHIG00000021423,ENSCHIG00000025211	http://www.kegg.jp/kegg-bin/show_pathway?map04015/K05461%09%23FFFFFF,green/K04534%09%23FFFFFF,red/K08048%09%23FFFFFF,red/K05209%09%23FFFFFF,red/K05629%09%23FFFFFF,red/K05449%09%23FFFFFF,red/K05858%09%23FFFFFF,red/K17700%09%23FFFFFF,red/K07361%09%23FFFFFF,red/K04358%09%23FFFFFF,red/K02183%09%23FFFFFF,green/K05718%09%23FFFFFF,red/K17704%09%23FFFFFF,red/
chx05145	Toxoplasmosis	Human Diseases	Infectious diseases: Parasitic	7	1	8	106	0.664523	1	ENSCHIG00000026322,ENSCHIG00000017883,ENSCHIG00000022158,ENSCHIG00000010527,ENSCHIG00000014302,ENSCHIG00000016322,ENSCHIG00000017010	ENSCHIG00000019614	http://www.kegg.jp/kegg-bin/show_pathway?map05145/K06245%09%23FFFFFF,red/K04534%09%23FFFFFF,red/K12473%09%23FFFFFF,green/K06752%09%23FFFFFF,red/K02161%09%23FFFFFF,red/K06246%09%23FFFFFF,red/
chx04910	Insulin signaling pathway	Organismal Systems	Endocrine system	6	4	10	132	0.667489	1	ENSCHIG00000023341,ENSCHIG00000000380,ENSCHIG00000020166,ENSCHIG00000020615,ENSCHIG00000010693,ENSCHIG00000004184	ENSCHIG00000021423,ENSCHIG00000011255,ENSCHIG00000019087,ENSCHIG00000017472	http://www.kegg.jp/kegg-bin/show_pathway?map04910/K17448%09%23FFFFFF,red/K01946%09%23FFFFFF,red/K03841%09%23FFFFFF,green/K01596%09%23FFFFFF,red/K07200%09%23FFFFFF,red/K07205%09%23FFFFFF,green/K02183%09%23FFFFFF,green/K17446%09%23FFFFFF,red/K00688%09%23FFFFFF,green/K00693%09%23FFFFFF,red/
chx00040	Pentose and glucuronate interconversions	Metabolism	Carbohydrate metabolism	2	0	2	27	0.669447	1	ENSCHIG00000020337,ENSCHIG00000022816	-	http://www.kegg.jp/kegg-bin/show_pathway?map00040/K00699%09%23FFFFFF,red/
chx04920	Adipocytokine signaling pathway	Organismal Systems	Endocrine system	5	0	5	68	0.677465	1	ENSCHIG00000023341,ENSCHIG00000000380,ENSCHIG00000020615,ENSCHIG00000011482,ENSCHIG00000004184	-	http://www.kegg.jp/kegg-bin/show_pathway?map04920/K17446%09%23FFFFFF,red/K01946%09%23FFFFFF,red/K15013%09%23FFFFFF,red/K01596%09%23FFFFFF,red/K07200%09%23FFFFFF,red/
chx00240	Pyrimidine metabolism	Metabolism	Nucleotide metabolism	2	2	4	55	0.681782	1	ENSCHIG00000024664,ENSCHIG00000026605	ENSCHIG00000025287,ENSCHIG00000010651	http://www.kegg.jp/kegg-bin/show_pathway?map00240/K01464%09%23FFFFFF,green/K19970%09%23FFFFFF,green/K01513%09%23FFFFFF,red/K01081%09%23FFFFFF,red/
chx00533	Glycosaminoglycan biosynthesis - keratan sulfate	Metabolism	Glycan biosynthesis and metabolism	0	1	1	14	0.703622	1	-	ENSCHIG00000019995	http://www.kegg.jp/kegg-bin/show_pathway?map00533/K07969%09%23FFFFFF,green/
chx05165	Human papillomavirus infection	Human Diseases	Infectious diseases: Viral	15	9	24	315	0.704552	1	ENSCHIG00000007513,ENSCHIG00000025296,ENSCHIG00000010899,ENSCHIG00000026322,ENSCHIG00000026228,ENSCHIG00000022236,ENSCHIG00000024337,ENSCHIG00000013972,ENSCHIG00000010768,ENSCHIG00000014943,ENSCHIG00000009616,ENSCHIG00000017010,ENSCHIG00000009082,ENSCHIG00000024364,ENSCHIG00000022754	ENSCHIG00000008493,ENSCHIG00000012576,ENSCHIG00000017558,ENSCHIG00000017966,ENSCHIG00000022809,ENSCHIG00000022125,ENSCHIG00000019087,ENSCHIG00000026168,ENSCHIG00000016526	http://www.kegg.jp/kegg-bin/show_pathway?map05165/K06245%09%23FFFFFF,red/K06589%09%23FFFFFF,red/K02148%09%23FFFFFF,green/K06246%09%23FFFFFF,red/K02150%09%23FFFFFF,green/K07205%09%23FFFFFF,green/K04354%09%23FFFFFF,red/K06237%09%23FFFFFF,green/K04389%09%23FFFFFF,red/K02151%09%23FFFFFF,green/K06751%09%23FFFFFF,red/K09048%09%23FFFFFF,red/K14009%09%23FFFFFF,green/K06252%09%23FFFFFF,red/K06588%09%23FFF…
chx04540	Gap junction	Cellular Processes	Cellular community - eukaryotes	5	1	6	84	0.709305	1	ENSCHIG00000026047,ENSCHIG00000016921,ENSCHIG00000007485,ENSCHIG00000016600,ENSCHIG00000014579	ENSCHIG00000025595	http://www.kegg.jp/kegg-bin/show_pathway?map04540/K04959%09%23FFFFFF,red/K04157%09%23FFFFFF,red/K07375%09%23FFFFFF,green/K08048%09%23FFFFFF,red/K12319%09%23FFFFFF,red/K05858%09%23FFFFFF,red/
chx04114	Oocyte meiosis	Cellular Processes	Cell growth and death	5	3	8	111	0.714251	1	ENSCHIG00000022562,ENSCHIG00000013739,ENSCHIG00000026047,ENSCHIG00000016600,ENSCHIG00000026000	ENSCHIG00000021423,ENSCHIG00000025558,ENSCHIG00000022582	http://www.kegg.jp/kegg-bin/show_pathway?map04114/K16198%09%23FFFFFF,green/K04959%09%23FFFFFF,red/K11580%09%23FFFFFF,red/K02183%09%23FFFFFF,green/K13055%09%23FFFFFF,red/K08048%09%23FFFFFF,red/K02602%09%23FFFFFF,purple/
chx05222	Small cell lung cancer	Human Diseases	Cancers: Specific types	3	3	6	85	0.720051	1	ENSCHIG00000026322,ENSCHIG00000016322,ENSCHIG00000017010	ENSCHIG00000022125,ENSCHIG00000026168,ENSCHIG00000011819	http://www.kegg.jp/kegg-bin/show_pathway?map05222/K06245%09%23FFFFFF,red/K06237%09%23FFFFFF,green/K04402%09%23FFFFFF,green/K02161%09%23FFFFFF,red/K06246%09%23FFFFFF,red/
chx04213	Longevity regulating pathway - multiple species	Organismal Systems	Aging	3	1	4	58	0.721764	1	ENSCHIG00000023341,ENSCHIG00000000380,ENSCHIG00000026047	ENSCHIG00000009947	http://www.kegg.jp/kegg-bin/show_pathway?map04213/K04564%09%23FFFFFF,green/K17446%09%23FFFFFF,red/K08048%09%23FFFFFF,red/K07200%09%23FFFFFF,red/
chx00604	Glycosphingolipid biosynthesis - ganglio series	Metabolism	Glycan biosynthesis and metabolism	0	1	1	15	0.728295	1	-	ENSCHIG00000014228	http://www.kegg.jp/kegg-bin/show_pathway?map00604/K12309%09%23FFFFFF,green/
chx04072	Phospholipase D signaling pathway	Environmental Information Processing	Signal transduction	8	2	10	139	0.729103	1	ENSCHIG00000015820,ENSCHIG00000026047,ENSCHIG00000009050,ENSCHIG00000007485,ENSCHIG00000026712,ENSCHIG00000010693,ENSCHIG00000018297,ENSCHIG00000026459	ENSCHIG00000022600,ENSCHIG00000025211	http://www.kegg.jp/kegg-bin/show_pathway?map04072/K05461%09%23FFFFFF,green/K17448%09%23FFFFFF,red/K00901%09%23FFFFFF,red/K08048%09%23FFFFFF,red/K16342%09%23FFFFFF,red/K01080%09%23FFFFFF,green/K05858%09%23FFFFFF,red/K01528%09%23FFFFFF,red/
chx00630	Glyoxylate and dicarboxylate metabolism	Metabolism	Carbohydrate metabolism	1	1	2	32	0.757848	1	ENSCHIG00000022064	ENSCHIG00000017426	http://www.kegg.jp/kegg-bin/show_pathway?map00630/K00281%09%23FFFFFF,red/K00626%09%23FFFFFF,green/
chx05230	Central carbon metabolism in cancer	Human Diseases	Cancers: Overview	2	2	4	61	0.757896	1	ENSCHIG00000006089,ENSCHIG00000008516	ENSCHIG00000023266,ENSCHIG00000025820	http://www.kegg.jp/kegg-bin/show_pathway?map05230/K07593%09%23FFFFFF,red/K00850%09%23FFFFFF,green/K03176%09%23FFFFFF,green/K05092%09%23FFFFFF,red/
chx05226	Gastric cancer	Human Diseases	Cancers: Specific types	8	2	10	143	0.760721	1	ENSCHIG00000024886,ENSCHIG00000010768,ENSCHIG00000013629,ENSCHIG00000010693,ENSCHIG00000007513,ENSCHIG00000012683,ENSCHIG00000025316,ENSCHIG00000016322	ENSCHIG00000011819,ENSCHIG00000015183	http://www.kegg.jp/kegg-bin/show_pathway?map05226/K17448%09%23FFFFFF,red/K04492%09%23FFFFFF,red/K04402%09%23FFFFFF,green/K04490%09%23FFFFFF,red/K02161%09%23FFFFFF,red/K04358%09%23FFFFFF,red/K22244%09%23FFFFFF,green/K02375%09%23FFFFFF,red/
chx05132	Salmonella infection	Human Diseases	Infectious diseases: Bacterial	1	4	5	76	0.768314	1	ENSCHIG00000024732	ENSCHIG00000015054,ENSCHIG00000017166,ENSCHIG00000026294,ENSCHIG00000013760	http://www.kegg.jp/kegg-bin/show_pathway?map05132/K10407%09%23FFFFFF,green/K05754%09%23FFFFFF,green/K10415%09%23FFFFFF,green/K05748%09%23FFFFFF,red/
chx04933	AGE-RAGE signaling pathway in diabetic complications	Human Diseases	Endocrine and metabolic diseases	4	2	6	91	0.778684	1	ENSCHIG00000021611,ENSCHIG00000016322,ENSCHIG00000023776,ENSCHIG00000007485	ENSCHIG00000022125,ENSCHIG00000026168	http://www.kegg.jp/kegg-bin/show_pathway?map04933/K21423%09%23FFFFFF,red/K06237%09%23FFFFFF,green/K05449%09%23FFFFFF,red/K05858%09%23FFFFFF,red/K02161%09%23FFFFFF,red/
chx00510	N-Glycan biosynthesis	Metabolism	Glycan biosynthesis and metabolism	0	3	3	49	0.785789	1	-	ENSCHIG00000001909,ENSCHIG00000017326,ENSCHIG00000027215	http://www.kegg.jp/kegg-bin/show_pathway?map00510/K09659%09%23FFFFFF,green/K12668%09%23FFFFFF,green/K00744%09%23FFFFFF,green/
chx05215	Prostate cancer	Human Diseases	Cancers: Specific types	6	0	6	92	0.787492	1	ENSCHIG00000016983,ENSCHIG00000026228,ENSCHIG00000010768,ENSCHIG00000025316,ENSCHIG00000016322,ENSCHIG00000022679	-	http://www.kegg.jp/kegg-bin/show_pathway?map05215/K01403%09%23FFFFFF,red/K09048%09%23FFFFFF,red/K04492%09%23FFFFFF,red/K01394%09%23FFFFFF,red/K04490%09%23FFFFFF,red/K02161%09%23FFFFFF,red/
chx00730	Thiamine metabolism	Metabolism	Metabolism of cofactors and vitamins	1	0	1	18	0.790669	1	ENSCHIG00000009791	-	http://www.kegg.jp/kegg-bin/show_pathway?map00730/K01077%09%23FFFFFF,red/
chx04662	B cell receptor signaling pathway	Organismal Systems	Immune system	4	0	4	65	0.800282	1	ENSCHIG00000000807,ENSCHIG00000018691,ENSCHIG00000011155,ENSCHIG00000027171	-	http://www.kegg.jp/kegg-bin/show_pathway?map04662/K03084%09%23FFFFFF,red/K12229%09%23FFFFFF,red/K05730%09%23FFFFFF,red/K12560%09%23FFFFFF,red/
chx05221	Acute myeloid leukemia	Human Diseases	Cancers: Specific types	3	1	4	65	0.800282	1	ENSCHIG00000006089,ENSCHIG00000010768,ENSCHIG00000025316	ENSCHIG00000019087	http://www.kegg.jp/kegg-bin/show_pathway?map05221/K07205%09%23FFFFFF,green/K04492%09%23FFFFFF,red/K05092%09%23FFFFFF,red/K04490%09%23FFFFFF,red/
chx04070	Phosphatidylinositol signaling system	Environmental Information Processing	Signal transduction	5	1	6	96	0.820063	1	ENSCHIG00000016600,ENSCHIG00000018691,ENSCHIG00000015820,ENSCHIG00000012002,ENSCHIG00000007485	ENSCHIG00000021423	http://www.kegg.jp/kegg-bin/show_pathway?map04070/K03084%09%23FFFFFF,red/K04959%09%23FFFFFF,red/K00981%09%23FFFFFF,red/K02183%09%23FFFFFF,green/K00901%09%23FFFFFF,red/K05858%09%23FFFFFF,red/
chx04217	Necroptosis	Cellular Processes	Cell growth and death	7	3	10	152	0.822187	1	ENSCHIG00000009050,ENSCHIG00000022754,ENSCHIG00000015572,ENSCHIG00000026712,ENSCHIG00000016322,ENSCHIG00000026459,ENSCHIG00000010412	ENSCHIG00000011255,ENSCHIG00000026699,ENSCHIG00000017204	http://www.kegg.jp/kegg-bin/show_pathway?map04217/K04389%09%23FFFFFF,red/K17595%09%23FFFFFF,green/K16342%09%23FFFFFF,red/K05863%09%23FFFFFF,green/K02161%09%23FFFFFF,red/K00688%09%23FFFFFF,green/K13625%09%23FFFFFF,red/K04722%09%23FFFFFF,red/
chx04370	VEGF signaling pathway	Environmental Information Processing	Signal transduction	3	0	3	53	0.828503	1	ENSCHIG00000009050,ENSCHIG00000026712,ENSCHIG00000026459	-	http://www.kegg.jp/kegg-bin/show_pathway?map04370/K16342%09%23FFFFFF,red/
chx04722	Neurotrophin signaling pathway	Organismal Systems	Nervous system	4	3	7	112	0.833127	1	ENSCHIG00000022754,ENSCHIG00000010693,ENSCHIG00000016772,ENSCHIG00000016322	ENSCHIG00000023266,ENSCHIG00000021423,ENSCHIG00000025878	http://www.kegg.jp/kegg-bin/show_pathway?map04722/K04389%09%23FFFFFF,red/K17448%09%23FFFFFF,red/K02183%09%23FFFFFF,green/K03176%09%23FFFFFF,green/K12458%09%23FFFFFF,red/K12462%09%23FFFFFF,green/K02161%09%23FFFFFF,red/
chx05218	Melanoma	Human Diseases	Cancers: Specific types	3	1	4	69	0.836455	1	ENSCHIG00000024886,ENSCHIG00000013629,ENSCHIG00000012683	ENSCHIG00000011819	http://www.kegg.jp/kegg-bin/show_pathway?map05218/K04358%09%23FFFFFF,red/K04402%09%23FFFFFF,green/
chx05224	Breast cancer	Human Diseases	Cancers: Specific types	8	1	9	141	0.839059	1	ENSCHIG00000024886,ENSCHIG00000015014,ENSCHIG00000010768,ENSCHIG00000013629,ENSCHIG00000010693,ENSCHIG00000012683,ENSCHIG00000007513,ENSCHIG00000025316	ENSCHIG00000011819	http://www.kegg.jp/kegg-bin/show_pathway?map05224/K04358%09%23FFFFFF,red/K17448%09%23FFFFFF,red/K05473%09%23FFFFFF,red/K04492%09%23FFFFFF,red/K04402%09%23FFFFFF,green/K02375%09%23FFFFFF,red/K04490%09%23FFFFFF,red/
chx04062	Chemokine signaling pathway	Organismal Systems	Immune system	10	1	11	169	0.840956	1	ENSCHIG00000026047,ENSCHIG00000012696,ENSCHIG00000007485,ENSCHIG00000020902,ENSCHIG00000027054,ENSCHIG00000011175,ENSCHIG00000010693,ENSCHIG00000011155,ENSCHIG00000026192,ENSCHIG00000023547	ENSCHIG00000024748	http://www.kegg.jp/kegg-bin/show_pathway?map04062/K17448%09%23FFFFFF,red/K08048%09%23FFFFFF,red/K05730%09%23FFFFFF,red/K07363%09%23FFFFFF,red/K05858%09%23FFFFFF,red/K12366%09%23FFFFFF,red/K10029%09%23FFFFFF,red/K04546%09%23FFFFFF,green/K07825%09%23FFFFFF,red/K21083%09%23FFFFFF,red/K13072%09%23FFFFFF,red/
chx05214	Glioma	Human Diseases	Cancers: Specific types	1	3	4	70	0.844591	1	ENSCHIG00000010693	ENSCHIG00000021423,ENSCHIG00000011819,ENSCHIG00000018171	http://www.kegg.jp/kegg-bin/show_pathway?map05214/K17448%09%23FFFFFF,red/K02183%09%23FFFFFF,green/K08794%09%23FFFFFF,green/K04402%09%23FFFFFF,green/
chx05152	Tuberculosis	Human Diseases	Infectious diseases: Bacterial	9	2	11	170	0.846266	1	ENSCHIG00000009303,ENSCHIG00000022158,ENSCHIG00000010527,ENSCHIG00000014302,ENSCHIG00000022236,ENSCHIG00000004247,ENSCHIG00000016322,ENSCHIG00000014130,ENSCHIG00000027171	ENSCHIG00000017558,ENSCHIG00000021423	http://www.kegg.jp/kegg-bin/show_pathway?map05152/K06462%09%23FFFFFF,red/K02161%09%23FFFFFF,red/K06505%09%23FFFFFF,red/K10074%09%23FFFFFF,red/K02183%09%23FFFFFF,green/K02146%09%23FFFFFF,purple/K06752%09%23FFFFFF,red/K12560%09%23FFFFFF,red/
chx00340	Histidine metabolism	Metabolism	Amino acid metabolism	1	0	1	22	0.852167	1	ENSCHIG00000010212	-	http://www.kegg.jp/kegg-bin/show_pathway?map00340/K00546%09%23FFFFFF,red/
chx05213	Endometrial cancer	Human Diseases	Cancers: Specific types	2	1	3	56	0.855551	1	ENSCHIG00000010768,ENSCHIG00000025316	ENSCHIG00000011819	http://www.kegg.jp/kegg-bin/show_pathway?map05213/K04492%09%23FFFFFF,red/K04402%09%23FFFFFF,green/K04490%09%23FFFFFF,red/
chx00534	Glycosaminoglycan biosynthesis - heparan sulfate / heparin	Metabolism	Glycan biosynthesis and metabolism	1	0	1	23	0.864481	1	ENSCHIG00000019513	-	http://www.kegg.jp/kegg-bin/show_pathway?map00534/K08104%09%23FFFFFF,red/
chx04115	p53 signaling pathway	Cellular Processes	Cell growth and death	1	3	4	73	0.866978	1	ENSCHIG00000016322	ENSCHIG00000011819,ENSCHIG00000009721,ENSCHIG00000025074	http://www.kegg.jp/kegg-bin/show_pathway?map04115/K10137%09%23FFFFFF,green/K10135%09%23FFFFFF,green/K04402%09%23FFFFFF,green/K02161%09%23FFFFFF,red/
chx00562	Inositol phosphate metabolism	Metabolism	Carbohydrate metabolism	3	1	4	73	0.866978	1	ENSCHIG00000007485,ENSCHIG00000024716,ENSCHIG00000018691	ENSCHIG00000016031	http://www.kegg.jp/kegg-bin/show_pathway?map00562/K03084%09%23FFFFFF,red/K01803%09%23FFFFFF,green/K05858%09%23FFFFFF,red/K19006%09%23FFFFFF,red/
chx05034	Alcoholism	Human Diseases	Substance dependence	6	4	10	161	0.870873	1	ENSCHIG00000026228,ENSCHIG00000012696,ENSCHIG00000017828,ENSCHIG00000010693,ENSCHIG00000017883,ENSCHIG00000016252	ENSCHIG00000013689,ENSCHIG00000021423,ENSCHIG00000022780,ENSCHIG00000024748	http://www.kegg.jp/kegg-bin/show_pathway?map05034/K15840%09%23FFFFFF,red/K17448%09%23FFFFFF,red/K01593%09%23FFFFFF,green/K09048%09%23FFFFFF,red/K04534%09%23FFFFFF,red/K05209%09%23FFFFFF,red/K15985%09%23FFFFFF,green/K07825%09%23FFFFFF,red/K04546%09%23FFFFFF,green/K02183%09%23FFFFFF,green/
chx01522	Endocrine resistance	Human Diseases	Drug resistance: Antineoplastic	5	0	5	90	0.878546	1	ENSCHIG00000010693,ENSCHIG00000016983,ENSCHIG00000021030,ENSCHIG00000016322,ENSCHIG00000026047	-	http://www.kegg.jp/kegg-bin/show_pathway?map01522/K01403%09%23FFFFFF,red/K17448%09%23FFFFFF,red/K08048%09%23FFFFFF,red/K05664%09%23FFFFFF,red/K02161%09%23FFFFFF,red/
chx05146	Amoebiasis	Human Diseases	Infectious diseases: Parasitic	3	2	5	90	0.878546	1	ENSCHIG00000026322,ENSCHIG00000007485,ENSCHIG00000017010	ENSCHIG00000022125,ENSCHIG00000026168	http://www.kegg.jp/kegg-bin/show_pathway?map05146/K06245%09%23FFFFFF,red/K06237%09%23FFFFFF,green/K05858%09%23FFFFFF,red/K06246%09%23FFFFFF,red/
chx03050	Proteasome	Genetic Information Processing	Folding, sorting and degradation	0	2	2	43	0.88323	1	-	ENSCHIG00000021513,ENSCHIG00000007021	http://www.kegg.jp/kegg-bin/show_pathway?map03050/K11599%09%23FFFFFF,green/K02741%09%23FFFFFF,green/
chx04660	T cell receptor signaling pathway	Organismal Systems	Immune system	5	0	5	92	0.889918	1	ENSCHIG00000020683,ENSCHIG00000027054,ENSCHIG00000024943,ENSCHIG00000011155,ENSCHIG00000015296	-	http://www.kegg.jp/kegg-bin/show_pathway?map04660/K07361%09%23FFFFFF,red/K07366%09%23FFFFFF,red/K06713%09%23FFFFFF,red/K05730%09%23FFFFFF,red/K07363%09%23FFFFFF,red/
chx00310	Lysine degradation	Metabolism	Amino acid metabolism	1	2	3	62	0.898649	1	ENSCHIG00000014610	ENSCHIG00000014870,ENSCHIG00000017426	http://www.kegg.jp/kegg-bin/show_pathway?map00310/K00626%09%23FFFFFF,green/K11703%09%23FFFFFF,green/K20796%09%23FFFFFF,red/
chx00561	Glycerolipid metabolism	Metabolism	Lipid metabolism	2	1	3	62	0.898649	1	ENSCHIG00000015820,ENSCHIG00000011772	ENSCHIG00000022600	http://www.kegg.jp/kegg-bin/show_pathway?map00561/K00901%09%23FFFFFF,red/K14075%09%23FFFFFF,red/K01080%09%23FFFFFF,green/
chx04392	Hippo signaling pathway - multiple species	Environmental Information Processing	Signal transduction	1	0	1	27	0.904308	1	ENSCHIG00000015932	-	http://www.kegg.jp/kegg-bin/show_pathway?map04392/K16669%09%23FFFFFF,red/
chx04360	Axon guidance	Organismal Systems	Development	7	3	10	169	0.904568	1	ENSCHIG00000019201,ENSCHIG00000013837,ENSCHIG00000021120,ENSCHIG00000017686,ENSCHIG00000008645,ENSCHIG00000026005,ENSCHIG00000011034	ENSCHIG00000020693,ENSCHIG00000025096,ENSCHIG00000015544	http://www.kegg.jp/kegg-bin/show_pathway?map04360/K06521%09%23FFFFFF,red/K06838%09%23FFFFFF,red/K07525%09%23FFFFFF,red/K06225%09%23FFFFFF,red/K07529%09%23FFFFFF,red/K05104%09%23FFFFFF,green/K07526%09%23FFFFFF,red/K06529%09%23FFFFFF,green/K06843%09%23FFFFFF,red/K05108%09%23FFFFFF,green/
chx04066	HIF-1 signaling pathway	Environmental Information Processing	Signal transduction	1	4	5	97	0.914412	1	ENSCHIG00000016322	ENSCHIG00000021497,ENSCHIG00000015198,ENSCHIG00000027016,ENSCHIG00000019087	http://www.kegg.jp/kegg-bin/show_pathway?map04066/K07205%09%23FFFFFF,green/K03872%09%23FFFFFF,green/K06503%09%23FFFFFF,green/K14736%09%23FFFFFF,green/K02161%09%23FFFFFF,red/
chx05322	Systemic lupus erythematosus	Human Diseases	Immune diseases	6	0	6	113	0.916703	1	ENSCHIG00000021210,ENSCHIG00000017828,ENSCHIG00000022158,ENSCHIG00000010527,ENSCHIG00000014302,ENSCHIG00000009590	-	http://www.kegg.jp/kegg-bin/show_pathway?map05322/K05412%09%23FFFFFF,red/K05209%09%23FFFFFF,red/K06752%09%23FFFFFF,red/K03995%09%23FFFFFF,red/
chx03020	RNA polymerase	Genetic Information Processing	Transcription	0	1	1	29	0.919593	1	-	ENSCHIG00000012907	http://www.kegg.jp/kegg-bin/show_pathway?map03020/K03014%09%23FFFFFF,green/
chx05140	Leishmaniasis	Human Diseases	Infectious diseases: Parasitic	3	0	3	66	0.920558	1	ENSCHIG00000022158,ENSCHIG00000010527,ENSCHIG00000014302	-	http://www.kegg.jp/kegg-bin/show_pathway?map05140/K06752%09%23FFFFFF,red/
chx05144	Malaria	Human Diseases	Infectious diseases: Parasitic	2	0	2	49	0.92305	1	ENSCHIG00000011749,ENSCHIG00000012390	-	http://www.kegg.jp/kegg-bin/show_pathway?map05144/K06728%09%23FFFFFF,red/K05718%09%23FFFFFF,red/
chx04520	Adherens junction	Cellular Processes	Cellular community - eukaryotes	3	0	3	67	0.925313	1	ENSCHIG00000010768,ENSCHIG00000024732,ENSCHIG00000025316	-	http://www.kegg.jp/kegg-bin/show_pathway?map04520/K04492%09%23FFFFFF,red/K04490%09%23FFFFFF,red/K05748%09%23FFFFFF,red/
chx00512	Mucin type O-glycan biosynthesis	Metabolism	Glycan biosynthesis and metabolism	1	0	1	30	0.926294	1	ENSCHIG00000017266	-	http://www.kegg.jp/kegg-bin/show_pathway?map00512/K00710%09%23FFFFFF,red/
chx04210	Apoptosis	Cellular Processes	Cell growth and death	5	3	8	146	0.926531	1	ENSCHIG00000022754,ENSCHIG00000015572,ENSCHIG00000016600,ENSCHIG00000011339,ENSCHIG00000016322	ENSCHIG00000023266,ENSCHIG00000025426,ENSCHIG00000011819	http://www.kegg.jp/kegg-bin/show_pathway?map04210/K04959%09%23FFFFFF,red/K04389%09%23FFFFFF,red/K03176%09%23FFFFFF,green/K04402%09%23FFFFFF,green/K02161%09%23FFFFFF,red/K01363%09%23FFFFFF,green/K06114%09%23FFFFFF,red/K04722%09%23FFFFFF,red/
chx05210	Colorectal cancer	Human Diseases	Cancers: Specific types	3	1	4	84	0.926904	1	ENSCHIG00000010768,ENSCHIG00000025316,ENSCHIG00000016322	ENSCHIG00000011819	http://www.kegg.jp/kegg-bin/show_pathway?map05210/K04492%09%23FFFFFF,red/K04402%09%23FFFFFF,green/K04490%09%23FFFFFF,red/K02161%09%23FFFFFF,red/
chx00330	Arginine and proline metabolism	Metabolism	Amino acid metabolism	1	1	2	50	0.928293	1	ENSCHIG00000006579	ENSCHIG00000024327	http://www.kegg.jp/kegg-bin/show_pathway?map00330/K01581%09%23FFFFFF,red/K14454%09%23FFFFFF,green/
chx00520	Amino sugar and nucleotide sugar metabolism	Metabolism	Carbohydrate metabolism	2	0	2	50	0.928293	1	ENSCHIG00000024796,ENSCHIG00000026080	-	http://www.kegg.jp/kegg-bin/show_pathway?map00520/K00326%09%23FFFFFF,red/K01183%09%23FFFFFF,red/
chx04136	Autophagy - other	Cellular Processes	Transport and catabolism	0	1	1	31	0.932438	1	-	ENSCHIG00000017777	http://www.kegg.jp/kegg-bin/show_pathway?map04136/K08342%09%23FFFFFF,green/
chx05202	Transcriptional misregulation in cancer	Human Diseases	Cancers: Overview	6	4	10	178	0.933354	1	ENSCHIG00000016983,ENSCHIG00000026198,ENSCHIG00000006089,ENSCHIG00000015877,ENSCHIG00000019860,ENSCHIG00000022679	ENSCHIG00000023266,ENSCHIG00000010829,ENSCHIG00000011819,ENSCHIG00000026842	http://www.kegg.jp/kegg-bin/show_pathway?map05202/K05199%09%23FFFFFF,green/K08530%09%23FFFFFF,red/K22046%09%23FFFFFF,red/K03176%09%23FFFFFF,green/K01394%09%23FFFFFF,red/K06532%09%23FFFFFF,red/K04402%09%23FFFFFF,green/K01403%09%23FFFFFF,red/K05092%09%23FFFFFF,red/K06056%09%23FFFFFF,green/
chx04130	SNARE interactions in vesicular transport	Genetic Information Processing	Folding, sorting and degradation	1	0	1	32	0.93807	1	ENSCHIG00000016537	-	http://www.kegg.jp/kegg-bin/show_pathway?map04130/K08486%09%23FFFFFF,red/
chx05020	Prion diseases	Human Diseases	Neurodegenerative diseases	1	0	1	32	0.93807	1	ENSCHIG00000021210	-	http://www.kegg.jp/kegg-bin/show_pathway?map05020/K03995%09%23FFFFFF,red/
chx04215	Apoptosis - multiple species	Cellular Processes	Cell growth and death	1	0	1	33	0.943233	1	ENSCHIG00000016322	-	http://www.kegg.jp/kegg-bin/show_pathway?map04215/K02161%09%23FFFFFF,red/
chx05142	Chagas disease (American trypanosomiasis)	Human Diseases	Infectious diseases: Parasitic	5	0	5	106	0.946642	1	ENSCHIG00000017883,ENSCHIG00000014943,ENSCHIG00000024353,ENSCHIG00000007485,ENSCHIG00000022754	-	http://www.kegg.jp/kegg-bin/show_pathway?map05142/K04389%09%23FFFFFF,red/K04354%09%23FFFFFF,red/K04534%09%23FFFFFF,red/K01283%09%23FFFFFF,red/K05858%09%23FFFFFF,red/
chx04310	Wnt signaling pathway	Environmental Information Processing	Signal transduction	7	0	7	138	0.947358	1	ENSCHIG00000007513,ENSCHIG00000017267,ENSCHIG00000022144,ENSCHIG00000025316,ENSCHIG00000010768,ENSCHIG00000007485,ENSCHIG00000022955	-	http://www.kegg.jp/kegg-bin/show_pathway?map04310/K04492%09%23FFFFFF,red/K03213%09%23FFFFFF,red/K19882%09%23FFFFFF,red/K05858%09%23FFFFFF,red/K02375%09%23FFFFFF,red/K04490%09%23FFFFFF,red/K02176%09%23FFFFFF,red/
chx04621	NOD-like receptor signaling pathway	Organismal Systems	Immune system	6	2	8	155	0.951019	1	ENSCHIG00000017585,ENSCHIG00000007485,ENSCHIG00000016600,ENSCHIG00000026972,ENSCHIG00000016322,ENSCHIG00000024376	ENSCHIG00000025426,ENSCHIG00000013447	http://www.kegg.jp/kegg-bin/show_pathway?map04621/K04977%09%23FFFFFF,red/K04959%09%23FFFFFF,red/K03671%09%23FFFFFF,green/K04612%09%23FFFFFF,red/K20864%09%23FFFFFF,red/K05858%09%23FFFFFF,red/K02161%09%23FFFFFF,red/K01363%09%23FFFFFF,green/
chx04625	C-type lectin receptor signaling pathway	Organismal Systems	Immune system	3	1	4	93	0.95648	1	ENSCHIG00000016600,ENSCHIG00000011175,ENSCHIG00000009303	ENSCHIG00000021423	http://www.kegg.jp/kegg-bin/show_pathway?map04625/K04959%09%23FFFFFF,red/K10074%09%23FFFFFF,red/K02183%09%23FFFFFF,green/K21083%09%23FFFFFF,red/
chx01521	EGFR tyrosine kinase inhibitor resistance	Human Diseases	Drug resistance: Antineoplastic	2	1	3	77	0.960367	1	ENSCHIG00000010693,ENSCHIG00000016322	ENSCHIG00000019087	http://www.kegg.jp/kegg-bin/show_pathway?map01521/K07205%09%23FFFFFF,green/K17448%09%23FFFFFF,red/K02161%09%23FFFFFF,red/
chx04919	Thyroid hormone signaling pathway	Organismal Systems	Endocrine system	2	3	5	112	0.961547	1	ENSCHIG00000007485,ENSCHIG00000022273	ENSCHIG00000003894,ENSCHIG00000027094,ENSCHIG00000017191	http://www.kegg.jp/kegg-bin/show_pathway?map04919/K01539%09%23FFFFFF,green/K01540%09%23FFFFFF,purple/K05858%09%23FFFFFF,red/
chx04144	Endocytosis	Cellular Processes	Transport and catabolism	9	4	13	236	0.961635	1	ENSCHIG00000000522,ENSCHIG00000023207,ENSCHIG00000016545,ENSCHIG00000020495,ENSCHIG00000006485,ENSCHIG00000018297,ENSCHIG00000017026,ENSCHIG00000025022,ENSCHIG00000024364	ENSCHIG00000015054,ENSCHIG00000017166,ENSCHIG00000019614,ENSCHIG00000027016	http://www.kegg.jp/kegg-bin/show_pathway?map04144/K12471%09%23FFFFFF,red/K17848%09%23FFFFFF,red/K12562%09%23FFFFFF,red/K06751%09%23FFFFFF,red/K05070%09%23FFFFFF,red/K06503%09%23FFFFFF,green/K12494%09%23FFFFFF,red/K05754%09%23FFFFFF,green/K01528%09%23FFFFFF,red/K12495%09%23FFFFFF,red/K19475%09%23FFFFFF,red/K12473%09%23FFFFFF,green/
chx05219	Bladder cancer	Human Diseases	Cancers: Specific types	1	0	1	38	0.963269	1	ENSCHIG00000016983	-	http://www.kegg.jp/kegg-bin/show_pathway?map05219/K01403%09%23FFFFFF,red/
chx04380	Osteoclast differentiation	Organismal Systems	Development	5	0	5	113	0.963624	1	ENSCHIG00000020683,ENSCHIG00000015014,ENSCHIG00000015877,ENSCHIG00000014322,ENSCHIG00000027171	-	http://www.kegg.jp/kegg-bin/show_pathway?map04380/K07361%09%23FFFFFF,red/K08530%09%23FFFFFF,red/K05473%09%23FFFFFF,red/K14379%09%23FFFFFF,red/K12560%09%23FFFFFF,red/
chx05164	Influenza A	Human Diseases	Infectious diseases: Viral	7	1	8	164	0.967963	1	ENSCHIG00000019200,ENSCHIG00000022754,ENSCHIG00000015572,ENSCHIG00000022158,ENSCHIG00000010527,ENSCHIG00000014302,ENSCHIG00000011198	ENSCHIG00000020170	http://www.kegg.jp/kegg-bin/show_pathway?map05164/K00787%09%23FFFFFF,green/K04389%09%23FFFFFF,red/K14284%09%23FFFFFF,red/K06752%09%23FFFFFF,red/K01315%09%23FFFFFF,red/K04722%09%23FFFFFF,red/
chx04071	Sphingolipid signaling pathway	Environmental Information Processing	Signal transduction	4	1	5	116	0.969249	1	ENSCHIG00000010182,ENSCHIG00000016322,ENSCHIG00000014943,ENSCHIG00000007485	ENSCHIG00000021963	http://www.kegg.jp/kegg-bin/show_pathway?map04071/K04265%09%23FFFFFF,red/K04354%09%23FFFFFF,red/K00654%09%23FFFFFF,green/K05858%09%23FFFFFF,red/K02161%09%23FFFFFF,red/
chx05223	Non-small cell lung cancer	Human Diseases	Cancers: Specific types	1	1	2	62	0.96984	1	ENSCHIG00000008213	ENSCHIG00000011819	http://www.kegg.jp/kegg-bin/show_pathway?map05223/K05119%09%23FFFFFF,red/K04402%09%23FFFFFF,green/
chx05206	MicroRNAs in cancer	Human Diseases	Cancers: Overview	5	1	6	134	0.971386	1	ENSCHIG00000016983,ENSCHIG00000009082,ENSCHIG00000006391,ENSCHIG00000026619,ENSCHIG00000016322	ENSCHIG00000008359	http://www.kegg.jp/kegg-bin/show_pathway?map05206/K01403%09%23FFFFFF,red/K06252%09%23FFFFFF,red/K17399%09%23FFFFFF,red/K17383%09%23FFFFFF,green/K02161%09%23FFFFFF,red/K08670%09%23FFFFFF,red/
chx04657	IL-17 signaling pathway	Organismal Systems	Immune system	3	0	3	82	0.971414	1	ENSCHIG00000011175,ENSCHIG00000016983,ENSCHIG00000022679	-	http://www.kegg.jp/kegg-bin/show_pathway?map04657/K01403%09%23FFFFFF,red/K21083%09%23FFFFFF,red/K01394%09%23FFFFFF,red/
chx05205	Proteoglycans in cancer	Human Diseases	Cancers: Overview	7	2	9	183	0.972586	1	ENSCHIG00000016983,ENSCHIG00000009216,ENSCHIG00000013837,ENSCHIG00000022754,ENSCHIG00000016600,ENSCHIG00000007513,ENSCHIG00000016564	ENSCHIG00000016526,ENSCHIG00000021207	http://www.kegg.jp/kegg-bin/show_pathway?map05205/K04959%09%23FFFFFF,red/K04389%09%23FFFFFF,red/K06225%09%23FFFFFF,red/K11989%09%23FFFFFF,red/K06588%09%23FFFFFF,green/K06497%09%23FFFFFF,green/K01403%09%23FFFFFF,red/K07964%09%23FFFFFF,red/K02375%09%23FFFFFF,red/
chx05168	Herpes simplex infection	Human Diseases	Infectious diseases: Viral	9	0	9	184	0.973846	1	ENSCHIG00000014207,ENSCHIG00000019200,ENSCHIG00000022335,ENSCHIG00000024364,ENSCHIG00000022754,ENSCHIG00000022158,ENSCHIG00000010527,ENSCHIG00000014302,ENSCHIG00000014130	-	http://www.kegg.jp/kegg-bin/show_pathway?map05168/K06505%09%23FFFFFF,red/K15411%09%23FFFFFF,red/K04389%09%23FFFFFF,red/K21945%09%23FFFFFF,red/K06751%09%23FFFFFF,red/K14284%09%23FFFFFF,red/K06752%09%23FFFFFF,red/
chx00970	Aminoacyl-tRNA biosynthesis	Genetic Information Processing	Translation	0	1	1	43	0.976238	1	-	ENSCHIG00000019575	http://www.kegg.jp/kegg-bin/show_pathway?map00970/K01875%09%23FFFFFF,green/
chx04218	Cellular senescence	Cellular Processes	Cell growth and death	3	4	7	156	0.978637	1	ENSCHIG00000024364,ENSCHIG00000016600,ENSCHIG00000025020	ENSCHIG00000021423,ENSCHIG00000026699,ENSCHIG00000011819,ENSCHIG00000019087	http://www.kegg.jp/kegg-bin/show_pathway?map04218/K07205%09%23FFFFFF,green/K04959%09%23FFFFFF,red/K06751%09%23FFFFFF,red/K02183%09%23FFFFFF,green/K18753%09%23FFFFFF,red/K04402%09%23FFFFFF,green/K05863%09%23FFFFFF,green/
chx04914	Progesterone-mediated oocyte maturation	Organismal Systems	Endocrine system	2	1	3	87	0.979501	1	ENSCHIG00000026000,ENSCHIG00000026047	ENSCHIG00000022582	http://www.kegg.jp/kegg-bin/show_pathway?map04914/K02602%09%23FFFFFF,purple/K08048%09%23FFFFFF,red/
chx04330	Notch signaling pathway	Environmental Information Processing	Signal transduction	0	1	1	45	0.980038	1	-	ENSCHIG00000010829	http://www.kegg.jp/kegg-bin/show_pathway?map04330/K06056%09%23FFFFFF,green/
chx04110	Cell cycle	Cellular Processes	Cell growth and death	2	3	5	124	0.980553	1	ENSCHIG00000018792,ENSCHIG00000012895	ENSCHIG00000019940,ENSCHIG00000025558,ENSCHIG00000011819	http://www.kegg.jp/kegg-bin/show_pathway?map04110/K06623%09%23FFFFFF,green/K16198%09%23FFFFFF,green/K02603%09%23FFFFFF,red/K04402%09%23FFFFFF,green/K06632%09%23FFFFFF,red/
chx04550	Signaling pathways regulating pluripotency of stem cells	Cellular Processes	Cellular community - eukaryotes	3	2	5	125	0.981654	1	ENSCHIG00000022513,ENSCHIG00000007513,ENSCHIG00000022961	ENSCHIG00000025901,ENSCHIG00000020094	http://www.kegg.jp/kegg-bin/show_pathway?map04550/K18493%09%23FFFFFF,red/K04667%09%23FFFFFF,green/K09370%09%23FFFFFF,red/K17695%09%23FFFFFF,green/K02375%09%23FFFFFF,red/
chx04140	Autophagy - animal	Cellular Processes	Transport and catabolism	2	3	5	126	0.982696	1	ENSCHIG00000000380,ENSCHIG00000016322	ENSCHIG00000025426,ENSCHIG00000025399,ENSCHIG00000017777	http://www.kegg.jp/kegg-bin/show_pathway?map04140/K01363%09%23FFFFFF,green/K08342%09%23FFFFFF,green/K21247%09%23FFFFFF,green/K17446%09%23FFFFFF,red/K02161%09%23FFFFFF,red/
chx05162	Measles	Human Diseases	Infectious diseases: Viral	5	0	5	126	0.982696	1	ENSCHIG00000009511,ENSCHIG00000022754,ENSCHIG00000015572,ENSCHIG00000006485,ENSCHIG00000027171	-	http://www.kegg.jp/kegg-bin/show_pathway?map05162/K04389%09%23FFFFFF,red/K05070%09%23FFFFFF,red/K04722%09%23FFFFFF,red/K12560%09%23FFFFFF,red/K06536%09%23FFFFFF,red/
chx04150	mTOR signaling pathway	Environmental Information Processing	Signal transduction	2	4	6	146	0.985174	1	ENSCHIG00000007513,ENSCHIG00000024337	ENSCHIG00000008493,ENSCHIG00000017966,ENSCHIG00000022809,ENSCHIG00000019087	http://www.kegg.jp/kegg-bin/show_pathway?map04150/K02150%09%23FFFFFF,green/K07205%09%23FFFFFF,green/K02151%09%23FFFFFF,green/K02148%09%23FFFFFF,green/K02375%09%23FFFFFF,red/K02152%09%23FFFFFF,red/
chx05160	Hepatitis C	Human Diseases	Infectious diseases: Viral	3	3	6	149	0.987479	1	ENSCHIG00000020420,ENSCHIG00000014943,ENSCHIG00000022754	ENSCHIG00000025558,ENSCHIG00000011095,ENSCHIG00000019614	http://www.kegg.jp/kegg-bin/show_pathway?map05160/K16198%09%23FFFFFF,green/K06087%09%23FFFFFF,purple/K04389%09%23FFFFFF,red/K04354%09%23FFFFFF,red/K12473%09%23FFFFFF,green/
chx05220	Chronic myeloid leukemia	Human Diseases	Cancers: Specific types	1	1	2	74	0.98767	1	ENSCHIG00000010693	ENSCHIG00000011819	http://www.kegg.jp/kegg-bin/show_pathway?map05220/K17448%09%23FFFFFF,red/K04402%09%23FFFFFF,green/
chx05166	HTLV-I infection	Human Diseases	Infectious diseases: Viral	8	2	10	217	0.98847	1	ENSCHIG00000026228,ENSCHIG00000012390,ENSCHIG00000026047,ENSCHIG00000024364,ENSCHIG00000022158,ENSCHIG00000010527,ENSCHIG00000014302,ENSCHIG00000006485	ENSCHIG00000026699,ENSCHIG00000020170	http://www.kegg.jp/kegg-bin/show_pathway?map05166/K09048%09%23FFFFFF,red/K06751%09%23FFFFFF,red/K05070%09%23FFFFFF,red/K08048%09%23FFFFFF,red/K05863%09%23FFFFFF,green/K00787%09%23FFFFFF,green/K05718%09%23FFFFFF,red/K06752%09%23FFFFFF,red/
chx03018	RNA degradation	Genetic Information Processing	Folding, sorting and degradation	0	2	2	78	0.990894	1	-	ENSCHIG00000025820,ENSCHIG00000013194	http://www.kegg.jp/kegg-bin/show_pathway?map03018/K00850%09%23FFFFFF,green/K12620%09%23FFFFFF,green/
chx04012	ErbB signaling pathway	Environmental Information Processing	Signal transduction	1	1	2	81	0.992756	1	ENSCHIG00000010693	ENSCHIG00000019087	http://www.kegg.jp/kegg-bin/show_pathway?map04012/K07205%09%23FFFFFF,green/K17448%09%23FFFFFF,red/
chx04141	Protein processing in endoplasmic reticulum	Genetic Information Processing	Folding, sorting and degradation	2	4	6	159	0.992958	1	ENSCHIG00000016322,ENSCHIG00000015578	ENSCHIG00000012576,ENSCHIG00000019038,ENSCHIG00000017326,ENSCHIG00000015002	http://www.kegg.jp/kegg-bin/show_pathway?map04141/K14027%09%23FFFFFF,green/K14009%09%23FFFFFF,green/K07342%09%23FFFFFF,green/K14026%09%23FFFFFF,red/K12668%09%23FFFFFF,green/K02161%09%23FFFFFF,red/
chx04623	Cytosolic DNA-sensing pathway	Organismal Systems	Immune system	0	1	1	59	0.99411	1	-	ENSCHIG00000012907	http://www.kegg.jp/kegg-bin/show_pathway?map04623/K03014%09%23FFFFFF,green/
chx03015	mRNA surveillance pathway	Genetic Information Processing	Translation	2	0	2	84	0.994244	1	ENSCHIG00000019200,ENSCHIG00000014943	-	http://www.kegg.jp/kegg-bin/show_pathway?map03015/K04354%09%23FFFFFF,red/K14284%09%23FFFFFF,red/
chx05169	Epstein-Barr virus infection	Human Diseases	Infectious diseases: Viral	7	1	8	200	0.995012	1	ENSCHIG00000012390,ENSCHIG00000024364,ENSCHIG00000024379,ENSCHIG00000022158,ENSCHIG00000010527,ENSCHIG00000014302,ENSCHIG00000016322	ENSCHIG00000011819	http://www.kegg.jp/kegg-bin/show_pathway?map05169/K06751%09%23FFFFFF,red/K09279%09%23FFFFFF,red/K05718%09%23FFFFFF,red/K04402%09%23FFFFFF,green/K06752%09%23FFFFFF,red/K02161%09%23FFFFFF,red/
chx04622	RIG-I-like receptor signaling pathway	Organismal Systems	Immune system	1	1	2	87	0.995431	1	ENSCHIG00000008081	ENSCHIG00000014644	http://www.kegg.jp/kegg-bin/show_pathway?map04622/K12656%09%23FFFFFF,green/K05442%09%23FFFFFF,red/
chx04064	NF-kappa B signaling pathway	Environmental Information Processing	Signal transduction	2	0	2	90	0.996377	1	ENSCHIG00000016322,ENSCHIG00000015014	-	http://www.kegg.jp/kegg-bin/show_pathway?map04064/K05473%09%23FFFFFF,red/K02161%09%23FFFFFF,red/
chx05211	Renal cell carcinoma	Human Diseases	Cancers: Specific types	0	1	1	65	0.996511	1	-	ENSCHIG00000015198	http://www.kegg.jp/kegg-bin/show_pathway?map05211/K03872%09%23FFFFFF,green/
chx04668	TNF signaling pathway	Environmental Information Processing	Signal transduction	3	0	3	113	0.996625	1	ENSCHIG00000016983,ENSCHIG00000026228,ENSCHIG00000022679	-	http://www.kegg.jp/kegg-bin/show_pathway?map04668/K01403%09%23FFFFFF,red/K09048%09%23FFFFFF,red/K01394%09%23FFFFFF,red/
chx05133	Pertussis	Human Diseases	Infectious diseases: Bacterial	0	1	1	68	0.997315	1	-	ENSCHIG00000021423	http://www.kegg.jp/kegg-bin/show_pathway?map05133/K02183%09%23FFFFFF,green/
chx05212	Pancreatic cancer	Human Diseases	Cancers: Specific types	0	1	1	71	0.997933	1	-	ENSCHIG00000011819	http://www.kegg.jp/kegg-bin/show_pathway?map05212/K04402%09%23FFFFFF,green/
chx05161	Hepatitis B	Human Diseases	Infectious diseases: Viral	4	0	4	142	0.998111	1	ENSCHIG00000016983,ENSCHIG00000026228,ENSCHIG00000016322,ENSCHIG00000022754	-	http://www.kegg.jp/kegg-bin/show_pathway?map05161/K04389%09%23FFFFFF,red/K01403%09%23FFFFFF,red/K09048%09%23FFFFFF,red/K02161%09%23FFFFFF,red/
chx03008	Ribosome biogenesis in eukaryotes	Genetic Information Processing	Translation	1	0	1	73	0.998265	1	ENSCHIG00000019200	-	http://www.kegg.jp/kegg-bin/show_pathway?map03008/K14284%09%23FFFFFF,red/
chx05203	Viral carcinogenesis	Human Diseases	Cancers: Overview	4	2	6	191	0.998997	1	ENSCHIG00000026228,ENSCHIG00000022236,ENSCHIG00000024364,ENSCHIG00000014472	ENSCHIG00000017558,ENSCHIG00000025558	http://www.kegg.jp/kegg-bin/show_pathway?map05203/K16198%09%23FFFFFF,green/K09048%09%23FFFFFF,red/K06751%09%23FFFFFF,red/K02146%09%23FFFFFF,purple/K05768%09%23FFFFFF,red/
chx03013	RNA transport	Genetic Information Processing	Translation	3	1	4	154	0.999173	1	ENSCHIG00000018468,ENSCHIG00000019200,ENSCHIG00000025851	ENSCHIG00000019087	http://www.kegg.jp/kegg-bin/show_pathway?map03013/K07205%09%23FFFFFF,green/K14314%09%23FFFFFF,red/K14284%09%23FFFFFF,red/K12879%09%23FFFFFF,red/
chx05167	Kaposi's sarcoma-associated herpesvirus infection	Human Diseases	Infectious diseases: Viral	3	2	5	179	0.999389	1	ENSCHIG00000012696,ENSCHIG00000024364,ENSCHIG00000016600	ENSCHIG00000021423,ENSCHIG00000024748	http://www.kegg.jp/kegg-bin/show_pathway?map05167/K04959%09%23FFFFFF,red/K04546%09%23FFFFFF,green/K07825%09%23FFFFFF,red/K06751%09%23FFFFFF,red/K02183%09%23FFFFFF,green/
chx03010	Ribosome	Genetic Information Processing	Translation	2	2	4	160	0.999456	1	ENSCHIG00000026828,ENSCHIG00000007648	ENSCHIG00000007881,ENSCHIG00000015041	http://www.kegg.jp/kegg-bin/show_pathway?map03010/K02953%09%23FFFFFF,red/K02899%09%23FFFFFF,green/K02895%09%23FFFFFF,green/K02987%09%23FFFFFF,red/
chx04620	Toll-like receptor signaling pathway	Organismal Systems	Immune system	1	0	1	99	0.999821	1	ENSCHIG00000009590	-	http://www.kegg.jp/kegg-bin/show_pathway?map04620/K05412%09%23FFFFFF,red/
chx04120	Ubiquitin mediated proteolysis	Genetic Information Processing	Folding, sorting and degradation	0	2	2	133	0.99988	1	-	ENSCHIG00000015198,ENSCHIG00000013336	http://www.kegg.jp/kegg-bin/show_pathway?map04120/K03872%09%23FFFFFF,green/K10611%09%23FFFFFF,green/
chx03040	Spliceosome	Genetic Information Processing	Transcription	1	0	1	119	0.999969	1	ENSCHIG00000025851	-	http://www.kegg.jp/kegg-bin/show_pathway?map03040/K12879%09%23FFFFFF,red/
chx04740	Olfactory transduction	Organismal Systems	Sensory system	10	2	12	630	1	1	ENSCHIG00000024334,ENSCHIG00000016694,ENSCHIG00000025801,ENSCHIG00000010317,ENSCHIG00000011821,ENSCHIG00000002954,ENSCHIG00000019277,ENSCHIG00000016930,ENSCHIG00000006432,ENSCHIG00000022781	ENSCHIG00000021423,ENSCHIG00000020246	http://www.kegg.jp/kegg-bin/show_pathway?map04740/K18154%09%23FFFFFF,green/K04257%09%23FFFFFF,red/K02183%09%23FFFFFF,green/K04952%09%23FFFFFF,red/

## Sheet: lncRNA
PathwayID	Pathway	Level1	Level2	list_number	total_number	Pvalue	FDR	Gene	URL
chx00604	Glycosphingolipid biosynthesis - ganglio series	Metabolism	Glycan biosynthesis and metabolism	1	15	0.00584885	0.0233954	ENSCHIG00000016530	http://www.kegg.jp/kegg-bin/show_pathway?map00604/K03375%09%23FFFFFF,red/
chx05206	MicroRNAs in cancer	Human Diseases	Cancers: Overview	1	134	0.0512867	0.0695063	ENSCHIG00000022544	http://www.kegg.jp/kegg-bin/show_pathway?map05206/K16866%09%23FFFFFF,red/
chx04360	Axon guidance	Organismal Systems	Development	1	169	0.0643295	0.0695063	ENSCHIG00000021120	http://www.kegg.jp/kegg-bin/show_pathway?map04360/K06843%09%23FFFFFF,red/
chx05205	Proteoglycans in cancer	Human Diseases	Cancers: Overview	1	183	0.0695063	0.0695063	ENSCHIG00000022544	http://www.kegg.jp/kegg-bin/show_pathway?map05205/K16866%09%23FFFFFF,red/
