# Supplementary material for: Identification of mRNAs and lncRNAs Involved in the Regulation of Follicle Development in Goat
Source: Front Genet. 2020 Dec 17;11:589076. doi: 10.3389/fgene.2020.589076 (PMC7773919; doi:10.3389/fgene.2020.589076)
Supplement: Supplementary File 1 — Novel lncRNAs identified in the goat follicles. [file Data_Sheet_1.ZIP › Supplemental File S7.xlsx]

## Sheet: Sheet1
id	baseMean	baseMeanA	baseMeanB	foldChange(CZ-SF/CZ-LF)	log2FoldChange		pval	padj	Chrosome	Stard Site	End Site	Strand	Length	Gene Name	EntrezGene ID	GO	KEGG	EC	eggNOG	eggNOG Class	Uniprot/SwissPort	Description
ENSCHIG00000025761	1906.95	3658.81	349.738	0.0955878	-3.38703	3.38703	2.06814e-18	4.34e-14	10	44154299	44210837	+	2054	GLDN	102172162	GO:0005615;GO:0005886;GO:0032528;GO:0045162;GO:0086080;	K16364	-	veNOG05886	W	sp|Q6ZMI3|GLDN_HUMAN Gliomedin OS=Homo sapiens GN=GLDN PE=1 SV=1	(RefSeq) gliomedin
ENSCHIG00000013575	12180.5	21335.7	4042.6	0.189475	-2.39992	2.39992	1.62886e-12	4.27269e-09	21	19763983	19792404	-	6000	MFGE8	100861394	GO:0001786;GO:0005178;GO:0005615;GO:0006910;GO:0006911;GO:0008429;GO:0009897;GO:0019897;GO:0043277;GO:0050766;	K17253	-	veNOG06392	T	sp|Q95114|MFGM_BOVIN Lactadherin OS=Bos taurus GN=MFGE8 PE=1 SV=2	(RefSeq) milk fat globule-EGF factor 8 protein
ENSCHIG00000025211	4758.98	8423.79	1501.37	0.17823	-2.48819	2.48819	1.15937e-11	2.02745e-08	5	17951263	18151736	-	5423	KITLG	100860807	GO:0005173;GO:0005886;GO:0007155;GO:0007155;GO:0008083;GO:0010469;GO:0016020;GO:0016020;GO:0016021;GO:0001755;GO:0002687;GO:0002763;GO:0005125;GO:0005173;GO:0005173;GO:0005615;GO:0005737;GO:0005886;GO:0005886;GO:0005886;GO:0007155;GO:0007155;GO:0008083;GO:0008284;GO:0008284;GO:0008584;GO:0010469;GO:0016020;GO:0016020;GO:0016021;GO:0016021;GO:0030027;GO:0030175;GO:0033026;GO:0035162;GO:0035234;GO:…	K05461	-	veNOG07960	W	sp|Q95M19|SCF_CAPHI Kit ligand OS=Capra hircus GN=KITLG PE=2 SV=1	(RefSeq) KIT ligand
ENSCHIG00000020116	4427.12	7665.99	1548.13	0.201947	-2.30795	2.30795	8.17092e-10	1.02363e-06	29	36502345	36514982	+	3102	TMEM132A	102189465	-	K17599	-	veNOG04297	S	sp|Q24JP5|T132A_HUMAN Transmembrane protein 132A OS=Homo sapiens GN=TMEM132A PE=1 SV=1	(RefSeq) transmembrane protein 132A
ENSCHIG00000011796	25995.4	50239.4	4445.26	0.0884815	-3.49848	3.49848	4.44858e-09	3.88973e-06	2	28314853	28321558	-	1083	INHA	100861261	GO:0005102;GO:0034673;GO:0042127;GO:0042541;GO:0043512;GO:0051726;	K05500	-	veNOG14568	T	sp|P07994|INHA_BOVIN Inhibin alpha chain OS=Bos taurus GN=INHA PE=1 SV=1	(RefSeq) inhibin alpha subunit
ENSCHIG00000012753	2905.53	5554.56	550.842	0.0991694	-3.33396	3.33396	9.36498e-08	3.70529e-05	9	55832405	55833880	+	1476	TMEM200A	102190132	-	-	-	veNOG02136	S	sp|Q86VY9|T200A_HUMAN Transmembrane protein 200A OS=Homo sapiens GN=TMEM200A PE=1 SV=1	(RefSeq) transmembrane protein 200A
ENSCHIG00000024227	1000.38	271.99	1647.83	6.05844	2.59895	2.59895	1.57139e-07	5.08324e-05	7	89169437	89172220	-	1728	AMH	102180665	GO:0001880;GO:0005102;GO:0010628;	K04665	-	veNOG16048	T	sp|P03972|MIS_BOVIN Muellerian-inhibiting factor OS=Bos taurus GN=AMH PE=1 SV=1	(RefSeq) anti-Mullerian hormone
ENSCHIG00000003238	901.328	339.901	1400.37	4.11995	2.04263	2.04263	2.49688e-07	7.29975e-05	2	125903097	125904217	-	1121	-	-	-	-	-	-	-	-	-
ENSCHIG00000016526	9958.02	17817.1	2972.18	0.166816	-2.58367	2.58367	1.25191e-06	0.000213588	1	68973505	69087800	-	5287	ITGB5	102173608	GO:0007160;GO:0007179;GO:0007229;GO:0009986;GO:0034684;GO:0035987;GO:0043149;GO:0043235;GO:0090136;	K06588	-	veNOG04473	W	sp|P80747|ITB5_BOVIN Integrin beta-5 OS=Bos taurus GN=ITGB5 PE=1 SV=2	(RefSeq) integrin subunit beta 5
ENSCHIG00000010988	1974.21	4126.04	61.4726	0.0148987	-6.06867	6.06867	1.4463e-06	0.000235276	5	43750956	43755944	-	444	LOC102172037	102172037	-	K13915	[EC:3.2.1.17]	veNOG19154	O	sp|P17607|LYSC1_SHEEP Lysozyme C-1 OS=Ovis aries PE=2 SV=2	(RefSeq) lysozyme C-1
ENSCHIG00000014678	5522.37	10570.9	1034.8	0.0978916	-3.35267	3.35267	1.87459e-06	0.000287141	21	55973610	56016581	-	1650	TC2N	102187628	GO:0005634;	K17287	-	veNOG07797	TU	sp|Q8N9U0|TAC2N_HUMAN Tandem C2 domains nuclear protein OS=Homo sapiens GN=TC2N PE=1 SV=2	(RefSeq) tandem C2 domains, nuclear
ENSCHIG00000004959	1563.81	552.68	2462.6	4.45574	2.15567	2.15567	4.17986e-06	0.000498376	8	109699922	109702525	+	2604	-	-	-	-	-	-	-	-	-
ENSCHIG00000002097	5457.45	2103.65	8438.6	4.01141	2.00411	2.00411	8.19271e-06	0.000792276	LWLT01001076.1	18683	21023	-	2341	-	-	-	-	-	-	-	-	-
ENSCHIG00000014474	546.728	945.162	192.564	0.203737	-2.29522	2.29522	1.35409e-05	0.00109713	26	32769767	32771132	+	447	AVPI1	106503637	GO:0000187;	-	-	veNOG20246	T	sp|Q3SZR0|AVPI1_BOVIN Arginine vasopressin-induced protein 1 OS=Bos taurus GN=AVPI1 PE=2 SV=1	(RefSeq) arginine vasopressin induced 1
ENSCHIG00000027094	2975.35	5119.21	1069.7	0.208959	-2.25871	2.25871	2.06373e-05	0.00143878	1	126573868	126608167	-	840	ATP1B3	102188357	-	K01540	-	veNOG15000	P	sp|Q3T0C6|AT1B3_BOVIN Sodium/potassium-transporting ATPase subunit beta-3 OS=Bos taurus GN=ATP1B3 PE=2 SV=1	(RefSeq) ATPase Na+/K+ transporting subunit beta 3
ENSCHIG00000018555	2432.94	773.041	3908.41	5.0559	2.33797	2.33797	2.33263e-05	0.0015297	LWLT01006244.1	8235	9284	-	1050	-	-	-	-	-	-	-	-	-
ENSCHIG00000024975	2553.55	4861.98	501.614	0.103171	-3.27689	3.27689	3.28346e-05	0.00190868	2	104661799	104827775	-	3741	COBLL1	102191186	-	-	-	veNOG10755	S	sp|Q53SF7|COBL1_HUMAN Cordon-bleu protein-like 1 OS=Homo sapiens GN=COBLL1 PE=1 SV=2	(RefSeq) cordon-bleu WH2 repeat protein like 1
ENSCHIG00000025927	562.044	1033.16	143.276	0.138678	-2.85019	2.85019	3.66105e-05	0.00205306	1	63692187	63720974	+	1104	UPK1B	102189797	GO:0009617;GO:0016324;GO:0030855;GO:0120001;	K17347	-	veNOG09389	R	sp|P38573|UPK1B_BOVIN Uroplakin-1b OS=Bos taurus GN=UPK1B PE=1 SV=4	(RefSeq) uroplakin 1B
ENSCHIG00000023266	1388.58	2424.8	467.488	0.192794	-2.37487	2.37487	4.18912e-05	0.00223119	3	106121084	106140389	+	3580	NTRK1	102172584	GO:0004713;GO:0004714;GO:0005737;GO:0005769;GO:0005770;GO:0005887;GO:0006468;GO:0006468;GO:0007399;GO:0007623;GO:0008285;GO:0009986;GO:0010465;GO:0010976;GO:0018108;GO:0030183;GO:0030424;GO:0038083;GO:0038180;GO:0038180;GO:0042490;GO:0042803;GO:0043235;GO:0043524;GO:0043547;GO:0046579;GO:0046777;GO:0048011;GO:0048406;GO:0048485;GO:0051092;GO:0051965;GO:0060384;GO:0060385;GO:0061368;GO:0070374;GO:…	K03176	[EC:2.7.10.1]	opiNOG53094;veNOG09172	T	sp|P04629|NTRK1_HUMAN High affinity nerve growth factor receptor OS=Homo sapiens GN=NTRK1 PE=1 SV=4	(RefSeq) neurotrophic receptor tyrosine kinase 1
ENSCHIG00000013658	948.851	1684.45	294.99	0.175126	-2.51354	2.51354	7.04378e-05	0.00307305	5	32722130	32723695	+	1566	AMIGO2	102190021	GO:0051965;	K22529	-	veNOG06989	T	sp|Q86SJ2|AMGO2_HUMAN Amphoterin-induced protein 2 OS=Homo sapiens GN=AMIGO2 PE=1 SV=1	(RefSeq) adhesion molecule with Ig like domain 2
ENSCHIG00000025901	9097.03	17089.2	1992.89	0.116617	-3.10015	3.10015	7.59058e-05	0.00320181	4	40862502	40878751	-	1630	INHBA	100860960	GO:0000082;GO:0001541;GO:0001707;GO:0001942;GO:0002244;GO:0002244;GO:0005102;GO:0005125;GO:0005179;GO:0005576;GO:0005576;GO:0005576;GO:0006357;GO:0007050;GO:0008083;GO:0008083;GO:0008285;GO:0008584;GO:0010469;GO:0010628;GO:0010862;GO:0017046;GO:0021773;GO:0030308;GO:0032270;GO:0032924;GO:0035987;GO:0042476;GO:0042493;GO:0042541;GO:0042701;GO:0042802;GO:0043509;GO:0043512;GO:0045648;GO:0045786;GO:…	K04667	-	veNOG04393	T	sp|P43032|INHBA_SHEEP Inhibin beta A chain OS=Ovis aries GN=INHBA PE=1 SV=1	(RefSeq) inhibin beta A subunit
ENSCHIG00000016288	23777.2	43794.9	5983.69	0.13663	-2.87165	2.87165	7.55215e-05	0.00320181	2	23610610	23678283	+	1446	SERPINE2	100861161	GO:0004867;GO:0005102;GO:0005102;GO:0005539;GO:0005576;GO:0005829;GO:0007596;GO:0008201;GO:0008285;GO:0009611;GO:0010466;GO:0010544;GO:0010757;GO:0010766;GO:0014067;GO:0021683;GO:0030195;GO:0030308;GO:0031091;GO:0031232;GO:0031594;GO:0032940;GO:0033363;GO:0042177;GO:0042628;GO:0045861;GO:0045879;GO:0048505;GO:0048711;GO:0050974;GO:0051966;GO:0060291;GO:0060384;GO:0061108;GO:0062023;GO:0090331;	K16643	-	veNOG03500	V	sp|P07093|GDN_HUMAN Glia-derived nexin OS=Homo sapiens GN=SERPINE2 PE=1 SV=1	(RefSeq) serpin family E member 2
ENSCHIG00000011751	3508.17	5889.96	1391.03	0.23617	-2.08211	2.08211	8.74119e-05	0.00346102	8	9274537	9457853	+	5469	KIF13B	102188499	GO:0005737;GO:0019901;GO:0030424;GO:0050770;GO:0071889;	K17914	-	veNOG06534	Z	sp|Q9NQT8|KI13B_HUMAN Kinesin-like protein KIF13B OS=Homo sapiens GN=KIF13B PE=1 SV=2	(RefSeq) kinesin family member 13B
ENSCHIG00000019108	11234.1	22962.6	808.783	0.0352218	-4.82739	4.82739	0.000179764	0.00550168	10	44009692	44041923	-	1512	CYP19A1	100861413	GO:0004497;GO:0005506;GO:0016020;GO:0016491;GO:0016705;GO:0020037;GO:0020037;GO:0046872;GO:0055114;GO:0055114;GO:0070330;	K07434	[EC:1.14.14.14]	veNOG12125	Q	sp|Q9XS28|CP19A_SHEEP Aromatase OS=Ovis aries GN=CYP19A1 PE=2 SV=1	(RefSeq) cytochrome P450, family 19, subfamily A, polypeptide 1
ENSCHIG00000014870	1383.41	2333.84	538.578	0.230769	-2.11548	2.11548	0.000203072	0.00588012	16	63598232	63714571	-	1809	COLGALT2	102173322	-	K11703	[EC:2.4.1.50]	veNOG01747	O	sp|Q8IYK4|GT252_HUMAN Procollagen galactosyltransferase 2 OS=Homo sapiens GN=COLGALT2 PE=1 SV=1	(RefSeq) collagen beta(1-O)galactosyltransferase 2
ENSCHIG00000027143	3105.64	5156.29	1282.84	0.248791	-2.00699	2.00699	0.000209711	0.00596313	9	55028934	55165933	-	4268	ARHGAP18	102187864	GO:0005096;GO:0005096;GO:0005737;GO:0005829;GO:0005886;GO:0007264;GO:0008360;GO:0016607;GO:0030833;GO:0032956;GO:0051056;GO:2000145;	K20639	-	veNOG02051	T	sp|Q8N392|RHG18_HUMAN Rho GTPase-activating protein 18 OS=Homo sapiens GN=ARHGAP18 PE=1 SV=3	(RefSeq) Rho GTPase activating protein 18
ENSCHIG00000013570	4665.95	7931.46	1763.27	0.222314	-2.16933	2.16933	0.000217194	0.00608068	2	70886990	70925689	+	3781	SLC35F5	102174251	-	K15289	-	veNOG05874	S	sp|A6QL92|S35F5_BOVIN Solute carrier family 35 member F5 OS=Bos taurus GN=SLC35F5 PE=2 SV=1	(RefSeq) solute carrier family 35 member F5
ENSCHIG00000019483	2664	4547.21	990.045	0.217726	-2.19941	2.19941	0.000288288	0.00730643	25	10257793	10316158	-	2868	TXNDC11	102168595	-	-	-	veNOG00006	O	sp|A4FUW8|TXD11_BOVIN Thioredoxin domain-containing protein 11 OS=Bos taurus GN=TXNDC11 PE=2 SV=1	(RefSeq) thioredoxin domain containing 11
ENSCHIG00000021497	3584.79	5981.54	1454.35	0.24314	-2.04014	2.04014	0.000395499	0.00904089	1	135145820	135177843	-	2097	TF	102172205	GO:0005576;GO:0005769;GO:0005770;GO:0005905;GO:0008198;GO:0009925;GO:0009986;GO:0016324;GO:0030139;GO:0031232;GO:0031410;GO:0031982;GO:0034756;GO:0034986;GO:0045178;GO:0048260;GO:0048471;GO:0055037;GO:0071281;GO:1990459;GO:1990712;	K14736	-	veNOG01926	P	sp|Q29443|TRFE_BOVIN Serotransferrin OS=Bos taurus GN=TF PE=2 SV=1	(RefSeq) serotransferrin
ENSCHIG00000011264	3233.12	5638.87	1094.68	0.19413	-2.3649	2.3649	0.000437455	0.009653	15	61870627	61903282	-	847	FDX1	102174321	GO:0005739;GO:0008203;GO:0009055;GO:0042446;GO:0051537;GO:0071320;GO:1904322;	K22070	-	veNOG12213	C	sp|P00257|ADX_BOVIN Adrenodoxin, mitochondrial OS=Bos taurus GN=FDX1 PE=1 SV=2	(RefSeq) ferredoxin 1
ENSCHIG00000021424	3025.71	5194.19	1098.18	0.211424	-2.24179	2.24179	0.000873724	0.0150685	16	59203649	59265623	+	1868	SOAT1	102186791	GO:0000062;GO:0004772;GO:0005783;GO:0005789;GO:0008203;GO:0010742;GO:0010878;GO:0015485;GO:0016020;GO:0033344;GO:0034379;GO:0034435;GO:0034736;GO:0042986;	K00637	[EC:2.3.1.26]	veNOG03619	I	sp|O77760|SOAT1_CHLAE Sterol O-acyltransferase 1 OS=Chlorocebus aethiops GN=SOAT1 PE=2 SV=1	(RefSeq) sterol O-acyltransferase 1
ENSCHIG00000016460	5524.27	11056.7	606.53	0.0548562	-4.1882	4.1882	0.000922134	0.0155305	24	50528611	50553232	-	1090	MRO	102172507	-	-	-	veNOG12891	S	sp|Q58DE2|MSTRO_BOVIN Protein maestro OS=Bos taurus GN=MRO PE=2 SV=1	(RefSeq) maestro
ENSCHIG00000018073	918.886	1572.82	337.616	0.214657	-2.2199	2.2199	0.000948724	0.0157712	25	33092026	33111715	-	1647	-	-	-	-	-	-	-	-	-
ENSCHIG00000015370	332.832	670.557	32.6328	0.0486652	-4.36096	4.36096	0.000948873	0.0157712	9	15740054	15745668	-	240	PKIB	100860939	GO:0032212;GO:0051973;GO:1904355;	-	-	veNOG25195	T	sp|Q9C010|IPKB_HUMAN cAMP-dependent protein kinase inhibitor beta OS=Homo sapiens GN=PKIB PE=3 SV=1	(RefSeq) cAMP-dependent protein kinase inhibitor beta
ENSCHIG00000010123	2409.48	4027.9	970.89	0.241041	-2.05265	2.05265	0.00117767	0.0177795	21	21601491	21604496	-	366	NMB	102173972	-	K05223	-	veNOG24666	T	sp|Q2T9U8|NMB_BOVIN Neuromedin-B OS=Bos taurus GN=NMB PE=2 SV=1	(RefSeq) neuromedin B
ENSCHIG00000020217	5620.32	9579.72	2100.86	0.219303	-2.189	2.189	0.00118174	0.0177896	3	96839383	96848570	+	1122	3BHSD	100860869	GO:0003854;GO:0006694;GO:0016491;GO:0016616;GO:0016853;GO:0055114;GO:0055114;	K00070	-	veNOG06899	M	sp|P14893|3BHS_BOVIN 3 beta-hydroxysteroid dehydrogenase/Delta 5--&gt;4-isomerase OS=Bos taurus GN=HSD3B PE=1 SV=2	(RefSeq) 3beta-hydroxysteroid dehydrogenase/isomerase
ENSCHIG00000009947	2981.12	5154.8	1048.96	0.203491	-2.29696	2.29696	0.00124612	0.0184193	9	83261628	83271298	-	669	SOD2	100860856	-	K04564	[EC:1.15.1.1]	veNOG09185	P	sp|P41976|SODM_BOVIN Superoxide dismutase [Mn], mitochondrial OS=Bos taurus GN=SOD2 PE=2 SV=1	(RefSeq) superoxide dismutase 2
ENSCHIG00000019061	4029.74	7474.98	967.305	0.129406	-2.95003	2.95003	0.00156539	0.021331	6	60715420	60727956	+	1869	UCHL1	102178714	GO:0002931;GO:0004197;GO:0004843;GO:0004843;GO:0005654;GO:0005737;GO:0005737;GO:0005829;GO:0005829;GO:0005886;GO:0007409;GO:0007412;GO:0007628;GO:0008242;GO:0008283;GO:0016579;GO:0019896;GO:0030424;GO:0031625;GO:0031694;GO:0042755;GO:0043025;GO:0043130;GO:0043130;GO:0043209;GO:0043407;GO:0044306;GO:0048747;GO:0050905;	K05611	[EC:3.4.19.12]	veNOG08955	O	sp|Q6SEG5|UCHL1_PIG Ubiquitin carboxyl-terminal hydrolase isozyme L1 OS=Sus scrofa GN=UCHL1 PE=2 SV=1	(RefSeq) ubiquitin C-terminal hydrolase L1
ENSCHIG00000021041	4352.41	7674.4	1399.52	0.182362	-2.45512	2.45512	0.00167783	0.0221638	10	96551804	96564040	+	3328	CDO1	102190230	GO:0005829;	K00456	[EC:1.13.11.20]	veNOG10240	E	sp|Q3SZU4|CDO1_BOVIN Cysteine dioxygenase type 1 OS=Bos taurus GN=CDO1 PE=2 SV=1	(RefSeq) cysteine dioxygenase type 1
ENSCHIG00000005935	4363.5	7514.54	1562.58	0.207941	-2.26575	2.26575	0.00178077	0.0228792	11	30545272	30604452	-	2615	LHCGR	100860843	GO:0001541;GO:0005887;GO:0007189;GO:0007190;GO:0007200;GO:0007283;GO:0008584;GO:0008585;GO:0022602;GO:0032962;GO:0035472;GO:0038106;GO:0046544;GO:0060065;GO:0071371;GO:0072520;GO:0090030;	K04248	-	veNOG05298	T	sp|Q28005|LSHR_BOVIN Lutropin-choriogonadotropic hormone receptor OS=Bos taurus GN=LHCGR PE=2 SV=1	(RefSeq) luteinizing hormone/choriogonadotropin receptor
ENSCHIG00000026143	23973.1	40719.4	9087.39	0.223171	-2.16378	2.16378	0.0026973	0.0295886	23	24020785	24038872	+	4230	LOC102174170	102174170	-	K00799	[EC:2.5.1.18]	veNOG00629	O	sp|Q28035|GSTA1_BOVIN Glutathione S-transferase A1 OS=Bos taurus GN=GSTA1 PE=2 SV=3	(RefSeq) glutathione S-transferase A1
ENSCHIG00000017362	3794.53	6556.29	1339.63	0.204327	-2.29105	2.29105	0.00350525	0.0345341	27	12352220	12361068	+	3951	STAR	102187294	GO:0005739;GO:0008211;GO:0015485;GO:0015485;GO:0044255;GO:0050810;GO:0070859;	K16931	-	opiNOG06315;veNOG08720	I	sp|P79245|STAR_SHEEP Steroidogenic acute regulatory protein, mitochondrial OS=Ovis aries GN=STAR PE=1 SV=2	(RefSeq) steroidogenic acute regulatory protein
ENSCHIG00000012523	1802.78	3364.97	414.164	0.123081	-3.02232	3.02232	0.00371623	0.0358483	1	109705569	109711190	-	1404	PTX3	102179601	GO:0001550;GO:0001849;GO:0001872;GO:0001878;GO:0005615;GO:0008228;GO:0030198;GO:0031012;GO:0042802;GO:0044869;GO:0044871;GO:0045087;GO:0045429;GO:0046597;GO:0046790;GO:0050766;GO:1903016;GO:1903019;	-	-	veNOG02996	R	sp|Q0VCG9|PTX3_BOVIN Pentraxin-related protein PTX3 OS=Bos taurus GN=PTX3 PE=2 SV=1	(RefSeq) pentraxin 3
